# Supplementary material for: Analysis of Drosophila melanogaster testis transcriptome
Source: BMC Genomics. 2018 Sep 24;19:697. doi: 10.1186/s12864-018-5085-z (PMC6154878; doi:10.1186/s12864-018-5085-z)
Supplement: Supplementary file 2 — Differential gene expression analysis, and testis specificity. Results of the differential gene expression analysis of different regions and the testis specificity index of Drosophila genes. (XLSX 2979 kb) [file 12864_2018_5085_MOESM2_ESM.xlsx]

## Sheet: data
# Data exported from Cuffdiff analysis, testis specificity based on modENCODE data
gene_id	locus	gene symbol	apical region (FPKM)	middle region (FPKM)	basal region (FPKM)	maximum accumulation	apical:middle log2 (fold_change)	apical:middle p-value	apical:middle FDR-adjusted p-value	apical:middle sig	apical:basal log2 (fold_change)	apical:basal p-value	apical:basal FDR-adjusted p-value	apical:basal sig	middle:basal log2 (fold_change)	middle:basal p-value	middle:basal FDR-adjusted p-value	middle:basal sig	testis, mated 4-day male tissue specificity index
FBgn0000003	3R:6822497-6822796	7SLRNA:CR32864	0	0	0	0	0	1	1	no	0	1	1	no	0	1	1	no	-0.185695
FBgn0000008	2R:22136967-22174691	a	21.9942	13.5274	10.5213	21.9942	-0.701239	0.09255	0.154271	no	-1.06381	0.02615	0.0564384	no	-0.362507	0.45745	0.926627	no	-0.810808
FBgn0000014	3R:16807213-16830049	abd-A	5.95172	8.98753	20.0238	20.0238	0.594619	0.06225	0.112258	no	1.75032	5e-05	0.000413962	yes	1.15564	0.00085	0.0249343	yes	-0.0338549
FBgn0000015	3R:16927211-16972236	Abd-B	1.03269	2.43815	2.31102	2.43815	1.23939	1	1	no	1.16214	1	1	no	-0.0772481	1	1	no	-0.608972
FBgn0000017	3L:16615865-16647882	Abl	37.4649	20.1351	19.7387	37.4649	-0.895831	5e-05	0.000393373	yes	-0.92451	0.00015	0.00103619	yes	-0.0286805	0.8984	0.997648	no	-0.723549
FBgn0000018	2L:10973442-10975293	abo	61.9941	15.133	6.69911	61.9941	-2.03443	5e-05	0.000393373	yes	-3.21009	5e-05	0.000413962	yes	-1.17566	0.01955	0.184455	no	0.970597
FBgn0000022	X:268508-470726	ac	0	0	0	0	0	1	1	no	0	1	1	no	0	1	1	no	-0.331594
FBgn0000024	3R:13222950-13259517	Ace	2.59666	2.27881	1.7093	2.59666	-0.188377	1	1	no	-0.603274	1	1	no	-0.414869	1	1	no	-0.737067
FBgn0000028	X:15350238-15379064	acj6	23.0124	24.0063	25.7382	25.7382	0.0609982	0.9012	0.926049	no	0.161511	0.75445	0.807129	no	0.100497	0.82045	0.996456	no	0.323911
FBgn0000032	3R:29991143-29993411	Acph-1	75.7306	44.9582	33.2631	75.7306	-0.752292	0.00075	0.00365883	yes	-1.18695	5e-05	0.000413962	yes	-0.434651	0.1119	0.52626	no	0.916109
FBgn0000036	3R:24393895-24457157	nAChRalpha1	1.89538	3.47323	2.08851	3.47323	0.873796	1	1	no	0.13999	1	1	no	-0.733806	1	1	no	-0.503763
FBgn0000037	2R:24377830-24390294	mAChR-A	1.46514	1.13703	1.04607	1.46514	-0.365772	1	1	no	-0.48606	1	1	no	-0.120284	1	1	no	-0.645478
FBgn0000038	3L:4429348-4435993	nAChRbeta1	28.5833	9.07862	4.90049	28.5833	-1.65463	5e-05	0.000393373	yes	-2.54417	5e-05	0.000413962	yes	-0.889547	0.07085	0.412359	no	-0.670489
FBgn0000039	3R:24485427-24491147	nAChRalpha2	0	0.20234	0	0.20234	inf	1	1	no	0	1	1	no	-inf	1	1	no	-0.573125
FBgn0000042	X:5900860-5905399	Act5C	142.284	219.189	235.43	235.43	0.623399	0.00115	0.00509154	yes	0.726526	0.0005	0.00274768	yes	0.103137	0.5893	0.963552	no	-0.771186
FBgn0000043	2R:6013909-6015689	Act42A	149.722	211.57	223.203	223.203	0.498852	0.0101	0.0266919	yes	0.576075	0.00665	0.0195151	yes	0.0772227	0.6916	0.985049	no	0.648987
FBgn0000044	2R:20944020-20946431	Act57B	91.635	143.954	122.294	143.954	0.651638	0.001	0.0045598	yes	0.416388	0.06775	0.119802	no	-0.235249	0.2499	0.764863	no	-0.746625
FBgn0000045	3L:21985209-21987190	Act79B	4.10874	5.57823	4.51987	5.57823	0.441109	1	1	no	0.137585	1	1	no	-0.303536	1	1	no	-0.297375
FBgn0000046	3R:13425832-13428375	Act87E	152.83	235.659	254.174	254.174	0.62477	0.0008	0.00384225	yes	0.733886	0.0004	0.00229606	yes	0.10912	0.55855	0.957818	no	0.502303
FBgn0000047	3R:15439968-15442177	Act88F	0.233693	0.515602	0.258898	0.515602	1.14164	1	1	no	0.147769	1	1	no	-0.993874	1	1	no	-0.222512
FBgn0000052	2L:6038116-6046050	ade2	13.8075	19.184	16.8581	19.184	0.474448	0.0927	0.154495	no	0.288011	0.3785	0.466843	no	-0.186454	0.51205	0.94671	no	-0.532628
FBgn0000053	2L:7013395-7023898	ade3	16.4913	11.4237	5.13656	16.4913	-0.529679	0.2601	0.349278	no	-1.68284	0.00265	0.00965741	yes	-1.15312	0.05315	0.347117	no	-0.404221
FBgn0000054	2R:6662264-6668085	Adf1	67.0672	13.1133	8.71195	67.0672	-2.35458	5e-05	0.000393373	yes	-2.94454	5e-05	0.000413962	yes	-0.589951	0.2672	0.783177	no	-0.757993
FBgn0000055	2L:14599195-14689340	Adh	26.7343	45.5024	72.9753	72.9753	0.767252	0.0511	0.0959747	no	1.44872	0.0033	0.0114255	yes	0.681463	0.048	0.327888	no	-0.791969
FBgn0000056	2L:14599195-14689340	Adhr	0.654003	0.493323	0.357023	0.654003	-0.406765	1	1	no	-0.873281	1	1	no	-0.466516	1	1	no	-0.791924
FBgn0000057	2R:18151703-18154060	adp	88.8015	96.6168	87.1537	96.6168	0.12169	0.52875	0.614622	no	-0.0270284	0.90245	0.925469	no	-0.148699	0.46975	0.931028	no	4.59053
FBgn0000061	2L:378111-387439	al	0	0	0	0	0	1	1	no	0	1	1	no	0	1	1	no	-0.313712
FBgn0000063	3R:17671270-17682515	Mps1	48.034	35.5216	25.654	48.034	-0.435359	0.27415	0.364394	no	-0.904874	0.0747	0.130055	no	-0.469509	0.3557	0.868922	no	0.169375
FBgn0000064	3R:26254068-26261591	Ald	180.243	270.229	316.712	316.712	0.584238	0.0015	0.00624769	yes	0.813226	5e-05	0.000413962	yes	0.228996	0.21575	0.72106	no	-0.291494
FBgn0000071	3R:6761512-6765261	Ama	1.26711	0.912381	0.271982	1.26711	-0.473829	1	1	no	-2.21996	1	1	no	-1.74619	1	1	no	-0.365573
FBgn0000075	2L:19110153-19114110	amd	3.10107	4.45252	5.21165	5.21165	0.521854	1	1	no	0.748977	1	1	no	0.227118	1	1	no	0.43546
FBgn0000077	X:9243816-9247336	amx	2.05094	4.07844	6.57986	6.57986	0.991733	1	1	no	1.68178	1	1	no	0.690023	1	1	no	-1.26247
FBgn0000078	2R:17124763-17126369	Amy-d	0.6411	3.42017	7.58384	7.58384	2.41545	1	1	no	3.56431	1	1	no	1.14886	1	1	no	-0.307107
FBgn0000079	2R:17118635-17120303	Amy-p	0.824664	11.3034	45.2944	45.2944	3.77681	0.2479	0.336312	no	5.77939	0.25135	0.335723	no	2.00256	5e-05	0.00308838	yes	-0.282413
FBgn0000083	3R:21065240-21073319	AnxB9	71.9311	83.3498	151.853	151.853	0.212564	0.38645	0.479279	no	1.07799	0.00015	0.00103619	yes	0.865429	0.0002	0.0084744	yes	-0.684125
FBgn0000084	X:20170221-20173514	AnxB10	42.0773	75.1424	86.1855	86.1855	0.836585	0.0096	0.0256578	yes	1.03441	0.0039	0.0129841	yes	0.197822	0.50165	0.943991	no	0.753832
FBgn0000092	X:2685579-2693886	CG2650	1.97633	0.516798	0	1.97633	-1.93515	1	1	no	-inf	1	1	no	-inf	1	1	no	-0.448497
FBgn0000094	3R:30209947-30210382	Anp	70.2518	129.65	64.1319	129.65	0.884012	0.06495	0.116093	no	-0.131493	0.83685	0.875435	no	-1.0155	0.0838	0.450098	no	0.0290823
FBgn0000097	2L:2155752-2178754	aop	4.31778	2.68997	6.57067	6.57067	-0.682701	1	1	no	0.605752	1	1	no	1.28842	1	1	no	-0.817215
FBgn0000100	3L:22075866-22077487	RpLP0	157.713	103.829	147.006	157.713	-0.603085	0.0042	0.0134827	yes	-0.101423	0.66035	0.728	no	0.501678	0.02925	0.237295	no	-0.522936
FBgn0000108	X:530500-579044	Appl	2.99069	1.06841	1.01287	2.99069	-1.48502	1	1	no	-1.56202	1	1	no	-0.0770232	1	1	no	-0.738488
FBgn0000109	3L:1883794-1885019	Aprt	13.901	7.58048	16.2102	16.2102	-0.874829	0.11525	0.183825	no	0.22171	0.6915	0.755847	no	1.0965	0.0797	0.437452	no	-0.536536
FBgn0000114	2L:12175003-12313438	bru1	175.654	252.64	275.957	275.957	0.52435	0.00895	0.0242474	yes	0.651709	0.00275	0.00991045	yes	0.127356	0.5074	0.943991	no	2.23335
FBgn0000115	3L:15983134-15988041	Arl1	85.7295	47.6713	43.5194	85.7295	-0.84667	0.0104	0.0272594	yes	-0.978133	0.0123	0.0312506	yes	-0.131464	0.73035	0.994105	no	1.81925
FBgn0000116	3L:9048780-9066027	Argk	159.631	144.33	172.339	172.339	-0.145368	0.44125	0.531807	no	0.110508	0.60485	0.678328	no	0.255863	0.1935	0.686364	no	-0.418937
FBgn0000117	X:1890255-1900646	arm	80.732	50.2788	60.5096	80.732	-0.683191	0.0017	0.00685881	yes	-0.415978	0.08465	0.143865	no	0.267222	0.25835	0.774158	no	-0.780202
FBgn0000119	2R:13453639-13483229	arr	36.6018	17.4915	13.1255	36.6018	-1.06527	5e-05	0.000393373	yes	-1.47955	5e-05	0.000413962	yes	-0.41428	0.11765	0.543	no	0.370977
FBgn0000120	2L:18078268-18081307	Arr1	13.5198	39.5218	36.2678	39.5218	1.54758	5e-05	0.000393373	yes	1.42362	0.00115	0.00516703	yes	-0.123959	0.6896	0.98433	no	-0.584197
FBgn0000121	3L:8647144-8651011	Arr2	0	0	0.456583	0.456583	0	1	1	no	inf	1	1	no	inf	1	1	no	-0.611751
FBgn0000137	X:268508-470726	ase	0	0	0	0	0	1	1	no	0	1	1	no	0	1	1	no	-0.270947
FBgn0000139	3R:24650124-24654820	ash2	50.7366	20.9597	25.5483	50.7366	-1.27541	5e-05	0.000393373	yes	-0.989801	0.01195	0.0305389	yes	0.285623	0.4612	0.928688	no	0.188775
FBgn0000140	3R:24753848-24760513	asp	54.8588	36.0399	24.2389	54.8588	-0.606129	0.0018	0.00714022	yes	-1.1784	5e-05	0.000413962	yes	-0.572272	0.0081	0.103867	no	0.194131
FBgn0000146	2L:10989400-11001476	aub	62.0232	5.65373	4.47999	62.0232	-3.45553	0.01535	0.0368884	yes	-3.79124	0.0353	0.0717348	no	-0.335676	1	1	no	0.141585
FBgn0000147	3R:11963123-11967691	aurA	117.487	116.033	64.7948	117.487	-0.0179664	0.94615	0.9599	no	-0.858551	0.0049	0.0154243	yes	-0.840585	0.0019	0.0422967	yes	3.49286
FBgn0000150	3R:31744281-31746077	awd	151.49	196.344	223.317	223.317	0.374162	0.1289	0.2005	no	0.559867	0.05255	0.0979199	no	0.185702	0.4685	0.931028	no	0.896864
FBgn0000152	X:16679296-16683895	Axs	12.0073	5.16946	5.88587	12.0073	-1.21583	0.00555	0.0167073	yes	-1.02859	0.0371	0.074668	no	0.187242	1	1	no	-1.05367
FBgn0000153	2L:13821247-13823979	b	1.19242	1.09892	2.20546	2.20546	-0.117814	1	1	no	0.887187	1	1	no	1.00501	1	1	no	-0.420562
FBgn0000157	2R:24814821-24835667	Dll	0	0.986355	2.1214	2.1214	inf	1	1	no	inf	1	1	no	1.10497	1	1	no	-0.627718
FBgn0000158	3R:25242019-25245057	bam	23.2567	1.86171	0	23.2567	-3.64295	0.0004	0.0022314	yes	-inf	0.1249	0.193939	no	-inf	1	1	no	-0.206939
FBgn0000163	X:17160005-17200705	baz	5.27053	5.177	7.02416	7.02416	-0.0258313	1	1	no	0.414379	1	1	no	0.440209	1	1	no	-0.28153
FBgn0000166	3R:6755841-6759466	bcd	1.3954	1.85045	1.01243	1.85045	0.407196	1	1	no	-0.462831	1	1	no	-0.870075	1	1	no	-0.293547
FBgn0000173	X:13996344-13999805	ben	74.9919	91.9167	96.1403	96.1403	0.293591	0.24205	0.330274	no	0.358405	0.22795	0.3121	no	0.064851	0.8169	0.996456	no	-1.16436
FBgn0000179	X:4387675-4611385	bi	3.55052	0.525724	0.418671	3.55052	-2.75565	1	1	no	-3.08414	1	1	no	-0.328496	1	1	no	-0.54014
FBgn0000180	2L:9983670-9995538	bib	7.4153	3.17357	1.23076	7.4153	-1.2244	0.00625	0.018401	yes	-2.59096	1	1	no	-1.36656	1	1	no	-0.544755
FBgn0000181	2R:12870248-12871794	bic	141.787	200.037	208.003	208.003	0.49654	0.01875	0.0433564	yes	0.552881	0.0155	0.0373957	yes	0.056267	0.7897	0.996456	no	0.626972
FBgn0000182	2L:16042046-16048757	BicC	128.443	186.135	169.15	186.135	0.535228	0.00425	0.013586	yes	0.397176	0.0436	0.0843062	no	-0.138052	0.45975	0.928664	no	0.191343
FBgn0000183	2L:17459604-17474773	BicD	34.7005	20.5293	25.0084	34.7005	-0.757275	0.0411	0.0804392	no	-0.472564	0.23345	0.317683	no	0.284741	0.45585	0.925659	no	-0.635343
FBgn0000206	3R:25961993-25966948	boss	2.47975	5.16011	6.59647	6.59647	1.0572	1	1	no	1.4115	1	1	no	0.354292	1	1	no	-0.529734
FBgn0000210	X:1523553-1669297	br	7.33842	2.68056	1.6099	7.33842	-1.45294	0.0035	0.011682	yes	-2.1885	1	1	no	-0.735545	1	1	no	-0.524794
FBgn0000212	3L:15970081-15982869	brm	15.2679	4.08364	6.92387	15.2679	-1.90257	5e-05	0.000393373	yes	-1.14084	0.00105	0.00482779	yes	0.761719	1	1	no	-0.892349
FBgn0000216	3L:14972666-14973198	Brd	0	0	0	0	0	1	1	no	0	1	1	no	0	1	1	no	-0.415585
FBgn0000221	X:4104341-4105791	brn	34.9532	22.2562	18.4219	34.9532	-0.651214	0.02685	0.0571168	no	-0.924004	0.0173	0.0407028	yes	-0.272791	0.4751	0.932321	no	3.50643
FBgn0000227	2L:4682676-4687232	Bsg25A	0.248553	0	0	0.248553	-inf	1	1	no	-inf	1	1	no	0	1	1	no	-0.185695
FBgn0000228	2L:5271727-5278548	Bsg25D	12.4602	1.9318	3.95153	12.4602	-2.68931	5e-05	0.000393373	yes	-1.65684	0.0002	0.00132163	yes	1.0324	1	1	no	-1.08336
FBgn0000229	2L:10247501-10250501	bsk	58.7852	40.548	54.5547	58.7852	-0.535821	0.02555	0.0550005	no	-0.107748	0.6927	0.756583	no	0.428073	0.121	0.551548	no	-0.929582
FBgn0000233	X:9694185-9697558	btd	2.93352	2.29719	1.64903	2.93352	-0.352762	1	1	no	-0.831012	1	1	no	-0.47825	1	1	no	-0.361496
FBgn0000239	2L:21174181-21179729	bur	75.9561	110.432	119.779	119.779	0.539915	0.00915	0.0246679	yes	0.657143	0.0054	0.0165777	yes	0.117228	0.582	0.962247	no	-0.0772499
FBgn0000241	2R:23523855-23538499	bw	0.947848	1.21644	0.433871	1.21644	0.359934	1	1	no	-1.12738	1	1	no	-1.48736	1	1	no	-0.567966
FBgn0000244	3R:9528237-9533011	by	4.54413	4.02576	6.51352	6.51352	-0.174742	1	1	no	0.519433	1	1	no	0.694175	1	1	no	-1.19185
FBgn0000246	3R:15788520-15792579	c(3)G	17.4285	4.72855	3.11371	17.4285	-1.88198	0.01565	0.037455	yes	-2.48474	0.0223	0.0498415	yes	-0.602765	1	1	no	-0.382194
FBgn0000247	3R:29803195-29816451	ca	41.8423	18.261	13.3445	41.8423	-1.1962	5e-05	0.000393373	yes	-1.64872	5e-05	0.000413962	yes	-0.452542	0.12725	0.567352	no	0.160592
FBgn0000250	2L:16310955-16326207	cact	50.7399	42.5302	37.5725	50.7399	-0.254635	0.44005	0.530425	no	-0.43344	0.20595	0.287221	no	-0.178841	0.5805	0.961039	no	-1.06125
FBgn0000251	2L:20770730-20783135	cad	98.9181	46.1004	13.5018	98.9181	-1.10146	5e-05	0.000393373	yes	-2.8731	5e-05	0.000413962	yes	-1.77167	5e-05	0.00308838	yes	0.0618523
FBgn0000253	2R:12259397-12278809	Cam	204.673	282.577	302.195	302.195	0.465318	0.03205	0.0657108	no	0.562149	0.01805	0.0421418	yes	0.0968332	0.66805	0.979192	no	-0.937864
FBgn0000256	2L:3872645-3902860	capu	167.231	258.035	284.44	284.44	0.62572	0.0009	0.00419056	yes	0.766279	0.0002	0.00132163	yes	0.140557	0.43535	0.916739	no	4.53441
FBgn0000257	X:19566018-19569401	car	20.8128	18.7248	15.9392	20.8128	-0.152519	0.53215	0.617749	no	-0.384889	0.20475	0.286064	no	-0.232314	0.43355	0.915088	no	1.50884
FBgn0000259	X:11792532-11801587	CkIIbeta	102.53	89.8601	98.3228	102.53	-0.190288	0.36705	0.460928	no	-0.0604331	0.79865	0.843019	no	0.129844	0.55015	0.954119	no	-0.956329
FBgn0000261	3L:18822603-18828188	Cat	130.208	188.513	209.483	209.483	0.533847	0.0065	0.0189402	yes	0.686017	0.0009	0.00432198	yes	0.152169	0.42185	0.908916	no	-0.506194
FBgn0000273	2L:9682314-9699297	Pka-C1	18.2091	14.0422	17.9989	18.2091	-0.374896	0.11285	0.180695	no	-0.0167541	0.94995	0.960945	no	0.358161	0.18135	0.670865	no	-1.30289
FBgn0000274	3R:30695536-30697138	Pka-C2	127.17	188.274	194.541	194.541	0.566071	0.004	0.0129879	yes	0.613318	0.0068	0.0198683	yes	0.0472469	0.81625	0.996456	no	4.7875
FBgn0000276	3R:30210873-30211273	CecA1	46.835	45.5853	70.1324	70.1324	-0.039019	0.95155	0.9638	no	0.582494	0.32535	0.411902	no	0.621513	0.27355	0.788873	no	-0.222244
FBgn0000277	3R:30212155-30212568	CecA2	0	0	3.37745	3.37745	0	1	1	no	inf	1	1	no	inf	1	1	no	-0.491409
FBgn0000278	3R:30213314-30213797	CecB	0	0	2.45963	2.45963	0	1	1	no	inf	1	1	no	inf	1	1	no	-0.443352
FBgn0000279	3R:30216483-30216938	CecC	0	0	0	0	0	1	1	no	0	1	1	no	0	1	1	no	-0.414846
FBgn0000280	3R:30211526-30211753	Cec-Psi1	0	0	0	0	0	1	1	no	0	1	1	no	0	1	1	no	na
FBgn0000281	3R:30212902-30213142	Cec2	0	0	0	0	0	1	1	no	0	1	1	no	0	1	1	no	-0.267432
FBgn0000283	3R:15268661-15275241	Cp190	48.1056	16.7001	14.548	48.1056	-1.52635	5e-05	0.000393373	yes	-1.72539	5e-05	0.000413962	yes	-0.199035	0.48845	0.938282	no	-0.793988
FBgn0000286	2L:4876890-4883107	Cf2	35.126	27.5694	20.491	35.126	-0.349471	0.1023	0.167068	no	-0.777543	0.00315	0.0110508	yes	-0.428103	0.0872	0.461855	no	-1.22935
FBgn0000287	2L:11358872-11373636	salr	55.1567	98.3353	109.117	109.117	0.834173	5e-05	0.000393373	yes	0.98426	5e-05	0.000413962	yes	0.150097	0.41795	0.906821	no	4.31629
FBgn0000289	2R:14173692-14182838	cg	67.9876	33.1897	29.0685	67.9876	-1.03454	5e-05	0.000393373	yes	-1.22583	5e-05	0.000413962	yes	-0.191385	0.4198	0.908232	no	-1.07792
FBgn0000299	2L:5029608-5037279	Col4a1	9.62507	15.3892	21.5125	21.5125	0.677049	0.0064	0.0187093	yes	1.1603	5e-05	0.000413962	yes	0.483253	0.04825	0.328827	no	-0.866235
FBgn0000303	3R:18705500-18732344	ChAT	1.15714	0.64468	0.691018	1.15714	-0.84391	1	1	no	-0.74377	1	1	no	0.100147	1	1	no	-0.695397
FBgn0000307	2L:16342429-16352628	chif	12.3823	4.56505	6.61861	12.3823	-1.43957	5e-05	0.000393373	yes	-0.903681	0.0124	0.0314649	yes	0.535904	1	1	no	-0.920215
FBgn0000308	2L:5972114-5981018	chic	155.023	179.74	213.473	213.473	0.21343	0.32955	0.423219	no	0.461577	0.0524	0.0976948	no	0.248145	0.25195	0.766778	no	-0.733078
FBgn0000316	X:255673-267253	cin	27.1189	7.09596	12.141	27.1189	-1.93423	0.0001	0.000714708	yes	-1.15942	0.00975	0.0262025	yes	0.774821	0.1219	0.553695	no	-0.65398
FBgn0000317	2L:15044962-15057862	ck	5.053	4.59799	6.87998	6.87998	-0.136138	1	1	no	0.445243	1	1	no	0.581402	1	1	no	-1.44544
FBgn0000318	2L:5520134-5523898	cl	159.738	214.966	260.482	260.482	0.428402	0.20525	0.289423	no	0.705485	0.0811	0.139459	no	0.277076	0.44175	0.919977	no	3.5268
FBgn0000319	X:15827985-15835490	Chc	77.402	61.47	66.4879	77.402	-0.332489	0.06925	0.121823	no	-0.219279	0.2693	0.354238	no	0.113214	0.55045	0.954119	no	-1.5646
FBgn0000320	2L:6527446-6546976	eya	41.6939	40.0163	31.9534	41.6939	-0.0592517	0.77645	0.828787	no	-0.383863	0.12625	0.195763	no	-0.324609	0.1811	0.670691	no	2.20497
FBgn0000326	2R:21617060-21619079	clt	17.5161	15.5179	17.3466	17.5161	-0.174753	0.5876	0.667378	no	-0.0140327	0.98135	0.984976	no	0.16072	0.6645	0.9784	no	-1.93952
FBgn0000330	X:7009005-7011145	cm	32.8275	10.1167	17.6116	32.8275	-1.69817	0.0001	0.000714708	yes	-0.898382	0.01795	0.0419668	yes	0.799788	0.0769	0.429611	no	-0.460566
FBgn0000337	2R:7782796-7785585	cn	0	1.17218	1.97975	1.97975	inf	1	1	no	inf	1	1	no	0.75606	1	1	no	1.9543
FBgn0000339	2L:16309291-16310726	cni	110.587	74.5709	47.7261	110.587	-0.568499	0.0197	0.0450487	yes	-1.21233	0.0005	0.00274768	yes	-0.643903	0.05275	0.34631	no	0.712292
FBgn0000346	X:13259020-13262488	comt	77.7095	59.1257	41.0064	77.7095	-0.394308	0.0439	0.0848305	no	-0.922243	0.00015	0.00103619	yes	-0.52794	0.0174	0.169197	no	-0.222189
FBgn0000351	2L:6663663-6676635	cort	5.37725	1.22846	0.520755	5.37725	-2.13001	1	1	no	-3.36819	1	1	no	-1.23818	1	1	no	-0.20609
FBgn0000352	2R:7382175-7387115	cos	20.9704	3.62041	2.39055	20.9704	-2.53413	5e-05	0.000393373	yes	-3.13294	5e-05	0.000413962	yes	-0.598806	1	1	no	-0.541203
FBgn0000355	3L:8728480-8729066	Cp15	8.12538	19.5379	9.61109	19.5379	1.26576	0.0861	0.145377	no	0.242265	1	1	no	-1.0235	0.1865	0.676873	no	-0.391837
FBgn0000356	3L:8731943-8732599	Cp16	0	0	0	0	0	1	1	no	0	1	1	no	0	1	1	no	-0.422745
FBgn0000357	3L:8726790-8727613	Cp18	12.7614	13.9127	17.3617	17.3617	0.124614	0.82395	0.865235	no	0.444123	0.504	0.585969	no	0.319509	0.61885	0.971453	no	-0.382036
FBgn0000358	3L:8729864-8730604	Cp19	0	0.764469	0	0.764469	inf	1	1	no	0	1	1	no	-inf	1	1	no	-0.400449
FBgn0000359	X:8465689-8483885	Cp36	0.352174	0	0	0.352174	-inf	1	1	no	-inf	1	1	no	0	1	1	no	-0.343709
FBgn0000360	X:8465689-8483885	Cp38	0	0.462328	0	0.462328	inf	1	1	no	0	1	1	no	-inf	1	1	no	-0.348753
FBgn0000370	2L:21310865-21319527	crc	135.92	166.439	186.669	186.669	0.292236	0.1249	0.195969	no	0.457724	0.0303	0.0633282	no	0.165489	0.3952	0.897184	no	-1.32302
FBgn0000376	X:2732468-2738773	crm	7.45144	1.59145	1.20449	7.45144	-2.22718	0.0053	0.0161261	yes	-2.62912	0.01515	0.0367897	yes	-0.401916	1	1	no	-0.498603
FBgn0000377	X:2247593-2249983	crn	18.1821	5.81195	6.06484	18.1821	-1.64542	0.0002	0.00127745	yes	-1.58398	0.00145	0.00614157	yes	0.0614459	1	1	no	-0.210346
FBgn0000382	X:2094233-2115701	csw	22.71	7.12479	9.61683	22.71	-1.67241	5e-05	0.000393373	yes	-1.2397	0.0002	0.00132163	yes	0.432623	0.2021	0.698502	no	-1.13085
FBgn0000384	2L:22981815-22992951	cta	15.9757	5.79932	5.75528	15.9757	-1.46192	0.0002	0.00127745	yes	-1.47292	0.0031	0.0109173	yes	-0.0109535	1	1	no	-0.591985
FBgn0000394	X:5689851-5695205	cv	5.65468	8.02074	14.081	14.081	0.504288	0.5202	0.606462	no	1.31616	0.1336	0.204822	no	0.811955	0.2394	0.75475	no	-0.678506
FBgn0000395	2R:21355014-21379464	cv-2	1.36549	3.86376	9.57573	9.57573	1.50059	1	1	no	2.80996	0.00075	0.00375973	yes	1.30938	0.0036	0.0630251	no	-0.910337
FBgn0000404	3L:11826718-11833578	CycA	95.7075	86.0271	66.3447	95.7075	-0.15384	0.57325	0.654379	no	-0.528651	0.08295	0.14167	no	-0.374807	0.21445	0.719564	no	-0.11993
FBgn0000405	2R:22803520-22806948	CycB	102.471	108.309	57.5652	108.309	0.0799373	0.6647	0.735563	no	-0.831948	0.00015	0.00103619	yes	-0.911885	5e-05	0.00308838	yes	-0.0664629
FBgn0000406	2L:16788773-16790721	Cyt-b5-r	2.13443	4.66537	8.61777	8.61777	1.12814	1	1	no	2.01346	0.02385	0.0525233	no	0.885317	0.1363	0.58833	no	-0.662864
FBgn0000409	2L:16719931-16722644	Cyt-c-p	74.4041	82.444	136.558	136.558	0.148034	0.59075	0.670265	no	0.876061	0.00655	0.0193005	yes	0.727938	0.0137	0.147078	no	-0.686945
FBgn0000411	3L:14175609-14178620	D	9.58099	11.6153	4.92733	11.6153	0.277784	0.38985	0.48253	no	-0.959409	0.0806	0.138836	no	-1.23709	0.02765	0.229223	no	1.03301
FBgn0000412	3R:9238082-9240654	D1	140.948	122.869	86.5963	140.948	-0.198037	0.30175	0.393223	no	-0.702781	0.0023	0.0087038	yes	-0.504725	0.0203	0.188814	no	0.180428
FBgn0000414	3L:16712125-16724575	Dab	2.52154	2.22452	3.44916	3.44916	-0.180812	1	1	no	0.45195	1	1	no	0.632727	1	1	no	-1.13124
FBgn0000416	3R:30881791-30889062	Sap-r	127.825	146.731	202.973	202.973	0.199009	0.378	0.471454	no	0.667123	0.00485	0.0153149	yes	0.468091	0.0318	0.249926	no	-0.605343
FBgn0000422	2L:19114400-19120306	Ddc	14.6301	18.8655	20.1542	20.1542	0.366806	0.57565	0.656287	no	0.462155	0.56575	0.642526	no	0.095351	0.89865	0.997648	no	-0.292053
FBgn0000426	2R:12182638-12185506	SmF	108.595	89.3592	80.9346	108.595	-0.281269	0.4736	0.562723	no	-0.424128	0.37475	0.462786	no	-0.142859	0.7736	0.996456	no	0.769713
FBgn0000427	X:7867160-7873640	43070	3.42895	2.92125	3.00759	3.42895	-0.231185	1	1	no	-0.189153	1	1	no	0.0420339	1	1	no	-0.338534
FBgn0000439	3R:6791835-6802428	Dfd	0.846245	0.481521	0.387579	0.846245	-0.813475	1	1	no	-1.12658	1	1	no	-0.313109	1	1	no	-0.668996
FBgn0000442	2L:784335-790798	Pkg21D	1.62948	0	0	1.62948	-inf	1	1	no	-inf	1	1	no	0	1	1	no	-0.40205
FBgn0000447	3R:8651083-8654766	Dhod	137.137	210.642	233.152	233.152	0.619181	0.0041	0.0132345	yes	0.765646	0.0013	0.00566131	yes	0.146467	0.4733	0.932321	no	4.78924
FBgn0000448	2R:10203994-10237348	Hr3	15.6088	14.6636	9.54223	15.6088	-0.0901175	0.70725	0.771708	no	-0.709961	0.0232	0.0513619	no	-0.619845	0.0379	0.281713	no	-0.491551
FBgn0000449	3L:4062291-4071717	dib	0.198394	0.684995	0	0.684995	1.78773	1	1	no	-inf	1	1	no	-inf	1	1	no	-0.185695
FBgn0000451	3L:10190275-10201837	ect	0.27781	0.679619	0.81138	0.81138	1.29063	1	1	no	1.54628	1	1	no	0.255667	1	1	no	-0.320858
FBgn0000454	3R:13782287-13785676	Dip-B	112.391	80.8733	117.636	117.636	-0.47479	0.0192	0.0441395	yes	0.0657958	0.7625	0.813922	no	0.540604	0.011	0.126949	no	0.440536
FBgn0000455	3R:12411808-12413759	Dip-C	71.445	53.3765	53.4712	71.445	-0.420627	0.053	0.0987573	no	-0.418064	0.10055	0.16433	no	0.00256284	0.99155	0.997714	no	0.266799
FBgn0000459	X:16210597-16216750	disco	7.57865	4.52321	2.94736	7.57865	-0.744593	0.05445	0.100834	no	-1.36252	0.01335	0.0333866	yes	-0.617923	1	1	no	-0.584993
FBgn0000463	3R:19302730-19326217	Dl	11.0107	11.2164	8.6076	11.2164	0.0266987	0.92615	0.945512	no	-0.355229	0.3198	0.40672	no	-0.381903	0.2715	0.787476	no	-0.517504
FBgn0000464	2L:19586622-19732069	Lar	14.246	6.09879	6.00779	14.246	-1.22396	5e-05	0.000393373	yes	-1.24565	0.0001	0.000742319	yes	-0.0216877	1	1	no	-0.730638
FBgn0000473	2R:6759714-6798941	Cyp6a2	0.833587	0.777897	5.40616	5.40616	-0.0997529	1	1	no	2.69719	1	1	no	2.79693	1	1	no	-0.0718625
FBgn0000477	3R:18019374-18021161	DNaseII	0.907374	0	0.944418	0.944418	-inf	1	1	no	0.0577283	1	1	no	inf	1	1	no	-0.964842
FBgn0000479	X:3176439-3348400	dnc	4.71627	3.25745	6.09805	6.09805	-0.533905	1	1	no	0.370675	1	1	no	0.904631	1	1	no	-1.30768
FBgn0000482	X:1523553-1669297	dor	14.6219	3.70919	4.72862	14.6219	-1.97895	0.0013	0.00558358	yes	-1.62864	0.00885	0.0243636	yes	0.350318	1	1	no	-0.180573
FBgn0000489	3L:15925804-15954797	Pka-C3	111.887	193.097	215.377	215.377	0.78728	5e-05	0.000393373	yes	0.944824	5e-05	0.000413962	yes	0.157543	0.39995	0.898416	no	1.49569
FBgn0000490	2L:2428371-2459823	dpp	3.05875	8.81242	11.7101	11.7101	1.5266	0.0008	0.00384225	yes	1.93679	0.0003	0.00183301	yes	0.410149	0.24245	0.755965	no	-0.786565
FBgn0000492	3R:29556385-29565244	Dr	4.53065	7.9123	10.3437	10.3437	0.804378	0.05745	0.105094	no	1.19096	0.02035	0.046286	yes	0.386579	0.34535	0.862249	no	-0.950659
FBgn0000497	2L:640012-715307	ds	3.08664	2.47814	1.83908	3.08664	-0.31678	1	1	no	-0.747063	1	1	no	-0.430358	1	1	no	-0.436065
FBgn0000499	X:11355880-11358724	dsh	81.6077	105.716	110.971	110.971	0.373422	0.05035	0.0947995	no	0.443401	0.03885	0.0772466	no	0.0699786	0.7174	0.990549	no	4.34149
FBgn0000500	3R:4186962-4196210	Dsk	0.735867	0.921845	0	0.921845	0.325079	1	1	no	-inf	1	1	no	-inf	1	1	no	-0.496721
FBgn0000504	3R:7920430-7967408	dsx	3.3424	1.04408	2.04465	3.3424	-1.67865	1	1	no	-0.70907	1	1	no	0.969636	1	1	no	-0.938284
FBgn0000520	X:2727697-2730042	dwg	5.89104	1.71491	0.945675	5.89104	-1.78039	1	1	no	-2.63911	1	1	no	-0.858716	1	1	no	-0.700813
FBgn0000524	X:6533998-6538575	dx	12.6841	3.11454	4.50859	12.6841	-2.02594	0.0001	0.000714708	yes	-1.49228	0.00095	0.0044955	yes	0.533659	1	1	no	-0.480552
FBgn0000527	3R:21229838-21237177	e	0.79096	1.86646	4.95241	4.95241	1.23863	1	1	no	2.64645	1	1	no	1.40783	1	1	no	-0.250218
FBgn0000529	2L:19765775-19769067	bsh	0.249831	0	0	0.249831	-inf	1	1	no	-inf	1	1	no	0	1	1	no	-0.709661
FBgn0000533	3R:15328728-15330408	ea	2.48744	1.56557	6.33797	6.33797	-0.667973	1	1	no	1.34936	1	1	no	2.01735	1	1	no	-0.734425
FBgn0000535	X:14955476-15009989	eag	0.33777	0.672571	0.121069	0.672571	0.993644	1	1	no	-1.4802	1	1	no	-2.47378	1	1	no	-0.7215
FBgn0000536	X:16278327-16285618	eas	46.5539	60.9714	61.4963	61.4963	0.389232	0.0686	0.120959	no	0.401599	0.10535	0.170511	no	0.0123677	0.95625	0.997648	no	-0.917997
FBgn0000541	3L:233925-246912	E(bx)	65.964	48.602	44.338	65.964	-0.440663	0.01765	0.0413725	yes	-0.573134	0.00535	0.0164644	yes	-0.132441	0.4854	0.937297	no	-0.606689
FBgn0000542	X:3811697-3862697	ec	6.05544	2.42224	4.66283	6.05544	-1.32189	1	1	no	-0.377025	1	1	no	0.944865	1	1	no	-0.426056
FBgn0000543	3L:2262918-2265857	ecd	51.3827	12.8026	8.43178	51.3827	-2.00485	5e-05	0.000393373	yes	-2.60737	5e-05	0.000413962	yes	-0.602525	0.15955	0.631219	no	2.19298
FBgn0000546	2R:6087872-6169087	EcR	0.890486	1.33453	0.664516	1.33453	0.583662	1	1	no	-0.422294	1	1	no	-1.00594	1	1	no	-1.10531
FBgn0000547	2L:4031376-4115749	ed	4.60911	5.02294	8.94688	8.94688	0.124041	1	1	no	0.956894	0.01095	0.0286387	yes	0.832893	0.01765	0.171059	no	-0.952433
FBgn0000551	3L:21296762-21297803	Edg78E	2.34244	3.30347	5.08381	5.08381	0.495968	1	1	no	1.1179	1	1	no	0.621929	1	1	no	-0.364036
FBgn0000552	3R:6684444-6685157	Edg84A	0	0	0	0	0	1	1	no	0	1	1	no	0	1	1	no	-0.185695
FBgn0000556	2R:11891134-11895762	eEF1alpha1	137.605	192.306	239.183	239.183	0.482868	0.01195	0.0304525	yes	0.797565	0.0004	0.00229606	yes	0.31472	0.0895	0.468939	no	-1.69835
FBgn0000557	3R:31738467-31743306	eEF1alpha2	11.6457	6.76075	5.21609	11.6457	-0.784543	0.0302	0.0626303	no	-1.15876	0.01455	0.0356775	yes	-0.374201	1	1	no	-0.747534
FBgn0000559	2L:21677912-21682164	eEF2	147.638	136.486	191.513	191.513	-0.113308	0.546	0.629287	no	0.375375	0.06515	0.116144	no	0.488662	0.0101	0.11939	no	-1.46241
FBgn0000560	3L:21808702-21817600	eg	17.8343	11.0933	6.47621	17.8343	-0.684972	0.0722	0.12583	no	-1.46144	0.0137	0.0340838	yes	-0.776464	0.16025	0.632562	no	4.13775
FBgn0000562	2R:23734903-23746829	egl	4.26312	7.07237	9.1244	9.1244	0.730284	0.0364	0.072822	no	1.09773	0.0088	0.0242591	yes	0.367613	0.2992	0.814236	no	-1.59317
FBgn0000564	3R:17446641-17448858	Eh	0.553508	0	0.70976	0.70976	-inf	1	1	no	0.358862	1	1	no	inf	1	1	no	-0.379526
FBgn0000565	3L:15511051-15513202	Eip71CD	20.1328	15.4919	23.8683	23.8683	-0.378035	0.3426	0.435801	no	0.245546	0.5763	0.651856	no	0.623585	0.16385	0.641333	no	-0.707266
FBgn0000566	2R:18627917-18629395	Eip55E	48.1338	28.8094	31.9211	48.1338	-0.740511	0.00835	0.0230374	yes	-0.592542	0.06375	0.114196	no	0.147957	0.6594	0.976299	no	-0.354129
FBgn0000567	3L:17558671-17619325	Eip74EF	1.96901	3.47705	2.4692	3.47705	0.820396	1	1	no	0.326578	1	1	no	-0.493819	1	1	no	-0.816577
FBgn0000568	3L:17950952-18064696	Eip75B	7.43799	7.19906	5.96319	7.43799	-0.0471029	0.94375	0.958348	no	-0.318829	1	1	no	-0.271788	1	1	no	-0.917969
FBgn0000575	3L:737679-755489	emc	13.2278	7.3258	8.2652	13.2278	-0.852515	0.1278	0.199227	no	-0.678452	0.15485	0.22976	no	0.174062	1	1	no	-1.19405
FBgn0000576	3R:13901852-13904620	ems	0	0.724454	1.18122	1.18122	inf	1	1	no	inf	1	1	no	0.705314	1	1	no	-0.457517
FBgn0000577	2R:11524005-11528210	en	11.3692	14.972	12.6398	14.972	0.397135	0.1802	0.261349	no	0.152836	0.67915	0.745348	no	-0.244402	0.4687	0.931028	no	-0.236536
FBgn0000578	2R:19141631-19163705	ena	19.2726	4.35153	13.5823	19.2726	-2.14696	5e-05	0.000393373	yes	-0.504831	0.09405	0.15581	no	1.6422	0.00015	0.00674692	yes	-0.735458
FBgn0000579	2L:1724767-1729762	Eno	150.043	224.175	245.942	245.942	0.579246	0.0023	0.00854249	yes	0.71292	0.0007	0.00356599	yes	0.133688	0.4762	0.932321	no	-0.0611952
FBgn0000581	2R:11452042-11465270	E(Pc)	55.0013	33.8136	27.6747	55.0013	-0.701862	5e-05	0.000393373	yes	-0.990899	5e-05	0.000413962	yes	-0.289037	0.13985	0.595935	no	-0.0517115
FBgn0000588	2L:11814155-11928572	esc	8.36367	5.12441	2.84095	8.36367	-0.706751	0.45925	0.549095	no	-1.55776	0.2297	0.313855	no	-0.851009	1	1	no	-0.235922
FBgn0000591	3R:26040239-26041008	E(spl)m8-HLH	0	0	1.04914	1.04914	0	1	1	no	inf	1	1	no	inf	1	1	no	-0.352845
FBgn0000592	3L:12188817-12193688	Est-6	8.40567	14.5354	14.8719	14.8719	0.790137	0.12215	0.192691	no	0.823147	0.1418	0.214482	no	0.0330266	0.9381	0.997648	no	-0.0497885
FBgn0000594	3L:12188817-12193688	Est-P	1.2734	1.25502	1.7388	1.7388	-0.0209727	1	1	no	0.449325	1	1	no	0.470546	1	1	no	-0.199857
FBgn0000606	2R:9976995-9980795	eve	0	0	0	0	0	1	1	no	0	1	1	no	0	1	1	no	0.811823
FBgn0000611	X:15992467-15996509	exd	30.4645	18.3543	21.61	30.4645	-0.731007	0.0048	0.0149395	yes	-0.495428	0.0948	0.156613	no	0.235512	0.4533	0.924164	no	-1.26617
FBgn0000615	2R:20667426-20673495	exu	128.631	191.416	204.669	204.669	0.573469	0.00775	0.0217145	yes	0.670053	0.0045	0.0144549	yes	0.0965805	0.6297	0.971453	no	4.086
FBgn0000617	X:17842160-17844704	e(y)1	39.0988	11.8835	10.7193	39.0988	-1.71817	0.00215	0.00813471	yes	-1.86691	0.00265	0.00965741	yes	-0.148748	0.8061	0.996456	no	0.00997712
FBgn0000618	X:11573730-11576620	e(y)2	46.8945	18.5135	17.9403	46.8945	-1.34084	0.09335	0.155369	no	-1.38621	0.0843	0.143416	no	-0.0453702	0.9519	0.997648	no	1.56712
FBgn0000625	3L:12462536-12468021	eyg	0.53031	0.830886	0.598147	0.830886	0.647814	1	1	no	0.17367	1	1	no	-0.474131	1	1	no	-0.517304
FBgn0000629	3L:10631078-10638130	E(z)	28.3019	15.3985	16.6812	28.3019	-0.878105	0.00875	0.023849	yes	-0.762676	0.05185	0.096921	no	0.115428	0.76445	0.996456	no	-0.644268
FBgn0000633	2R:13623043-13749367	CG17716	1.38447	1.08819	0.75027	1.38447	-0.347406	1	1	no	-0.883827	1	1	no	-0.53645	1	1	no	-0.671778
FBgn0000635	X:4132886-4206093	Fas2	10.9875	7.36459	22.5071	22.5071	-0.577192	0.0621	0.112029	no	1.03451	0.0013	0.00566131	yes	1.6117	5e-05	0.00308838	yes	-1.05406
FBgn0000636	2L:18320101-18393441	Fas3	4.9342	9.34246	42.1779	42.1779	0.920987	0.23315	0.320646	no	3.0956	0.00195	0.00769209	yes	2.17461	0.00145	0.0359264	yes	-0.533021
FBgn0000639	3L:14094588-14098053	Fbp1	0.411995	0.248092	0.113312	0.411995	-0.731751	1	1	no	-1.86231	1	1	no	-1.13053	1	1	no	-0.262325
FBgn0000640	2L:9426783-9431052	Fbp2	4.88949	1.66951	0	4.88949	-1.55026	1	1	no	-inf	1	1	no	-inf	1	1	no	-0.312803
FBgn0000644	X:3173375-3174474	Fcp3C	2.37195	1.47635	3.31777	3.31777	-0.684039	1	1	no	0.484139	1	1	no	1.16818	1	1	no	-0.457072
FBgn0000658	2R:18232760-18236311	fj	0	0	0	0	0	1	1	no	0	1	1	no	0	1	1	no	-0.454596
FBgn0000659	3R:28580975-28585264	fkh	0.0944796	0.139805	0.414655	0.414655	0.565338	1	1	no	2.13385	1	1	no	1.5685	1	1	no	-0.754275
FBgn0000662	2R:13819623-13824553	fl(2)d	25.7983	6.25075	8.36213	25.7983	-2.04517	5e-05	0.000393373	yes	-1.62533	5e-05	0.000413962	yes	0.419841	1	1	no	-1.26915
FBgn0000667	X:2010859-2061915	Actn	15.1795	10.7394	21.2026	21.2026	-0.499214	0.2893	0.380097	no	0.482124	0.3216	0.408389	no	0.981335	0.02555	0.220349	no	-0.748736
FBgn0000709	X:21339740-21345088	fliI	17.688	5.05017	5.10088	17.688	-1.80837	5e-05	0.000393373	yes	-1.79395	5e-05	0.000413962	yes	0.0144125	1	1	no	-0.768508
FBgn0000711	X:10385959-10409817	flw	13.685	23.4999	24.77	24.77	0.780063	0.012	0.0305172	yes	0.856001	0.0181	0.0422095	yes	0.0759384	0.7976	0.996456	no	-1.24916
FBgn0000715	2R:9906293-9910457	FMRFa	0.233727	0.638554	0.794148	0.794148	1.44999	1	1	no	1.76458	1	1	no	0.314599	1	1	no	-0.81462
FBgn0000719	X:22824316-22885541	fog	1.53635	2.83032	5.14138	5.14138	0.881459	1	1	no	1.74265	1	1	no	0.861204	1	1	no	-1.27812
FBgn0000721	2L:3622073-3656953	for	6.31481	7.8864	15.7946	15.7946	0.320629	0.30105	0.392466	no	1.32259	0.00055	0.00295144	yes	1.00207	0.0027	0.053098	no	-1.19545
FBgn0000723	3R:9365397-9394737	FER	13.7475	19.4126	18.8332	19.4126	0.497822	0.0776	0.133434	no	0.454112	0.1679	0.244894	no	-0.0437144	0.882	0.997648	no	-1.24779
FBgn0000808	X:11985153-11987764	gd	2.51313	0.420898	0.421733	2.51313	-2.57794	1	1	no	-2.57499	1	1	no	0.00293214	1	1	no	0.527088
FBgn0000810	X:2242137-2246041	fs(1)K10	37.193	5.89151	3.90799	37.193	-2.65832	5e-05	0.000393373	yes	-3.25053	5e-05	0.000413962	yes	-0.592209	1	1	no	-0.521449
FBgn0000826	X:1356487-1357601	png	1.36996	0	0.665907	1.36996	-inf	1	1	no	-1.04074	1	1	no	inf	1	1	no	-0.227419
FBgn0000927	X:2724285-2726577	fs(1)Ya	1.64091	0.987659	1.09146	1.64091	-0.732412	1	1	no	-0.588244	1	1	no	0.144168	1	1	no	-0.264144
FBgn0000928	X:2720467-2724158	fs(1)Yb	19.979	3.48908	3.29988	19.979	-2.51757	5e-05	0.000393373	yes	-2.598	0.0001	0.000742319	yes	-0.080433	1	1	no	3.79267
FBgn0000964	2L:19464266-19467758	tj	4.07985	0.221112	0.330797	4.07985	-4.20567	1	1	no	-3.6245	1	1	no	0.58117	1	1	no	-0.838402
FBgn0000996	2R:15376618-15387851	dup	38.5299	12.7261	7.11316	38.5299	-1.59819	0.003	0.0104055	yes	-2.43744	0.0014	0.00598528	yes	-0.839225	0.19415	0.687481	no	-0.318629
FBgn0001075	2L:4198403-4221796	ft	3.54879	5.23642	4.37375	5.23642	0.561254	1	1	no	0.301542	1	1	no	-0.259712	1	1	no	-0.353805
FBgn0001077	3R:6864323-6866244	ftz	5.07999	12.0245	6.48622	12.0245	1.24308	0.0105	0.0274562	yes	0.352552	1	1	no	-0.89053	0.0726	0.416737	no	3.90343
FBgn0001078	3L:18750606-18801312	ftz-f1	13.5054	5.80236	3.35474	13.5054	-1.21883	0.00115	0.00509154	yes	-2.00927	5e-05	0.000413962	yes	-0.790416	1	1	no	-0.86164
FBgn0001079	X:18657754-18662153	fu	8.34649	0.997483	1.207	8.34649	-3.06481	0.0019	0.00743279	yes	-2.78974	0.0038	0.0127313	yes	0.275065	1	1	no	-0.545525
FBgn0001083	X:11992914-12003914	fw	0.912275	1.004	0.819529	1.004	0.138219	1	1	no	-0.154781	1	1	no	-0.292894	1	1	no	-0.852803
FBgn0001084	2L:8400420-8403280	fy	13.3067	4.71752	3.80078	13.3067	-1.49605	0.01225	0.0310098	yes	-1.8078	0.0153	0.0370376	yes	-0.311821	1	1	no	-0.179962
FBgn0001085	3L:14274342-14368639	fz	0.413554	0.522017	0.517286	0.522017	0.33602	1	1	no	0.322887	1	1	no	-0.0131335	1	1	no	-0.614696
FBgn0001086	2L:16310955-16326207	fzy	92.6773	68.8913	28.6251	92.6773	-0.427894	0.09325	0.155229	no	-1.69494	5e-05	0.000413962	yes	-1.26704	0.0007	0.0211714	yes	0.967783
FBgn0001087	X:13727203-13736278	g	26.806	6.26007	6.21103	26.806	-2.09831	5e-05	0.000393373	yes	-2.10964	5e-05	0.000413962	yes	-0.0113462	1	1	no	-1.02771
FBgn0001089	2L:6000227-6006827	Gal	47.8242	13.5758	16.5609	47.8242	-1.8167	5e-05	0.000393373	yes	-1.52996	0.0056	0.0170459	yes	0.286762	0.5845	0.96239	no	0.376221
FBgn0001090	X:18788463-18806363	bnb	63.4313	66.6447	97.1493	97.1493	0.0712959	0.7845	0.834505	no	0.614994	0.0263	0.056677	no	0.543712	0.0327	0.254491	no	-0.824969
FBgn0001091	2R:7791900-7793380	Gapdh1	66.7945	45.3421	75.9581	75.9581	-0.558879	0.0204	0.0462229	yes	0.185475	0.48715	0.570404	no	0.744365	0.00725	0.0975303	no	-0.64539
FBgn0001092	X:15868144-15869661	Gapdh2	63.8049	48.9878	102.849	102.849	-0.381245	0.1058	0.171204	no	0.6888	0.0074	0.0212083	yes	1.07004	0.00015	0.00674692	yes	-1.08985
FBgn0001098	3R:23933911-23943101	Gdh	54.2262	39.6037	82.6579	82.6579	-0.453354	0.09165	0.153028	no	0.608163	0.0355	0.0720829	no	1.06148	0.00015	0.00674692	yes	-1.06991
FBgn0001099	3L:15509060-15511047	gdl	156.955	243.444	211.598	243.444	0.633239	0.0038	0.0124899	yes	0.43103	0.09065	0.151375	no	-0.20199	0.40245	0.899653	no	3.94554
FBgn0001104	3L:6972749-6980044	Galphai	15.1057	10.0589	18.5305	18.5305	-0.586619	0.08885	0.149157	no	0.294806	0.4121	0.498498	no	0.881425	0.0281	0.231206	no	-0.638308
FBgn0001105	X:15860114-15866175	Gbeta13F	78.2791	83.9687	89.5314	89.5314	0.101224	0.6391	0.714009	no	0.193772	0.4114	0.497951	no	0.0925426	0.666	0.979184	no	-0.679458
FBgn0001108	3L:13929386-13934656	DCTN1-p150	50.7731	32.4729	34.3457	50.7731	-0.644827	0.0011	0.00491406	yes	-0.563933	0.0131	0.0328759	yes	0.0808932	0.713	0.990469	no	0.688616
FBgn0001112	3R:7252062-7265703	Gld	6.91135	7.98558	7.25773	7.98558	0.20843	0.57145	0.652851	no	0.0705509	1	1	no	-0.137879	1	1	no	-0.0451493
FBgn0001114	2L:8672697-8679812	Glt	9.58952	8.85413	7.05097	9.58952	-0.115108	0.7107	0.77462	no	-0.443636	0.26285	0.347299	no	-0.328528	0.40195	0.899653	no	-1.00717
FBgn0001120	3L:14802379-14803360	gnu	4.55348	0.488077	1.33021	4.55348	-3.22179	1	1	no	-1.77531	1	1	no	1.44647	1	1	no	-0.266323
FBgn0001122	2R:10437984-10465701	Galphao	30.7902	23.873	20.9759	30.7902	-0.36709	0.21995	0.305887	no	-0.553736	0.18995	0.269431	no	-0.186644	0.64135	0.972559	no	-0.7331
FBgn0001123	2R:23942537-23946936	Galphas	38.4144	50.3023	51.9376	51.9376	0.388974	0.09785	0.161235	no	0.435132	0.12405	0.193097	no	0.0461577	0.8559	0.997648	no	-1.07905
FBgn0001124	2R:16138351-16141928	Got1	147.827	227.956	241.501	241.501	0.624849	0.00105	0.00473766	yes	0.708122	0.0008	0.0039435	yes	0.0832734	0.66875	0.979192	no	4.06314
FBgn0001125	2L:1982216-1987758	Got2	137.545	209.698	229.406	229.406	0.60841	0.0213	0.047663	yes	0.738002	0.01325	0.0331861	yes	0.129593	0.61325	0.971453	no	1.06189
FBgn0001128	2L:5943642-5948968	Gpdh	34.4041	17.9848	56.1612	56.1612	-0.935797	0.00445	0.0140801	yes	0.706995	0.02665	0.0572593	no	1.64267	5e-05	0.00308838	yes	-0.884422
FBgn0001133	2R:21009763-21011921	grau	28.6989	9.22996	9.43889	28.6989	-1.6366	5e-05	0.000393373	yes	-1.60431	0.0006	0.00316733	yes	0.0322931	0.9599	0.997648	no	1.10402
FBgn0001134	3L:17823332-17841427	Grd	0.0753272	0	0.161203	0.161203	-inf	1	1	no	1.09764	1	1	no	inf	1	1	no	-0.607642
FBgn0001137	2L:8415689-8433598	grk	1.80028	3.24574	5.31915	5.31915	0.850325	1	1	no	1.56297	1	1	no	0.71265	1	1	no	-0.989637
FBgn0001138	3R:8147367-8181444	grn	0.244774	0.111933	0.191656	0.244774	-1.12882	1	1	no	-0.352936	1	1	no	0.77589	1	1	no	-0.622819
FBgn0001139	3R:26041735-26052257	gro	66.8599	60.7324	55.2121	66.8599	-0.138675	0.53545	0.620591	no	-0.276158	0.29205	0.378078	no	-0.137489	0.58385	0.96239	no	-0.477697
FBgn0001142	2L:114725-157666	Gs1	1.60898	2.2033	18.344	18.344	0.453516	1	1	no	3.51103	0.08855	0.148683	no	3.05757	0.1014	0.496583	no	-0.446773
FBgn0001145	X:11422831-11430197	Gs2	7.37992	21.9693	92.3735	92.3735	1.57381	0.0003	0.00179259	yes	3.6458	5e-05	0.000413962	yes	2.07198	5e-05	0.00308838	yes	-0.998406
FBgn0001147	2R:25040382-25052331	gsb-n	16.5824	29.6854	28.3235	29.6854	0.840103	0.00295	0.0102825	yes	0.772347	0.0193	0.0443798	yes	-0.0677552	0.81405	0.996456	no	-0.448497
FBgn0001148	2R:25061963-25064643	gsb	1.49657	0.294222	0.425104	1.49657	-2.34668	1	1	no	-1.81577	1	1	no	0.530911	1	1	no	-0.267432
FBgn0001149	3R:12367816-12369268	GstD1	125.449	232.993	246.443	246.443	0.893185	5e-05	0.000393373	yes	0.974156	0.0003	0.00183301	yes	0.0809713	0.71205	0.990469	no	0.942286
FBgn0001150	X:2427112-2428967	gt	0	0	0.390525	0.390525	0	1	1	no	inf	1	1	no	inf	1	1	no	-0.8723
FBgn0001168	3L:8675758-8679253	h	3.73246	4.2612	9.51784	9.51784	0.191132	1	1	no	1.35047	0.01995	0.0455825	yes	1.15947	0.0265	0.224138	no	-1.2896
FBgn0001169	3R:20621937-20628915	H	54.7194	7.83382	7.37575	54.7194	-2.80426	5e-05	0.000393373	yes	-2.89121	5e-05	0.000413962	yes	-0.0869533	1	1	no	-0.478336
FBgn0001170	2L:6013058-6019402	H2.0	1.01088	0.537873	0.247132	1.01088	-0.91027	1	1	no	-2.03225	1	1	no	-1.12198	1	1	no	-0.643038
FBgn0001174	2L:1517532-1518148	halo	0.658398	0.979177	0	0.979177	0.572609	1	1	no	-inf	1	1	no	-inf	1	1	no	-0.369926
FBgn0001179	3L:10631078-10638130	hay	44.8406	8.10866	5.68785	44.8406	-2.46727	5e-05	0.000393373	yes	-2.97884	0.0016	0.00658273	yes	-0.511608	1	1	no	-0.127768
FBgn0001180	3R:8690979-8697822	hb	0.296034	0.777672	1.62248	1.62248	1.3934	1	1	no	2.45438	1	1	no	1.06096	1	1	no	-0.356932
FBgn0001185	2L:16677184-16679691	her	27.6894	9.99216	7.15565	27.6894	-1.47047	5e-05	0.000393373	yes	-1.95218	0.00025	0.0015954	yes	-0.481714	0.2889	0.803406	no	-1.50477
FBgn0001186	X:9585674-9589813	Hex-A	14.0788	15.3349	53.088	53.088	0.123293	0.66	0.73126	no	1.91486	5e-05	0.000413962	yes	1.79152	5e-05	0.00308838	yes	-1.42841
FBgn0001187	2R:15218378-15241589	Hex-C	2.87269	2.98209	4.80581	4.80581	0.053922	1	1	no	0.742368	1	1	no	0.688354	1	1	no	-0.458608
FBgn0001189	X:1669569-1692768	hfw	28.2636	15.1584	15.8797	28.2636	-0.898828	0.00295	0.0102825	yes	-0.831763	0.014	0.0346416	yes	0.067059	0.84345	0.997648	no	-1.47339
FBgn0001197	3R:26866928-26869220	His2Av	137.491	131.544	122.201	137.491	-0.0637988	0.7671	0.821106	no	-0.170085	0.50815	0.589431	no	-0.10628	0.66865	0.979192	no	-0.364913
FBgn0001202	2L:19030843-19033498	hook	42.4108	28.8936	33.0018	42.4108	-0.553679	0.01805	0.0421408	yes	-0.361885	0.18575	0.264894	no	0.191794	0.4808	0.935139	no	-0.352002
FBgn0001206	X:10590919-10595855	Hmr	12.5091	9.51678	10.3814	12.5091	-0.394436	0.13965	0.213568	no	-0.268986	0.39055	0.477835	no	0.12545	0.68505	0.983339	no	-0.234756
FBgn0001208	3L:7760452-7763166	Hn	0.490794	0.270689	2.58852	2.58852	-0.858483	1	1	no	2.39895	1	1	no	3.25746	1	1	no	-0.768727
FBgn0001215	3R:28599833-28605777	Hrb98DE	160.402	208.653	242.339	242.339	0.379417	0.0458	0.0876985	no	0.595338	0.0052	0.0161612	yes	0.215921	0.2501	0.764863	no	0.492299
FBgn0001216	3L:13974060-13977761	Hsc70-1	130.475	220.042	239.986	239.986	0.754005	0.0001	0.000714708	yes	0.879174	5e-05	0.000413962	yes	0.12517	0.5001	0.943991	no	3.42143
FBgn0001217	3R:13044758-13047388	Hsc70-2	165.747	242.74	265.41	265.41	0.55043	0.0034	0.0114058	yes	0.679239	0.00095	0.0044955	yes	0.128809	0.48245	0.936395	no	4.91738
FBgn0001218	X:11801695-11807117	Hsc70-3	140.234	122.094	149.601	149.601	-0.199846	0.28245	0.372975	no	0.0932858	0.64315	0.713105	no	0.293132	0.1212	0.551658	no	-0.734542
FBgn0001220	2R:14252597-14256192	Hsc70-5	148.441	215.478	222.953	222.953	0.537655	0.00395	0.0128804	yes	0.586832	0.0039	0.0129841	yes	0.0491591	0.7852	0.996456	no	3.4571
FBgn0001222	2R:18130302-18134634	Hsf	61.5719	33.9554	30.4331	61.5719	-0.858631	5e-05	0.000393373	yes	-1.01663	0.0001	0.000742319	yes	-0.158	0.5282	0.950415	no	-0.179198
FBgn0001223	3L:9372721-9374964	Hsp22	65.3209	38.9238	128.011	128.011	-0.746893	1	1	no	0.970645	1	1	no	1.71754	1	1	no	0.618432
FBgn0001224	3L:9381881-9382765	Hsp23	158.577	218.158	294.554	294.554	0.460189	0.027	0.0573989	no	0.893329	5e-05	0.000413962	yes	0.433167	0.042	0.300966	no	-0.306008
FBgn0001225	3L:9376417-9377427	Hsp26	172.923	206.366	216.682	216.682	0.255071	0.2119	0.297096	no	0.325452	0.1577	0.23306	no	0.0703955	0.7399	0.994105	no	1.12363
FBgn0001226	3L:9384062-9386463	Hsp27	167.676	142.986	186.198	186.198	-0.2298	0.2512	0.339812	no	0.15116	0.4979	0.580893	no	0.38096	0.07445	0.422464	no	-0.0336043
FBgn0001227	3L:9377801-9381119	Hsp67Ba	33.8819	29.0377	45.0833	45.0833	-0.222585	0.49865	0.585747	no	0.412077	0.25535	0.339802	no	0.634655	0.07215	0.415514	no	-0.253867
FBgn0001228	3L:9372721-9374964	CG4456	178.835	259.172	307.389	307.389	0.535281	0.07905	0.135387	no	0.781369	0.02265	0.0504555	no	0.246157	0.34215	0.857673	no	1.14261
FBgn0001229	3L:9371510-9372497	Hsp67Bc	22.2493	13.2301	46.9551	46.9551	-0.74993	0.0792	0.135551	no	1.07752	0.01075	0.0282479	yes	1.82745	0.00105	0.0286902	yes	-0.36006
FBgn0001230	3R:24054390-24057310	Hsp68	150.197	108.601	111.192	150.197	-0.467823	0.0162	0.0385664	yes	-0.433803	0.0426	0.0827707	no	0.0340206	0.86355	0.997648	no	1.41661
FBgn0001233	3L:3192968-3197631	Hsp83	133.697	221.922	235.667	235.667	0.731083	0.00035	0.002009	yes	0.817774	0.0001	0.000742319	yes	0.0867041	0.639	0.972559	no	0.499356
FBgn0001234	3R:21296126-21317836	Hsromega	26.5966	17.1211	40.4566	40.4566	-0.635469	0.0734	0.127495	no	0.605133	0.10395	0.168625	no	1.2406	0.0038	0.0652247	no	-1.39837
FBgn0001235	3R:10507560-10645773	hth	0.933474	0.321544	0.155042	0.933474	-1.53759	1	1	no	-2.58995	1	1	no	-1.05236	1	1	no	-1.15146
FBgn0001247	3L:20370312-20375896	Ide	67.4474	61.4015	60.2604	67.4474	-0.135489	0.4857	0.573252	no	-0.162551	0.45075	0.536216	no	-0.0270627	0.8988	0.997648	no	-0.721559
FBgn0001248	3L:8356403-8360906	Idh	146.364	214.028	234.611	234.611	0.548238	0.0047	0.0146929	yes	0.680712	0.00165	0.00673058	yes	0.13247	0.4855	0.937297	no	-0.00695809
FBgn0001250	X:16752188-16783434	if	3.10801	4.77358	6.75287	6.75287	0.619079	1	1	no	1.11951	1	1	no	0.500445	1	1	no	-1.191
FBgn0001253	3L:8372404-8391171	ImpE1	0.0499623	0.124994	0.0621488	0.124994	1.32294	1	1	no	0.315045	1	1	no	-1.0082	1	1	no	-0.457315
FBgn0001254	3L:3510973-3512681	ImpE2	0	0	0	0	0	1	1	no	0	1	1	no	0	1	1	no	-0.356889
FBgn0001255	3R:8013790-8033009	ImpE3	8.01404	8.21929	4.05103	8.21929	0.0364839	1	1	no	-0.984241	1	1	no	-1.02072	1	1	no	-0.435666
FBgn0001256	3L:13382764-13383999	ImpL1	0.297202	0.371751	0	0.371751	0.322892	1	1	no	-inf	1	1	no	-inf	1	1	no	-0.322274
FBgn0001257	3L:4224005-4236147	ImpL2	10.7888	11.2717	27.3787	27.3787	0.0631595	0.85695	0.890362	no	1.34351	0.00115	0.00516703	yes	1.28039	0.0003	0.0115916	yes	-1.07819
FBgn0001258	3L:6259104-6262694	ImpL3	27.1776	62.9898	79.9909	79.9909	1.2127	5e-05	0.000393373	yes	1.55742	5e-05	0.000413962	yes	0.344716	0.1682	0.646203	no	1.01382
FBgn0001259	3L:20367197-20370259	in	0.954927	0	0	0.954927	-inf	1	1	no	-inf	1	1	no	0	1	1	no	-0.0179819
FBgn0001263	2R:22854382-22858794	inaD	0.276442	0	0.345689	0.345689	-inf	1	1	no	0.322535	1	1	no	inf	1	1	no	-0.630554
FBgn0001269	2R:11474464-11509695	inv	5.43711	8.71196	7.61069	8.71196	0.680157	0.0494	0.0933655	no	0.485186	0.24945	0.33394	no	-0.195212	0.60405	0.969123	no	0.76814
FBgn0001276	2R:11359436-11360163	ix	1.65321	3.54659	4.95867	4.95867	1.10116	1	1	no	1.58468	1	1	no	0.48352	1	1	no	-1.17923
FBgn0001280	3R:30037983-30039533	janA	147.798	193.616	217.001	217.001	0.389569	0.16915	0.24904	no	0.554075	0.07725	0.133869	no	0.164505	0.56515	0.959901	no	3.56962
FBgn0001281	3R:30037983-30039533	janB	168.959	199.817	214.298	214.298	0.242011	0.43685	0.527273	no	0.342951	0.32205	0.408806	no	0.100941	0.74905	0.995593	no	4.79297
FBgn0001285	2R:8691447-8696245	Jon44E	0	0	0.861009	0.861009	0	1	1	no	inf	1	1	no	inf	1	1	no	-0.302437
FBgn0001291	2R:10096479-10099590	Jra	83.1627	81.9435	79.6291	83.1627	-0.0213073	0.9224	0.942655	no	-0.0626366	0.8111	0.85374	no	-0.0413499	0.86705	0.997648	no	0.76686
FBgn0001296	3R:12682185-12689367	kar	5.47075	4.1794	2.95606	5.47075	-0.388441	1	1	no	-0.888062	1	1	no	-0.49962	1	1	no	-1.56056
FBgn0001297	3R:29765994-29794113	kay	18.7425	12.2499	15.5412	18.7425	-0.613538	0.1877	0.269897	no	-0.270214	0.57235	0.648556	no	0.343324	0.50535	0.943991	no	-1.26959
FBgn0001301	2L:18129883-18138083	kel	44.7795	19.7264	10.972	44.7795	-1.18271	5e-05	0.000393373	yes	-2.02901	5e-05	0.000413962	yes	-0.846305	0.0027	0.053098	no	0.204307
FBgn0001308	2R:16266959-16271971	Khc	57.1871	17.4607	25.1147	57.1871	-1.71158	5e-05	0.000393373	yes	-1.18716	5e-05	0.000413962	yes	0.524421	0.0517	0.343011	no	-1.01868
FBgn0001311	3R:5378092-5392866	kkv	7.52311	5.98414	9.1343	9.1343	-0.330186	0.4743	0.563285	no	0.279964	0.56385	0.64073	no	0.610149	0.1867	0.676873	no	-0.299898
FBgn0001313	Y:573087-664173	kl-2	6.78613	14.3284	9.04446	14.3284	1.07821	5e-05	0.000393373	yes	0.414444	0.1034	0.167896	no	-0.663768	0.0031	0.0573631	no	-0.185695
FBgn0001316	3L:434082-540614	klar	37.9822	19.4209	16.6106	37.9822	-0.967709	0.0001	0.000714708	yes	-1.19321	0.0001	0.000742319	yes	-0.225465	0.44965	0.924164	no	-0.92844
FBgn0001319	2R:14772649-14807061	kn	0.0926949	0	0.133	0.133	-inf	1	1	no	0.520903	1	1	no	inf	1	1	no	-0.70636
FBgn0001320	3L:20692329-20695378	kni	2.32638	2.91012	1.69492	2.91012	0.322987	1	1	no	-0.456871	1	1	no	-0.779865	1	1	no	-1.12206
FBgn0001321	3R:10122364-10125664	knk	5.64983	2.15489	2.63218	5.64983	-1.39059	1	1	no	-1.10195	1	1	no	0.288646	1	1	no	-0.629574
FBgn0001323	3L:20597140-20620659	knrl	2.79289	0.982244	0.893769	2.79289	-1.50761	1	1	no	-1.64379	1	1	no	-0.136178	1	1	no	-1.24627
FBgn0001324	3L:19836613-19844944	kto	73.915	126.361	133.802	133.802	0.773616	0.0015	0.00624769	yes	0.856157	0.00125	0.00548396	yes	0.0825418	0.6934	0.985213	no	0.340716
FBgn0001325	2R:25183627-25255318	Kr	3.1127	2.65534	2.68075	3.1127	-0.229271	1	1	no	-0.215535	1	1	no	0.0137364	1	1	no	-0.314295
FBgn0001330	X:2225295-2242035	kz	10.1081	2.47053	1.37758	10.1081	-2.03262	0.00815	0.0225925	yes	-2.8753	0.0303	0.0633282	no	-0.84268	1	1	no	-0.188369
FBgn0001341	X:629772-635545	l(1)1Bi	28.9532	13.9938	16.0207	28.9532	-1.04893	5e-05	0.000393373	yes	-0.853788	0.00535	0.0164644	yes	0.195145	0.52895	0.950415	no	-0.0428787
FBgn0001404	X:2588502-2599111	egh	22.2191	10.7691	18.5313	22.2191	-1.0449	0.0003	0.00179259	yes	-0.261843	0.3584	0.445165	no	0.783062	0.0126	0.137627	no	-1.4217
FBgn0001491	X:11324293-11325308	l(1)10Bb	87.325	110.793	97.9467	110.793	0.3434	0.1398	0.213732	no	0.165602	0.55665	0.634974	no	-0.177797	0.493	0.939859	no	2.10908
FBgn0001565	X:21385517-21387946	Hlc	9.68246	7.08443	12.0131	12.0131	-0.450722	0.2535	0.342177	no	0.311151	0.46785	0.552244	no	0.761931	0.0918	0.474192	no	-1.10265
FBgn0001612	X:13736569-13744683	Grip91	34.8837	16.2566	10.145	34.8837	-1.10152	0.0002	0.00127745	yes	-1.78178	0.00015	0.00103619	yes	-0.680254	0.08855	0.465614	no	-0.52739
FBgn0001624	X:11369664-11409776	dlg1	12.7863	7.57144	14.5191	14.5191	-0.755956	0.00305	0.0105274	yes	0.183362	0.50885	0.58996	no	0.93929	0.00105	0.0286902	yes	-1.29479
FBgn0001941	2L:5986347-5988854	ifc	74.3078	39.2865	44.0889	74.3078	-0.919479	0.0002	0.00127745	yes	-0.7531	0.0042	0.0136926	yes	0.166379	0.5434	0.95261	no	0.255677
FBgn0001942	2L:5981763-5985909	eIF4A	154.653	224.056	235.702	235.702	0.534826	0.00515	0.0157422	yes	0.607927	0.0041	0.0134582	yes	0.0731412	0.6975	0.986879	no	-0.557078
FBgn0001961	2L:13827940-13829741	Arpc1	127.798	127.281	131.673	131.673	-0.00584846	0.9773	0.981757	no	0.043092	0.84225	0.879071	no	0.0489839	0.81435	0.996456	no	3.30614
FBgn0001965	2L:13813815-13819824	Sos	33.1442	8.17327	9.41876	33.1442	-2.01977	5e-05	0.000393373	yes	-1.81515	5e-05	0.000413962	yes	0.204623	0.5032	0.943991	no	-0.891952
FBgn0001967	2L:14019356-14020325	NimC3	3.34193	13.5216	6.19665	13.5216	2.01651	0.23285	0.320278	no	0.890788	1	1	no	-1.12567	0.4377	0.917805	no	-0.166992
FBgn0001970	2L:14359251-14361411	Pgant35A	36.823	40.1165	43.6501	43.6501	0.123589	0.735	0.793742	no	0.245387	0.58195	0.657064	no	0.121816	0.7117	0.990469	no	2.40228
FBgn0001974	2L:15009938-15011764	l(2)35Bd	50.7016	33.7441	21.7164	50.7016	-0.587396	0.01615	0.0384566	yes	-1.22325	0.0004	0.00229606	yes	-0.635851	0.04915	0.332122	no	0.303806
FBgn0001977	2L:15035393-15038861	CIAPIN1	51.8281	45.0157	35.3453	51.8281	-0.203306	0.34345	0.436609	no	-0.552219	0.0356	0.0722422	no	-0.348913	0.17235	0.654147	no	2.21285
FBgn0001978	2L:15113479-15118069	stc	90.1802	87.6279	63.9171	90.1802	-0.0414204	0.82715	0.867584	no	-0.496609	0.01835	0.0426639	yes	-0.455188	0.0212	0.194503	no	1.14495
FBgn0001981	2L:15333865-15336138	esg	46.7445	51.7811	24.9976	51.7811	0.14763	0.4997	0.586841	no	-0.903006	0.0032	0.0111833	yes	-1.05064	0.00045	0.0152392	yes	-0.398605
FBgn0001983	2L:15423296-15425580	wor	0.305435	0.390975	0	0.390975	0.356212	1	1	no	-inf	1	1	no	-inf	1	1	no	-0.235922
FBgn0001986	2L:15752262-15755900	Mtr4	75.0762	32.6887	19.1649	75.0762	-1.19956	5e-05	0.000393373	yes	-1.96989	5e-05	0.000413962	yes	-0.77033	0.00345	0.061255	no	0.993625
FBgn0001987	2L:15756001-15762758	Gli	5.28594	5.72414	11.927	11.927	0.114899	1	1	no	1.17401	0.0035	0.0119736	yes	1.05913	0.0048	0.0759942	no	-0.982029
FBgn0001989	2L:15749318-15751078	ND-B17	126.641	142.046	136.311	142.046	0.165612	0.4798	0.568318	no	0.106179	0.7052	0.76577	no	-0.059443	0.8251	0.997648	no	2.05511
FBgn0001990	2L:15764219-15768349	wek	38.4284	14.3532	12.4306	38.4284	-1.4208	0.00015	0.00100947	yes	-1.62827	0.0009	0.00432198	yes	-0.207471	0.63545	0.972078	no	-0.0459817
FBgn0001991	2L:16165830-16190540	Ca-alpha1D	24.0324	17.0363	14.8107	24.0324	-0.496368	0.0131	0.0326282	yes	-0.698343	0.0034	0.0117072	yes	-0.201972	0.3732	0.882063	no	-0.731338
FBgn0001992	2L:16294182-16299858	Cyp303a1	4.12237	2.78754	5.20715	5.20715	-0.564482	1	1	no	0.33702	1	1	no	0.901503	1	1	no	-0.261285
FBgn0001994	2L:16263555-16287730	crp	20.0598	10.1694	13.5042	20.0598	-0.980078	0.0006	0.00307698	yes	-0.570878	0.05355	0.0995618	no	0.409247	0.20715	0.707482	no	-0.999506
FBgn0001995	2L:16327068-16329132	mRpL4	66.1508	27.8871	21.2265	66.1508	-1.24616	0.0009	0.00419056	yes	-1.63989	0.001	0.00465971	yes	-0.393727	0.37865	0.885381	no	1.31249
FBgn0002021	2L:19049075-19051612	l(2)37Bb	78.0444	81.6649	75.4332	81.6649	0.0654211	0.7895	0.838474	no	-0.049096	0.85905	0.891698	no	-0.114517	0.6643	0.9784	no	4.6385
FBgn0002022	2L:19041861-19045148	Catsup	99.3472	99.9747	81.7336	99.9747	0.00908282	0.9705	0.977651	no	-0.281551	0.28715	0.372791	no	-0.290634	0.25465	0.77007	no	1.87576
FBgn0002023	2L:19079255-19108427	Lim3	52.3062	25.2601	12.677	52.3062	-1.05012	0.02245	0.0495981	yes	-2.04477	0.0025	0.00928242	yes	-0.994647	0.0834	0.448499	no	1.55428
FBgn0002031	2L:19121344-19123869	l(2)37Cc	142.967	198.331	206.146	206.146	0.472232	0.0175	0.0410987	yes	0.527987	0.0186	0.0431254	yes	0.0557552	0.7796	0.996456	no	1.79921
FBgn0002036	2L:19114400-19120306	CG10561	118.798	184.093	199.516	199.516	0.631921	0.0021	0.00800973	yes	0.74799	0.0012	0.00531799	yes	0.116069	0.56325	0.959472	no	5.15322
FBgn0002044	2L:19490261-19497978	swm	54.976	26.5783	22.3834	54.976	-1.04855	5e-05	0.000393373	yes	-1.29639	5e-05	0.000413962	yes	-0.247793	0.3461	0.862889	no	-0.158787
FBgn0002069	2R:12875163-12883253	AspRS	62.7852	12.4289	25.0294	62.7852	-2.33673	5e-05	0.000393373	yes	-1.32683	0.0095	0.0257232	yes	1.00995	0.08845	0.465614	no	-1.04928
FBgn0002121	2L:9838-21376	l(2)gl	19.8556	15.4023	17.3529	19.8556	-0.366399	0.09955	0.163492	no	-0.194366	0.44625	0.531744	no	0.172021	0.49045	0.93923	no	-0.754071
FBgn0002174	2R:23705438-23709947	l(2)tid	187.831	275.338	290.245	290.245	0.551771	0.01395	0.0342547	yes	0.627836	0.01055	0.0278242	yes	0.0760663	0.71025	0.990083	no	5.02647
FBgn0002183	3L:1871573-1876312	dre4	100.49	25.8374	16.8486	100.49	-1.95952	5e-05	0.000393373	yes	-2.57635	5e-05	0.000413962	yes	-0.616836	0.02225	0.20119	no	0.0474177
FBgn0002283	3L:16588474-16591050	l(3)73Ah	91.5118	79.8999	66.2417	91.5118	-0.195764	0.3924	0.485141	no	-0.466213	0.09205	0.153254	no	-0.270469	0.30355	0.817451	no	1.29871
FBgn0002284	3L:16609399-16610418	Prosbeta6	146.703	202.41	186.338	202.41	0.464388	0.0235	0.0514137	no	0.345022	0.1557	0.230579	no	-0.119365	0.58575	0.963552	no	1.40152
FBgn0002306	3R:7159228-7183702	sas	8.94721	2.006	1.02546	8.94721	-2.15711	5e-05	0.000393373	yes	-3.12517	0.0002	0.00132163	yes	-0.968064	1	1	no	-0.725004
FBgn0002354	3R:13030912-13031598	l(3)87Df	57.8766	60.723	69.4297	69.4297	0.0692639	0.84475	0.881567	no	0.262573	0.5189	0.599399	no	0.193309	0.61725	0.971453	no	3.8235
FBgn0002413	3R:31054084-31061210	dco	67.8147	35.5234	31.8989	67.8147	-0.932828	5e-05	0.000393373	yes	-1.08809	5e-05	0.000413962	yes	-0.155285	0.52555	0.950415	no	-0.260461
FBgn0002431	3R:9711141-9725615	hyd	83.6323	59.2655	47.3801	83.6323	-0.496867	0.01115	0.0287988	yes	-0.819779	5e-05	0.000413962	yes	-0.322911	0.0991	0.492189	no	-0.356374
FBgn0002440	3L:6123933-6129890	l(3)mbn	1.75159	2.60761	1.58377	2.60761	0.574064	1	1	no	-0.145298	1	1	no	-0.71937	1	1	no	-0.197875
FBgn0002441	3R:27265456-27273273	l(3)mbt	44.3622	20.2896	17.3881	44.3622	-1.12859	5e-05	0.000393373	yes	-1.35123	5e-05	0.000413962	yes	-0.22264	0.46155	0.928688	no	-0.157274
FBgn0002466	3L:12507997-12515009	sti	49.9876	24.6673	13.6339	49.9876	-1.01897	5e-05	0.000393373	yes	-1.87437	5e-05	0.000413962	yes	-0.855405	0.00035	0.0128446	yes	-0.204187
FBgn0002521	4:1172468-1181628	pho	72.9301	72.8108	64.7993	72.9301	-0.00236258	0.99025	0.992051	no	-0.170558	0.4604	0.545303	no	-0.168143	0.45565	0.925659	no	-0.168336
FBgn0002522	3R:6661426-6678590	lab	9.57415	6.20473	7.83819	9.57415	-0.625776	0.1688	0.248561	no	-0.288587	0.5733	0.649413	no	0.337124	1	1	no	0.0308575
FBgn0002524	2L:15499126-15505018	lace	18.8171	9.64498	10.3532	18.8171	-0.964196	0.00305	0.0105274	yes	-0.861974	0.02055	0.0466248	yes	0.102195	0.7869	0.996456	no	-0.564819
FBgn0002525	2L:5542479-5546642	Lam	116.746	68.7854	31.7956	116.746	-0.763201	5e-05	0.000393373	yes	-1.87647	5e-05	0.000413962	yes	-1.11328	5e-05	0.00308838	yes	0.334232
FBgn0002526	3L:6203830-6218022	LanA	6.99557	3.337	3.0841	6.99557	-1.06789	1	1	no	-1.18159	1	1	no	-0.113702	1	1	no	-0.801917
FBgn0002531	2R:8430114-8431243	Lcp1	0	0.986219	0	0.986219	inf	1	1	no	0	1	1	no	-inf	1	1	no	-0.19439
FBgn0002533	2R:8433796-8434785	Lcp2	0.440242	0.994221	0	0.994221	1.17527	1	1	no	-inf	1	1	no	-inf	1	1	no	-0.197222
FBgn0002534	2R:8435309-8436095	Lcp3	0.855773	2.14526	4.78151	4.78151	1.32585	1	1	no	2.48217	1	1	no	1.15631	1	1	no	-0.191003
FBgn0002535	2R:8437646-8438495	Lcp4	0	0	0	0	0	1	1	no	0	1	1	no	0	1	1	no	-0.196616
FBgn0002542	3R:7920430-7967408	lds	74.8671	44.3831	16.3127	74.8671	-0.754322	5e-05	0.000393373	yes	-2.19834	5e-05	0.000413962	yes	-1.44402	5e-05	0.00308838	yes	0.853908
FBgn0002543	2L:1380082-1420453	robo2	1.94198	1.37299	1.26287	1.94198	-0.500208	1	1	no	-0.620821	1	1	no	-0.120943	1	1	no	-0.567974
FBgn0002552	2R:8914523-8918877	lin	35.0312	14.3952	10.5176	35.0312	-1.28306	5e-05	0.000393373	yes	-1.73584	5e-05	0.000413962	yes	-0.452781	0.1558	0.624183	no	-0.205079
FBgn0002561	X:268508-470726	l(1)sc	0	0	0	0	0	1	1	no	0	1	1	no	0	1	1	no	-0.267432
FBgn0002562	X:12490290-12492982	Lsp1alpha	0	0	0	0	0	1	1	no	0	1	1	no	0	1	1	no	-0.194402
FBgn0002563	2L:898499-901316	Lsp1beta	2.58227	2.24709	1.11933	2.58227	-0.20058	1	1	no	-1.206	1	1	no	-1.00543	1	1	no	-0.198328
FBgn0002564	3L:66429-68995	Lsp1gamma	0.5545	0.65929	0.966771	0.966771	0.249726	1	1	no	0.801988	1	1	no	0.552262	1	1	no	-0.2109
FBgn0002565	3L:12129102-12131869	Lsp2	9.2086	4.06316	3.03713	9.2086	-1.18038	0.16955	0.249517	no	-1.60027	0.05155	0.0964679	no	-0.419913	1	1	no	-0.389854
FBgn0002566	2L:22924794-22943135	lt	48.7009	39.4251	46.2752	48.7009	-0.304833	0.14805	0.223552	no	-0.0737109	0.75895	0.810735	no	0.231122	0.3198	0.838054	no	-1.77621
FBgn0002567	2R:9177863-9186342	Rab32	57.7231	80.9908	75.1077	80.9908	0.488609	0.0348	0.070202	no	0.379812	0.1637	0.240162	no	-0.108796	0.6642	0.9784	no	-0.550917
FBgn0002569	2R:8453626-8455782	Mal-A2	3.4115	3.331	2.61315	3.4115	-0.0344513	1	1	no	-0.384619	1	1	no	-0.350167	1	1	no	-0.172537
FBgn0002570	2R:8447450-8451904	Mal-A1	0.354848	0.262731	48.3496	48.3496	-0.433615	1	1	no	7.09016	0.1555	0.230419	no	7.52377	0.195	0.688167	no	-0.268256
FBgn0002571	2R:8455908-8457892	Mal-A3	0	0	0.773843	0.773843	0	1	1	no	inf	1	1	no	inf	1	1	no	-0.0565825
FBgn0002573	3L:13396227-13401125	sens	11.1968	4.41103	1.79289	11.1968	-1.3439	0.00265	0.00949384	yes	-2.64273	0.00345	0.0118469	yes	-1.29882	1	1	no	0.255046
FBgn0002576	X:9284648-9303636	lz	0.583208	0.111361	0.325314	0.583208	-2.38877	1	1	no	-0.842177	1	1	no	1.54659	1	1	no	-0.788665
FBgn0002577	X:11754272-11769508	m	0.181666	0.878197	2.8008	2.8008	2.27326	1	1	no	3.94648	1	1	no	1.67322	1	1	no	-0.310302
FBgn0002578	3R:26014720-26016487	Kaz-m1	0	0	6.28338	6.28338	0	1	1	no	inf	1	1	no	inf	1	1	no	-0.309743
FBgn0002579	X:628337-629483	RpL36	150.976	178.488	226.82	226.82	0.241503	0.31815	0.410921	no	0.587213	0.04105	0.0806319	no	0.34566	0.1968	0.689901	no	0.470885
FBgn0002590	X:17143587-17148264	RpS5a	143.409	122.35	192.1	192.1	-0.229121	0.30095	0.392387	no	0.421693	0.09025	0.150857	no	0.650858	0.0073	0.0979026	no	-0.915477
FBgn0002592	3R:26016513-26017470	E(spl)m2-BFM	0.423434	0	0	0.423434	-inf	1	1	no	-inf	1	1	no	0	1	1	no	-0.47806
FBgn0002593	2L:419951-420864	RpLP1	166.299	173.553	215.577	215.577	0.0616024	0.7875	0.837067	no	0.374428	0.1672	0.244156	no	0.312826	0.2233	0.733984	no	-0.909129
FBgn0002607	2R:24967876-24969547	RpL19	164.885	171.718	207.153	207.153	0.0585818	0.79115	0.839596	no	0.329236	0.1872	0.266584	no	0.270643	0.2488	0.764084	no	-0.913477
FBgn0002609	3R:26021822-26023127	E(spl)m3-HLH	1.32884	0	0	1.32884	-inf	1	1	no	-inf	1	1	no	0	1	1	no	-0.437072
FBgn0002622	3R:23358811-23360207	RpS3	152.79	161.244	203.642	203.642	0.077694	0.72415	0.785792	no	0.414485	0.0901	0.150656	no	0.336773	0.1437	0.600187	no	-0.0712337
FBgn0002626	3R:30045228-30046161	RpL32	153.732	173.51	195.391	195.391	0.174604	0.4781	0.566847	no	0.345953	0.2266	0.310717	no	0.17135	0.5229	0.950415	no	-0.369774
FBgn0002629	3R:26023820-26024579	E(spl)m4-BFM	0.566071	0.740526	0.637735	0.740526	0.387567	1	1	no	0.171972	1	1	no	-0.215595	1	1	no	-0.372412
FBgn0002631	3R:26028853-26029735	E(spl)m5-HLH	0	0	0	0	0	1	1	no	0	1	1	no	0	1	1	no	-0.307562
FBgn0002632	3R:26032910-26034047	E(spl)m6-BFM	0	0	0	0	0	1	1	no	0	1	1	no	0	1	1	no	-0.404281
FBgn0002633	3R:26037037-26038019	E(spl)m7-HLH	0.410378	0	0	0.410378	-inf	1	1	no	-inf	1	1	no	0	1	1	no	-0.474302
FBgn0002638	3L:5930261-5932773	Rcc1	101.567	86.6617	69.315	101.567	-0.228958	0.2398	0.327881	no	-0.551187	0.0145	0.0355722	yes	-0.322272	0.14055	0.596538	no	0.783747
FBgn0002641	X:20429674-20433210	mal	7.92792	5.24997	5.34412	7.92792	-0.594634	0.12445	0.195387	no	-0.56899	0.2193	0.302523	no	0.0256441	1	1	no	-0.247045
FBgn0002643	2R:13991202-14060356	mam	24.91	11.7693	10.3496	24.91	-1.0817	0.001	0.0045598	yes	-1.26714	0.0021	0.00813689	yes	-0.185388	0.643	0.972624	no	-0.766987
FBgn0002645	3R:32055278-32068441	Map205	91.7429	69.9548	64.6433	91.7429	-0.391174	0.0358	0.0718682	no	-0.505096	0.01345	0.0336116	yes	-0.113924	0.5597	0.958424	no	-0.559185
FBgn0002673	2L:16257687-16261877	twe	127.668	146.175	99.0472	146.175	0.195301	0.36495	0.458872	no	-0.366222	0.14055	0.21304	no	-0.561484	0.0103	0.121263	no	1.73323
FBgn0002707	X:4311988-4318801	mei-9	10.3131	2.10726	0.740783	10.3131	-2.29104	0.0002	0.00127745	yes	-3.79929	0.00585	0.0176466	yes	-1.50825	1	1	no	-0.744074
FBgn0002709	X:17107581-17142990	mei-218	113.983	143.688	164.645	164.645	0.334125	0.094	0.156163	no	0.530543	0.0137	0.0340838	yes	0.196418	0.3019	0.81526	no	2.13345
FBgn0002715	2R:22106106-22124566	mei-S332	103.766	142.567	158.744	158.744	0.458306	0.20325	0.287379	no	0.613361	0.1093	0.175127	no	0.15505	0.6666	0.979184	no	4.05751
FBgn0002716	2R:19456169-19486837	mei-W68	10.3694	2.66258	0.941903	10.3694	-1.96143	0.1008	0.165162	no	-3.4606	0.1729	0.250695	no	-1.49917	1	1	no	0.995957
FBgn0002719	3R:12713102-12722442	Men	137.683	213.343	224.235	224.235	0.631824	0.00065	0.00327911	yes	0.70366	0.00095	0.0044955	yes	0.0718367	0.69925	0.987708	no	0.200235
FBgn0002723	X:11616123-11621280	Met	12.7944	2.01122	2.20516	12.7944	-2.66937	5e-05	0.000393373	yes	-2.53653	0.00025	0.0015954	yes	0.132782	1	1	no	-1.42874
FBgn0002732	3R:26010892-26011568	E(spl)malpha-BFM	0	0	0	0	0	1	1	no	0	1	1	no	0	1	1	no	-0.446385
FBgn0002733	3R:26005045-26006023	E(spl)mbeta-HLH	1.60079	0	0	1.60079	-inf	1	1	no	-inf	1	1	no	0	1	1	no	-0.629921
FBgn0002734	3R:25997620-25998633	E(spl)mdelta-HLH	0	0	0	0	0	1	1	no	0	1	1	no	0	1	1	no	-0.373545
FBgn0002735	3R:25999850-26000761	E(spl)mgamma-HLH	0	0	0	0	0	1	1	no	0	1	1	no	0	1	1	no	-0.316806
FBgn0002736	2R:21128576-21142261	mago	53.0205	8.60672	3.53541	53.0205	-2.62301	0.0001	0.000714708	yes	-3.9066	0.0126	0.0318518	yes	-1.28358	1	1	no	0.72524
FBgn0002772	3R:27657077-27660177	Mlc1	47.6481	75.5136	75.3593	75.5136	0.664317	0.01495	0.0360758	yes	0.661367	0.04515	0.0866366	no	-0.00295062	0.99105	0.997714	no	-0.457045
FBgn0002773	3R:30171437-30174551	Mlc2	32.1934	49.6492	47.2876	49.6492	0.625005	0.0067	0.0193862	yes	0.554695	0.04365	0.0843704	no	-0.0703104	0.77195	0.996456	no	-0.468713
FBgn0002774	2R:5974856-5980778	mle	67.1924	11.9417	9.06166	67.1924	-2.49229	5e-05	0.000393373	yes	-2.89045	5e-05	0.000413962	yes	-0.398158	0.22295	0.733769	no	-0.646913
FBgn0002775	3L:7094817-7125533	msl-3	56.0727	19.6454	10.2055	56.0727	-1.51311	5e-05	0.000393373	yes	-2.45796	5e-05	0.000413962	yes	-0.944847	0.04215	0.301057	no	1.30017
FBgn0002778	3L:14985099-14991667	mnd	5.3109	5.71757	6.54602	6.54602	0.106447	1	1	no	0.301654	1	1	no	0.195239	1	1	no	-0.928318
FBgn0002780	3R:32052059-32054974	mod	77.8628	18.4781	21.7984	77.8628	-2.07512	5e-05	0.000393373	yes	-1.83671	5e-05	0.000413962	yes	0.238408	0.483	0.93703	no	-0.686476
FBgn0002781	3R:21350845-21377401	mod(mdg4)	132.29	56.1638	72.3597	132.29	-1.23599	0.00155	0.00640481	yes	-0.870455	0.05145	0.0962987	no	0.365555	0.41145	0.90477	no	-0.404499
FBgn0002783	3R:15965445-15972913	mor	40.5885	15.737	16.7104	40.5885	-1.36691	5e-05	0.000393373	yes	-1.28032	5e-05	0.000413962	yes	0.0865574	0.761	0.996456	no	-0.483233
FBgn0002787	2R:24392128-24404527	Rpn8	159.743	161.601	157.128	161.601	0.0166792	0.9604	0.970385	no	-0.0238124	0.94805	0.959653	no	-0.0404904	0.89585	0.997648	no	1.70561
FBgn0002789	2R:13246669-13248880	Mp20	46.4373	71.4252	76.3182	76.3182	0.62115	0.03105	0.064098	no	0.7167	0.03885	0.0772466	no	0.0954469	0.74835	0.995483	no	-0.611426
FBgn0002791	2R:23972430-23975408	mr	90.4627	67.4326	59.8289	90.4627	-0.423877	0.0325	0.0664273	no	-0.596481	0.0095	0.0257232	yes	-0.172604	0.4306	0.912375	no	2.03603
FBgn0002838	3R:26875851-26876562	ms(3)K81	67.882	73.7965	46.1957	73.7965	0.120525	0.65865	0.730254	no	-0.555269	0.1399	0.212311	no	-0.675794	0.06975	0.407852	no	4.5874
FBgn0002842	3L:21382500-21433134	sa	120.999	90.3461	50.8163	120.999	-0.421459	0.23095	0.318283	no	-1.25163	0.00565	0.0171773	yes	-0.83017	0.0539	0.350256	no	4.18127
FBgn0002855	2L:5892882-5893896	Acp26Aa	78.5427	49.2754	26.6636	78.5427	-0.672611	0.01275	0.0319572	yes	-1.5586	0.00055	0.00295144	yes	-0.885994	0.03055	0.243772	no	-0.0487482
FBgn0002856	2L:5892297-5892862	Acp26Ab	48.5869	30.4075	15.1754	48.5869	-0.676141	0.15265	0.229033	no	-1.67883	0.02765	0.0588917	no	-1.00279	0.15345	0.620235	no	-0.0435469
FBgn0002862	3R:13827150-13828427	Mst87F	139.794	173.819	233.99	233.99	0.31428	0.25255	0.341173	no	0.743143	0.0249	0.0543003	no	0.428864	0.14775	0.608983	no	5.13861
FBgn0002863	3R:24227022-24250248	Acp95EF	116.13	230.275	152.335	230.275	0.98761	0.5841	0.664088	no	0.391506	0.85415	0.888315	no	-0.596103	0.68955	0.98433	no	0.0854382
FBgn0002865	3R:28291337-28292656	Mst98Ca	142.143	183.177	197.279	197.279	0.365894	0.06515	0.116387	no	0.472892	0.03485	0.0709207	no	0.106997	0.60035	0.967921	no	4.38984
FBgn0002868	3R:9783406-9784370	MtnA	132.852	225.627	251.723	251.723	0.764119	0.02255	0.0497858	yes	0.922021	0.0235	0.0518776	no	0.157876	0.6446	0.972804	no	3.92893
FBgn0002869	3R:20503101-20503746	MtnB	0	0	8.28563	8.28563	0	1	1	no	inf	0.12365	0.192564	no	inf	1	1	no	-0.338099
FBgn0002872	3L:1941067-1947475	mu2	45.6772	10.8108	3.6922	45.6772	-2.079	5e-05	0.000393373	yes	-3.62892	5e-05	0.000413962	yes	-1.54993	0.0034	0.061255	no	0.0238369
FBgn0002873	X:14247731-14258595	mud	109.925	115.441	87.0446	115.441	0.0706367	0.7001	0.765845	no	-0.336689	0.0967	0.159203	no	-0.407327	0.02545	0.219707	no	0.400224
FBgn0002878	X:13722245-13727113	mus101	22.2445	9.73618	2.23858	22.2445	-1.19202	5e-05	0.000393373	yes	-3.31279	5e-05	0.000413962	yes	-2.12077	0.0002	0.0084744	yes	0.952031
FBgn0002887	2L:8438168-8442342	mus201	50.0732	17.9901	9.44215	50.0732	-1.47684	5e-05	0.000393373	yes	-2.40685	5e-05	0.000413962	yes	-0.930056	0.004	0.0674692	no	-0.263016
FBgn0002891	2R:7793624-7806385	mus205	20.5515	2.16073	0.867016	20.5515	-3.24965	0.00425	0.013586	yes	-4.56704	0.01615	0.0386301	yes	-1.31739	1	1	no	0.0499568
FBgn0002899	3L:8137807-8151813	mus301	16.1762	9.64035	9.42658	16.1762	-0.746718	0.01235	0.0311833	yes	-0.77907	0.03685	0.0742988	no	-0.0323515	0.93365	0.997648	no	-0.088194
FBgn0002901	3L:18109813-18112847	mus304	56.0182	20.7866	11.1297	56.0182	-1.43024	5e-05	0.000393373	yes	-2.33147	5e-05	0.000413962	yes	-0.901234	0.00845	0.106948	no	0.659667
FBgn0002905	3R:12705093-12712299	mus308	25.1986	5.97281	3.51545	25.1986	-2.07686	5e-05	0.000393373	yes	-2.84156	5e-05	0.000413962	yes	-0.7647	1	1	no	0.204149
FBgn0002906	3R:11735446-11741783	Blm	59.2423	58.3046	37.8184	59.2423	-0.0230179	0.92605	0.945508	no	-0.647539	0.0269	0.0576486	no	-0.624521	0.02415	0.212457	no	0.498483
FBgn0002909	3L:7329131-7333471	mus312	5.95935	4.5602	16.3995	16.3995	-0.386058	1	1	no	1.46041	0.2454	0.330389	no	1.8382	0.3337	0.852821	no	0.502921
FBgn0002914	X:15853420-15857823	Myb	87.8654	121.668	125.179	125.179	0.469579	0.01515	0.0364785	yes	0.510626	0.01625	0.0388323	yes	0.0410491	0.83355	0.997648	no	0.664498
FBgn0002917	X:14266366-14277416	na	4.1988	3.39217	2.03813	4.1988	-0.307766	1	1	no	-1.04274	1	1	no	-0.734964	1	1	no	-0.766301
FBgn0002921	3R:20948713-20976239	Atpalpha	46.9573	58.8745	101.456	101.456	0.326293	0.10215	0.166933	no	1.11143	5e-05	0.000413962	yes	0.785147	0.00015	0.00674692	yes	-0.86615
FBgn0002922	3R:23711526-23718357	nau	0	0.543936	0.00313216	0.543936	inf	1	1	no	inf	1	1	no	-7.22975	1	1	no	-0.658161
FBgn0002924	3R:29803195-29816451	ncd	66.931	33.357	27.9484	66.931	-1.00469	0.003	0.0104055	yes	-1.2599	0.00115	0.00516703	yes	-0.255167	0.48075	0.935139	no	1.52164
FBgn0002926	3L:6550737-6603366	ndl	2.66538	0.613625	0.427882	2.66538	-2.11891	1	1	no	-2.63906	1	1	no	-0.52017	1	1	no	-0.340104
FBgn0002930	2R:7150702-7223378	nec	16.5625	21.6638	44.6803	44.6803	0.387366	0.70915	0.773356	no	1.43172	0.1451	0.218487	no	1.04435	0.2415	0.754881	no	-0.678559
FBgn0002931	2L:82420-87387	net	29.3814	50.7257	49.0844	50.7257	0.787813	0.0026	0.00935868	yes	0.740361	0.01605	0.0384458	yes	-0.0474418	0.8538	0.997648	no	2.33294
FBgn0002932	3R:9020347-9042349	neur	27.6461	16.1072	8.09727	27.6461	-0.779367	0.0553	0.102008	no	-1.77157	0.0039	0.0129841	yes	-0.992187	0.065	0.391563	no	-0.330433
FBgn0002933	X:3176439-3348400	ng1	0	0	0	0	0	1	1	no	0	1	1	no	0	1	1	no	-0.211209
FBgn0002936	2L:877171-885141	ninaA	4.50783	11.2578	0.0579622	11.2578	1.32042	0.5809	0.661056	no	-6.2803	1	1	no	-7.64845	0.2404	0.75475	no	-0.57929
FBgn0002937	3R:13694052-13705402	ninaB	0.942977	0.620507	0.18438	0.942977	-0.603776	1	1	no	-2.35454	1	1	no	-1.75074	1	1	no	-0.612548
FBgn0002938	2L:7377701-7384344	ninaC	0.213656	0.405392	0.134574	0.405392	0.924025	1	1	no	-0.666885	1	1	no	-1.59091	1	1	no	-0.617224
FBgn0002939	2L:18081627-18083608	ninaD	0.250666	1.36984	0.807633	1.36984	2.45016	1	1	no	1.68793	1	1	no	-0.762227	1	1	no	0.202053
FBgn0002940	3R:19886254-19888206	ninaE	0.469695	0.259074	0	0.469695	-0.85836	1	1	no	-inf	1	1	no	-inf	1	1	no	-0.598775
FBgn0002941	3R:21548660-21557182	slou	0.133156	0	0	0.133156	-inf	1	1	no	-inf	1	1	no	0	1	1	no	-0.638104
FBgn0002945	3L:19003740-19045449	nkd	1.97744	3.75172	4.9836	4.9836	0.923916	1	1	no	1.33352	1	1	no	0.409753	1	1	no	-0.58814
FBgn0002948	X:11580771-11585750	nod	2.20099	0.760763	0.646545	2.20099	-1.53263	1	1	no	-1.76733	1	1	no	-0.234695	1	1	no	-0.35532
FBgn0002962	3R:19154096-19162300	nos	17.3759	2.53777	2.48512	17.3759	-2.77545	0.0974	0.160627	no	-2.8057	0.12535	0.194548	no	-0.0302313	1	1	no	-0.253157
FBgn0002973	2L:9437468-9464184	numb	71.1123	90.7015	89.0271	90.7015	0.351027	0.0676	0.119472	no	0.324145	0.14165	0.214287	no	-0.0268834	0.89345	0.997648	no	-0.0906744
FBgn0002985	2L:3604223-3606756	odd	3.24793	4.35998	1.42134	4.35998	0.4248	1	1	no	-1.19227	1	1	no	-1.61707	1	1	no	-0.552127
FBgn0002989	2L:2988115-2992759	okr	23.8827	3.6941	2.57237	23.8827	-2.69267	5e-05	0.000393373	yes	-3.2148	0.00265	0.00965741	yes	-0.522126	1	1	no	0.586718
FBgn0003002	3R:4852812-4869979	opa	0.212235	0	0	0.212235	-inf	1	1	no	-inf	1	1	no	0	1	1	no	-0.494204
FBgn0003008	2R:23967938-23970073	or	77.055	36.289	30.679	77.055	-1.08636	0.0081	0.0224917	yes	-1.32864	0.01395	0.0345348	yes	-0.242281	0.64465	0.972804	no	-0.196787
FBgn0003009	2R:23271256-23275536	ord	61.7151	59.5646	50.0394	61.7151	-0.0511683	0.78995	0.838862	no	-0.302561	0.1595	0.235167	no	-0.251391	0.22335	0.733984	no	3.99944
FBgn0003011	3R:19659747-19663672	ort	3.38928	1.02595	0.554761	3.38928	-1.72402	1	1	no	-2.61104	1	1	no	-0.887017	1	1	no	-0.695072
FBgn0003015	3R:8934278-8938395	osk	0.404346	0.329599	0.793927	0.793927	-0.294879	1	1	no	0.973415	1	1	no	1.2683	1	1	no	-0.29387
FBgn0003016	2L:14599195-14689340	osp	5.32891	6.76954	12.237	12.237	0.345218	1	1	no	1.19934	0.00425	0.0138152	yes	0.854123	0.01515	0.156146	no	-1.26948
FBgn0003023	X:8485007-8517029	otu	5.81989	3.93737	4.02657	5.81989	-0.563761	1	1	no	-0.531438	1	1	no	0.0322603	1	1	no	-0.283413
FBgn0003028	X:4956645-5070929	ovo	0.904211	0.205918	0	0.904211	-2.13459	1	1	no	-inf	1	1	no	-inf	1	1	no	-0.474827
FBgn0003034	3L:13301634-13301922	SP	139.793	186.647	91.9381	186.647	0.417021	0.377	0.470621	no	-0.604558	0.3872	0.474719	no	-1.02158	0.1247	0.560257	no	0.150826
FBgn0003041	3L:7896108-7911954	pbl	21.7861	31.8249	29.559	31.8249	0.546748	0.02185	0.0485539	yes	0.440185	0.1211	0.189857	no	-0.106564	0.68375	0.983339	no	-0.319325
FBgn0003042	3L:21304696-21318020	Pc	11.9382	2.96031	2.74548	11.9382	-2.01176	0.0026	0.00935868	yes	-2.12046	0.0083	0.0231218	yes	-0.108693	1	1	no	-0.593563
FBgn0003044	2R:18135425-18139990	Pcl	72.5767	35.0312	21.9735	72.5767	-1.05087	5e-05	0.000393373	yes	-1.72374	5e-05	0.000413962	yes	-0.672894	0.0054	0.081661	no	-0.324535
FBgn0003046	2L:7013395-7023898	Pcp	3.28838	1.46705	1.37408	3.28838	-1.16446	1	1	no	-1.25892	1	1	no	-0.0944535	1	1	no	-0.206287
FBgn0003048	X:2225295-2242035	pcx	20.747	10.0587	8.6554	20.747	-1.04447	5e-05	0.000393373	yes	-1.26123	5e-05	0.000413962	yes	-0.216767	0.36025	0.873342	no	-0.4075
FBgn0003053	X:4617563-4627206	peb	28.6736	22.135	20.5509	28.6736	-0.373394	0.06605	0.117613	no	-0.480518	0.04045	0.0797182	no	-0.107122	0.63695	0.972225	no	0.311506
FBgn0003057	X:17225156-17226867	CG10598	0.190662	0	0.239183	0.239183	-inf	1	1	no	0.3271	1	1	no	inf	1	1	no	na
FBgn0003060	3R:13611582-13612433	CG9757	0	2.94626	4.45225	4.45225	inf	1	1	no	inf	1	1	no	0.595652	1	1	no	-0.261427
FBgn0003062	2R:23072908-23074725	Fib	90.2013	63.8589	50.3371	90.2013	-0.49826	0.0259	0.0555488	no	-0.841525	0.0028	0.0100654	yes	-0.343266	0.21955	0.728816	no	2.25784
FBgn0003065	3R:31763303-31764772	CG2150	0	1.17036	4.48227	4.48227	inf	1	1	no	inf	1	1	no	1.93728	1	1	no	-0.24457
FBgn0003068	X:2685579-2693886	per	1.84118	1.10073	1.53121	1.84118	-0.742167	1	1	no	-0.265963	1	1	no	0.47621	1	1	no	-0.695934
FBgn0003071	2R:10109739-10117457	Pfk	139.705	212.178	241.038	241.038	0.602885	0.0009	0.00419056	yes	0.786871	0.0001	0.000742319	yes	0.183985	0.3118	0.827974	no	2.26076
FBgn0003074	2R:8910899-8914069	Pgi	142.783	197.09	224.553	224.553	0.46503	0.01225	0.0310098	yes	0.653218	0.0015	0.00628711	yes	0.188221	0.3111	0.827014	no	2.01184
FBgn0003076	3L:16122001-16128531	Pgm	17.0934	19.4623	26.049	26.049	0.187247	0.588	0.667603	no	0.607792	0.13645	0.208239	no	0.420545	0.24115	0.75475	no	-0.283292
FBgn0003079	X:2295465-2343870	Raf	23.7866	4.62589	4.61227	23.7866	-2.36235	0.01505	0.0362641	yes	-2.3666	0.0363	0.0733812	no	-0.00425216	1	1	no	-0.86614
FBgn0003082	2R:7825288-7828678	phr	25.4847	5.44225	4.99425	25.4847	-2.22735	5e-05	0.000393373	yes	-2.3513	0.0004	0.00229606	yes	-0.12404	1	1	no	2.42976
FBgn0003086	X:3176439-3348400	Pig1	0	0	0	0	0	1	1	no	0	1	1	no	0	1	1	no	-0.239591
FBgn0003087	2L:10362988-10364092	pim	86.8577	104.604	56.1472	104.604	0.268206	0.24375	0.332137	no	-0.629435	0.045	0.0864313	no	-0.897637	0.00315	0.0576799	no	0.705009
FBgn0003089	3L:19294563-19337609	pip	18.9013	18.3212	16.6328	18.9013	-0.0449675	0.9436	0.958348	no	-0.184451	0.78335	0.830411	no	-0.139483	0.8398	0.997648	no	-0.514016
FBgn0003090	2R:7150702-7223378	pk	1.71791	0.74526	1.03758	1.71791	-1.20484	1	1	no	-0.727366	1	1	no	0.477252	1	1	no	-0.511502
FBgn0003091	2R:16924654-16945126	Pkc53E	0.703034	0.550136	0.198405	0.703034	-0.353804	1	1	no	-1.82514	1	1	no	-1.47132	1	1	no	-0.767013
FBgn0003093	3R:29039155-29049148	Pkc98E	8.01254	5.37498	4.27178	8.01254	-0.576001	0.10385	0.168986	no	-0.907422	0.0322	0.0665109	no	-0.331415	1	1	no	-1.14364
FBgn0003114	2R:20262957-20263684	plu	4.78812	11.9562	5.66191	11.9562	1.32022	0.11945	0.189245	no	0.241829	1	1	no	-1.0784	0.23115	0.745648	no	-0.240981
FBgn0003116	X:2181210-2184668	pn	37.8145	22.0442	16.3249	37.8145	-0.778539	0.0133	0.0329937	yes	-1.21187	0.00595	0.0178785	yes	-0.433329	0.2703	0.78622	no	0.583191
FBgn0003117	3R:16026078-16041796	pnr	0.837131	0.14398	0.390357	0.837131	-2.53958	1	1	no	-1.10065	1	1	no	1.43897	1	1	no	-0.793597
FBgn0003118	3R:23290230-23346167	pnt	1.62413	1.21766	2.47238	2.47238	-0.415559	1	1	no	0.606252	1	1	no	1.02179	1	1	no	-1.42671
FBgn0003124	3L:20309653-20313466	polo	138.251	169.728	112.393	169.728	0.295932	0.11655	0.185481	no	-0.298736	0.1531	0.227972	no	-0.594667	0.00215	0.0463333	yes	0.574268
FBgn0003129	3R:8316983-8333792	Poxm	1.0626	1.98062	9.24126	9.24126	0.898351	1	1	no	3.12049	0.0165	0.0392339	yes	2.22214	0.0105	0.123122	no	0.799992
FBgn0003130	2R:15762564-15855645	Poxn	0.273372	0.373137	0.292444	0.373137	0.448839	1	1	no	0.0972748	1	1	no	-0.351578	1	1	no	-0.448497
FBgn0003132	X:15350238-15379064	Pp1-13C	122.776	184.045	195.242	195.242	0.58403	0.01115	0.0287988	yes	0.669229	0.00755	0.0215033	yes	0.0851997	0.6775	0.981955	no	3.87369
FBgn0003134	3R:24518269-24522331	Pp1alpha-96A	88.1124	32.7228	27.0963	88.1124	-1.42905	5e-05	0.000393373	yes	-1.70125	5e-05	0.000413962	yes	-0.272207	0.3237	0.841735	no	-1.27298
FBgn0003137	3R:28520664-28540324	Ppn	0.620186	1.08776	1.27963	1.27963	0.810591	1	1	no	1.04493	1	1	no	0.234414	1	1	no	-1.07711
FBgn0003139	X:6371064-6372915	PpV	18.8209	6.12833	11.1392	18.8209	-1.61877	0.00135	0.00575841	yes	-0.756695	0.0746	0.129904	no	0.862152	0.08545	0.456167	no	-0.149761
FBgn0003140	2R:17955395-17956570	PpY-55A	90.3734	155.926	152.297	155.926	0.786894	0.0002	0.00127745	yes	0.752915	0.0032	0.0111833	yes	-0.0339806	0.8808	0.997648	no	5.02618
FBgn0003141	2L:20066390-20075458	pr	45.8426	11.4102	13.6424	45.8426	-2.00636	0.0051	0.0156086	yes	-1.7486	0.0417	0.0815422	no	0.257768	0.76555	0.996456	no	-1.15277
FBgn0003145	2L:12082994-12086413	prd	23.6379	21.8117	13.744	23.6379	-0.116002	0.65385	0.72615	no	-0.782298	0.025	0.0544711	no	-0.666301	0.05125	0.340799	no	0.0350401
FBgn0003149	3L:8732857-8745310	Prm	25.5709	46.2087	32.2361	46.2087	0.853663	0.0001	0.000714708	yes	0.334189	0.1895	0.268906	no	-0.519472	0.0243	0.21316	no	-0.533548
FBgn0003159	X:2344948-2366356	CG2841	92.5085	159.204	171.768	171.768	0.783217	5e-05	0.000393373	yes	0.892806	5e-05	0.000413962	yes	0.109589	0.5356	0.951656	no	1.39503
FBgn0003162	2R:21175314-21182608	Pu	1.39081	1.56257	2.06589	2.06589	0.167995	1	1	no	0.57086	1	1	no	0.402886	1	1	no	-0.62052
FBgn0003165	3R:9066342-9237682	pum	13.8827	6.98661	9.66436	13.8827	-0.99062	5e-05	0.000393373	yes	-0.522538	0.0636	0.113967	no	0.468091	0.1213	0.551827	no	-1.00601
FBgn0003169	3R:14619029-14625703	put	26.4329	12.6141	9.54197	26.4329	-1.0673	0.00045	0.00246592	yes	-1.46998	0.0002	0.00132163	yes	-0.402679	0.2798	0.793587	no	-1.24742
FBgn0003174	2R:7282571-7300806	pwn	0.253887	0.167656	3.87271	3.87271	-0.598686	1	1	no	3.93109	1	1	no	4.52978	1	1	no	-0.372169
FBgn0003175	2R:22494296-22562065	px	17.8933	7.38842	6.1354	17.8933	-1.27608	0.0001	0.000714708	yes	-1.54422	0.0001	0.000742319	yes	-0.268172	1	1	no	-1.54302
FBgn0003187	2L:17486805-17497697	qua	99.7713	165.619	178.62	178.62	0.731168	5e-05	0.000393373	yes	0.840194	0.00015	0.00103619	yes	0.109026	0.5563	0.956539	no	2.57888
FBgn0003189	X:16655358-16668712	r	38.4289	29.313	19.248	38.4289	-0.390652	0.0502	0.094607	no	-0.997482	5e-05	0.000413962	yes	-0.606859	0.00805	0.103681	no	2.19232
FBgn0003204	X:10711162-10757666	ras	9.46665	4.74896	9.35051	9.46665	-0.995242	0.28785	0.378543	no	-0.0178293	0.98425	0.987198	no	0.977512	0.32705	0.843841	no	-1.16404
FBgn0003205	3R:9510560-9513067	Ras85D	38.7794	22.2104	28.1474	38.7794	-0.804056	0.00275	0.00977088	yes	-0.462292	0.1289	0.199196	no	0.341764	0.2735	0.788873	no	-1.05282
FBgn0003206	3L:4139075-4141398	Ras64B	42.4851	29.4197	29.8723	42.4851	-0.530174	0.0452	0.0867507	no	-0.508151	0.1022	0.166539	no	0.0220225	0.94545	0.997648	no	-0.720493
FBgn0003209	2L:8709879-8740660	raw	9.84931	6.06269	6.69847	9.84931	-0.700066	0.03035	0.062915	no	-0.556224	0.13315	0.204257	no	0.143703	1	1	no	-1.41351
FBgn0003210	X:4387675-4611385	rb	44.6233	23.3795	20.4371	44.6233	-0.932556	0.0273	0.0578629	no	-1.12661	0.0233	0.0515379	no	-0.19405	0.6785	0.982196	no	-0.302914
FBgn0003218	X:13762751-13779488	rdgB	47.8425	67.4023	68.1647	68.1647	0.494506	0.01035	0.0271643	yes	0.510733	0.015	0.0365225	yes	0.0162306	0.9337	0.997648	no	1.82242
FBgn0003227	3R:15804247-15832632	rec	5.71955	0.198063	0.752026	5.71955	-4.85187	1	1	no	-2.92705	1	1	no	1.92488	1	1	no	1.10029
FBgn0003231	2L:19542467-19546959	ref(2)P	122.936	108.106	118.621	122.936	-0.185464	0.3249	0.418006	no	-0.0515382	0.80895	0.851923	no	0.133937	0.5056	0.943991	no	-0.552878
FBgn0003248	3R:18899422-18901019	Rh2	0.770417	1.22979	0.309476	1.22979	0.674702	1	1	no	-1.31581	1	1	no	-1.99051	1	1	no	-0.573238
FBgn0003249	3R:20081059-20082450	Rh3	0	0	0	0	0	1	1	no	0	1	1	no	0	1	1	no	-0.647954
FBgn0003250	3L:16852526-16862517	Rh4	22.0315	29.3579	23.3085	29.3579	0.414186	0.61165	0.688697	no	0.081288	0.9338	0.949385	no	-0.332895	0.69455	0.985213	no	-0.552729
FBgn0003254	2R:19270077-19281396	rib	47.0099	44.3706	38.0301	47.0099	-0.0833601	0.66605	0.736317	no	-0.305821	0.18655	0.265884	no	-0.222448	0.30775	0.822448	no	4.25298
FBgn0003255	2L:13980125-14001248	rk	0.488037	0.307482	0.350453	0.488037	-0.666487	1	1	no	-0.477771	1	1	no	0.188716	1	1	no	-0.757825
FBgn0003256	2R:1071461-1125927	rl	15.6972	6.91858	8.61728	15.6972	-1.18196	0.00565	0.0169517	yes	-0.865203	0.0616	0.111137	no	0.316749	0.5184	0.950415	no	-1.34404
FBgn0003257	3R:21065240-21073319	r-l	17.7652	2.21354	1.71471	17.7652	-3.00462	0.01375	0.0338475	yes	-3.37301	0.0713	0.125046	no	-0.368382	1	1	no	-0.304048
FBgn0003261	3R:6000425-6008579	Rm62	101.629	54.5097	54.4174	101.629	-0.898724	5e-05	0.000393373	yes	-0.901166	5e-05	0.000413962	yes	-0.00249739	0.9904	0.997714	no	-1.26377
FBgn0003267	3R:26876629-26881171	ro	1.54904	0.367757	1.25849	1.54904	-2.07455	1	1	no	-0.299676	1	1	no	1.7749	1	1	no	-0.333775
FBgn0003268	3R:31580950-31588244	rod	27.6387	9.02409	4.95387	27.6387	-1.61484	5e-05	0.000393373	yes	-2.48006	5e-05	0.000413962	yes	-0.865225	0.0108	0.1253	no	-0.0808723
FBgn0003270	2L:18596135-18596921	amos	0.541211	0	0	0.541211	-inf	1	1	no	-inf	1	1	no	0	1	1	no	na
FBgn0003274	2R:16586128-16586732	RpLP2	193.621	275.895	292.495	292.495	0.510889	0.0204	0.0462229	yes	0.595181	0.02135	0.0481141	yes	0.0842924	0.7157	0.990549	no	0.97428
FBgn0003275	3R:5371794-5372397	RpII18	157.814	231.803	252.62	252.62	0.554673	0.02125	0.0476156	yes	0.678741	0.0158	0.0380009	yes	0.124069	0.62415	0.971453	no	4.59748
FBgn0003277	X:11562799-11570326	RpII215	22.0831	4.42619	5.92447	22.0831	-2.3188	5e-05	0.000393373	yes	-1.89818	5e-05	0.000413962	yes	0.420621	1	1	no	-0.84403
FBgn0003278	2L:404284-407969	RpI135	9.47527	1.28977	2.85458	9.47527	-2.87706	0.0004	0.0022314	yes	-1.73089	0.00205	0.00798936	yes	1.14617	1	1	no	-0.622726
FBgn0003279	3R:27922820-27937853	RpL4	149.42	119.427	164.761	164.761	-0.323248	0.42215	0.512903	no	0.140999	0.7174	0.776417	no	0.464247	0.19585	0.689678	no	-1.03527
FBgn0003285	X:2739088-3134532	rst	0.404477	0.172535	0	0.404477	-1.22917	1	1	no	-inf	1	1	no	-inf	1	1	no	-0.763974
FBgn0003292	3L:11584121-11587770	rt	2.14965	1.27271	0.727225	2.14965	-0.756203	1	1	no	-1.56363	1	1	no	-0.807427	1	1	no	-0.630286
FBgn0003295	3L:1342492-1475257	ru	0	0.534532	0.386221	0.534532	inf	1	1	no	inf	1	1	no	-0.468855	1	1	no	-0.709661
FBgn0003300	X:20690669-20697321	run	0.313199	0.400925	0.183696	0.400925	0.356252	1	1	no	-0.769751	1	1	no	-1.12601	1	1	no	-0.478292
FBgn0003301	X:14784663-14826073	rut	5.16102	2.32811	3.77186	5.16102	-1.1485	1	1	no	-0.452395	1	1	no	0.696116	1	1	no	-1.05879
FBgn0003302	X:6035752-6037800	rux	111.456	167.398	169.119	169.119	0.586813	0.00335	0.0112724	yes	0.601561	0.00845	0.0234681	yes	0.0147364	0.94355	0.997648	no	4.6233
FBgn0003308	3R:13032527-13038020	ry	4.34262	8.24148	8.60241	8.60241	0.924338	0.0096	0.0256578	yes	0.986175	0.0192	0.0442005	yes	0.0618373	1	1	no	-1.10085
FBgn0003310	2L:1049673-1077815	S	56.1508	33.5052	24.9321	56.1508	-0.744921	0.00145	0.00608803	yes	-1.1713	0.00015	0.00103619	yes	-0.426378	0.1296	0.571792	no	-0.0369513
FBgn0003312	3R:11877234-11882534	sad	2.16279	0.500592	0.919315	2.16279	-2.11118	1	1	no	-1.23426	1	1	no	0.876924	1	1	no	-0.129277
FBgn0003313	2L:11484706-11486949	sala	1.60277	4.43821	6.31843	6.31843	1.4694	1	1	no	1.979	1	1	no	0.509698	1	1	no	-0.166494
FBgn0003317	2R:7806483-7810067	sax	70.7384	34.1328	23.2863	70.7384	-1.05134	5e-05	0.000393373	yes	-1.60301	5e-05	0.000413962	yes	-0.551676	0.0519	0.343299	no	-0.0782723
FBgn0003319	3R:16116160-16146855	Sb	0.726468	0.68075	0.373988	0.726468	-0.0937751	1	1	no	-0.957907	1	1	no	-0.86377	1	1	no	-0.444536
FBgn0003321	X:10832751-10847092	sbr	80.6941	73.798	49.4273	80.6941	-0.128882	0.5278	0.613806	no	-0.707155	0.004	0.0132163	yes	-0.578273	0.01145	0.129584	no	0.609104
FBgn0003326	2R:12780540-12802010	sca	0.243139	0.255626	1.87738	1.87738	0.0722557	1	1	no	2.94885	1	1	no	2.87662	1	1	no	-0.691022
FBgn0003328	2R:15248783-15258498	scb	7.39786	13.0623	42.6497	42.6497	0.820231	0.00515	0.0157422	yes	2.52735	5e-05	0.000413962	yes	1.70713	5e-05	0.00308838	yes	-0.204324
FBgn0003330	3R:27680430-27682029	Sce	46.0861	16.9353	10.6607	46.0861	-1.4443	5e-05	0.000393373	yes	-2.11202	5e-05	0.000413962	yes	-0.667723	0.1286	0.570049	no	0.944471
FBgn0003334	3R:9631640-9637611	Scm	53.0355	22.3861	18.9781	53.0355	-1.24435	5e-05	0.000393373	yes	-1.48262	5e-05	0.000413962	yes	-0.23827	0.4211	0.908902	no	-0.217073
FBgn0003339	3R:6823119-6849981	Scr	0.076962	0	0	0.076962	-inf	1	1	no	-inf	1	1	no	0	1	1	no	-0.826289
FBgn0003345	X:15804369-15827682	sd	50.5422	19.5677	24.1486	50.5422	-1.36901	5e-05	0.000393373	yes	-1.06555	0.0056	0.0170459	yes	0.303456	0.4244	0.909458	no	-1.07465
FBgn0003346	2L:19435849-19447317	RanGAP	113.173	144.099	146.672	146.672	0.348531	0.14555	0.220516	no	0.374066	0.14045	0.212921	no	0.0255353	0.9095	0.997648	no	0.656596
FBgn0003353	2R:24047144-24057599	sei	15.0464	2.61346	1.89361	15.0464	-2.52538	0.0004	0.0022314	yes	-2.99021	0.0049	0.0154243	yes	-0.464836	1	1	no	-0.640129
FBgn0003356	3R:29923753-29924615	Jon99Cii	0	0	19.9813	19.9813	0	1	1	no	inf	5e-05	0.000413962	yes	inf	5e-05	0.00308838	yes	-0.369751
FBgn0003357	3R:29922215-29923455	Jon99Ciii	0	0	11.3071	11.3071	0	1	1	no	inf	0.10445	0.169354	no	inf	0.10585	0.508881	no	-0.360907
FBgn0003358	3R:29925225-29926189	Jon99Ci	0	0.591358	21.3205	21.3205	inf	1	1	no	inf	5e-05	0.000413962	yes	5.17207	0.24605	0.759094	no	-0.279451
FBgn0003360	X:10772540-10786958	sesB	102.799	105.543	158.561	158.561	0.03801	0.90065	0.92558	no	0.625217	0.05535	0.102096	no	0.587212	0.05455	0.351291	no	-0.833556
FBgn0003366	X:11071440-11086299	sev	5.52671	4.59053	11.4682	11.4682	-0.267761	1	1	no	1.05314	0.00115	0.00516703	yes	1.3209	0.0005	0.0164868	yes	0.130409
FBgn0003371	X:2633951-2679553	sgg	104.119	134.11	145.15	145.15	0.365181	0.0613	0.110908	no	0.479301	0.0272	0.0581551	no	0.114122	0.56615	0.960135	no	-1.16208
FBgn0003372	2L:4937408-4941423	Sgs1	0	0	0.166363	0.166363	0	1	1	no	inf	1	1	no	inf	1	1	no	-0.194371
FBgn0003373	3L:11512220-11513402	Sgs3	0	0	0	0	0	1	1	no	0	1	1	no	0	1	1	no	-0.204686
FBgn0003374	X:3176439-3348400	Sgs4	0	0	0	0	0	1	1	no	0	1	1	no	0	1	1	no	-0.195137
FBgn0003375	3R:17595361-17596112	Sgs5	0	0	0	0	0	1	1	no	0	1	1	no	0	1	1	no	-0.202894
FBgn0003377	3L:11509860-11510247	Sgs7	0	0	2.69904	2.69904	0	1	1	no	inf	1	1	no	inf	1	1	no	-0.192744
FBgn0003378	3L:11508966-11509394	Sgs8	0	4.64311	0	4.64311	inf	1	1	no	0	1	1	no	-inf	1	1	no	-0.194574
FBgn0003380	X:17924306-18063247	Sh	1.42249	1.17982	0.504891	1.42249	-0.269859	1	1	no	-1.49438	1	1	no	-1.22452	1	1	no	-0.714309
FBgn0003382	2R:11324313-11336463	sha	0.497712	0.562297	1.77969	1.77969	0.176022	1	1	no	1.83832	1	1	no	1.66242	1	1	no	-0.214945
FBgn0003386	2L:3718184-3729145	Shaw	18.6227	22.7924	19.1162	22.7924	0.291493	0.25595	0.34478	no	0.0377386	0.90275	0.925683	no	-0.253754	0.39815	0.898416	no	-0.558325
FBgn0003388	3L:14614457-14622205	shd	19.77	17.4976	15.8758	19.77	-0.176156	0.58535	0.665185	no	-0.316482	0.42615	0.512102	no	-0.140326	0.71645	0.990549	no	-0.191384
FBgn0003390	X:6771224-6779659	shf	2.94439	7.2603	21.4917	21.4917	1.30206	0.0667	0.118367	no	2.86776	0.0044	0.0141972	yes	1.56569	0.0061	0.0882889	no	0.168602
FBgn0003391	2R:21049653-21057197	shg	31.316	15.4383	22.4098	31.316	-1.02038	5e-05	0.000393373	yes	-0.482773	0.0364	0.0735242	no	0.537611	0.02315	0.20635	no	-0.518522
FBgn0003392	X:15892115-15906716	shi	112.787	148.466	157.005	157.005	0.396527	0.02985	0.0620602	no	0.477209	0.01845	0.0428369	yes	0.080695	0.6628	0.977538	no	-0.625718
FBgn0003396	2R:11135922-11217394	shn	32.2918	30.5036	26.8036	32.2918	-0.0821889	0.6864	0.754159	no	-0.268742	0.2414	0.325986	no	-0.18658	0.3645	0.874584	no	-1.78575
FBgn0003401	2R:23841460-23843286	shu	22.8779	1.62418	1.86385	22.8779	-3.81617	0.0016	0.00654054	yes	-3.61759	0.00265	0.00965741	yes	0.198575	1	1	no	-0.11205
FBgn0003410	3L:16852526-16862517	sina	64.911	84.2399	76.9147	84.2399	0.37604	0.22895	0.316186	no	0.244798	0.49545	0.578639	no	-0.131244	0.68785	0.983716	no	3.92309
FBgn0003411	X:11321578-11322357	sisA	1.57717	4.3378	10.6902	10.6902	1.45963	1	1	no	2.76088	0.09925	0.162602	no	1.30125	1	1	no	-0.185695
FBgn0003415	3L:20991672-21027434	skd	28.8858	16.4401	14.4351	28.8858	-0.81314	0.00015	0.00100947	yes	-1.00078	5e-05	0.000413962	yes	-0.187645	0.40205	0.899653	no	-0.777183
FBgn0003416	X:16350314-16356482	sl	7.1606	3.2941	3.70351	7.1606	-1.1202	1	1	no	-0.95119	1	1	no	0.169006	1	1	no	-0.483576
FBgn0003423	X:21373634-21385159	slgA	87.6442	132.565	130.821	132.565	0.596967	0.0016	0.00654054	yes	0.577916	0.0062	0.0185024	yes	-0.0190849	0.9199	0.997648	no	-0.495943
FBgn0003429	3R:24662490-24711595	slo	2.73938	3.42621	3.0801	3.42621	0.322763	1	1	no	0.169127	1	1	no	-0.153624	1	1	no	-0.624049
FBgn0003430	2L:3825674-3827099	slp1	2.16945	4.36883	2.8567	4.36883	1.00992	1	1	no	0.397018	1	1	no	-0.612897	1	1	no	-0.875351
FBgn0003435	2R:19517863-19631508	sm	207.516	290.732	315.264	315.264	0.48647	0.0629	0.113142	no	0.60334	0.03275	0.0674253	no	0.116875	0.644	0.972804	no	2.32478
FBgn0003444	2L:273835-283269	smo	9.38565	2.28011	2.69465	9.38565	-2.04135	0.03885	0.0768089	no	-1.80036	0.0656	0.116802	no	0.240987	1	1	no	-0.660425
FBgn0003447	X:7956819-7986601	sn	27.5178	21.4122	30.0887	30.0887	-0.361931	0.5329	0.618431	no	0.128832	0.8299	0.869613	no	0.490829	0.4173	0.906821	no	-0.757931
FBgn0003448	2L:15476592-15478260	sna	0	0	0	0	0	1	1	no	0	1	1	no	0	1	1	no	-0.293397
FBgn0003449	X:5309241-5310501	snf	118.275	36.1472	28.6091	118.275	-1.71019	5e-05	0.000393373	yes	-2.0476	5e-05	0.000413962	yes	-0.337407	0.4103	0.903862	no	0.948227
FBgn0003450	3R:13038374-13044086	snk	4.9934	4.51459	0	4.9934	-0.145428	1	1	no	-inf	1	1	no	-inf	1	1	no	-0.37471
FBgn0003459	3L:14402929-14409939	stwl	52.9157	13.998	6.34692	52.9157	-1.91848	5e-05	0.000393373	yes	-3.05957	5e-05	0.000413962	yes	-1.14119	0.00425	0.0700691	no	-0.117427
FBgn0003460	2R:7419349-7434872	so	12.0988	19.5324	20.4925	20.4925	0.691008	0.0632	0.113517	no	0.760237	0.0859	0.145718	no	0.0692286	0.85615	0.997648	no	-0.0449669
FBgn0003462	3L:11112280-11113740	Sod1	135.699	150.451	146.634	150.451	0.148881	0.5123	0.59873	no	0.111804	0.6754	0.74215	no	-0.0370768	0.8837	0.997648	no	0.0944474
FBgn0003463	X:15603282-15633434	sog	9.39462	21.0614	20.099	21.0614	1.1647	5e-05	0.000393373	yes	1.09722	0.00065	0.00337805	yes	-0.0674877	0.78685	0.996456	no	-1.23395
FBgn0003464	X:21350279-21357912	sol	26.9186	10.8783	10.4011	26.9186	-1.30715	5e-05	0.000393373	yes	-1.37187	5e-05	0.000413962	yes	-0.0646516	0.8299	0.997648	no	-0.730904
FBgn0003475	2L:20311218-20348386	spir	137.119	193.473	211.534	211.534	0.496703	0.00995	0.026394	yes	0.62546	0.0028	0.0100654	yes	0.128757	0.4891	0.938297	no	2.83578
FBgn0003479	3R:30052513-30056603	spn-A	46.9046	13.3	6.50687	46.9046	-1.8183	0.01445	0.0351948	yes	-2.84969	0.00935	0.0253991	yes	-1.0314	0.2649	0.780725	no	2.44694
FBgn0003480	3R:14328050-14372951	spn-B	9.02003	3.05954	4.00951	9.02003	-1.55982	0.3508	0.444293	no	-1.16971	0.43155	0.517541	no	0.390094	1	1	no	0.0494195
FBgn0003482	3R:27165715-27167122	spn-D	1.46485	0.429302	0	1.46485	-1.77069	1	1	no	-inf	1	1	no	-inf	1	1	no	-0.331271
FBgn0003483	3R:15837418-15844415	spn-E	33.5742	8.70854	6.28908	33.5742	-1.94685	5e-05	0.000393373	yes	-2.41643	5e-05	0.000413962	yes	-0.469582	0.1806	0.669502	no	-0.132935
FBgn0003486	3L:5583668-5592571	spo	0.287108	0.182068	0	0.287108	-0.657117	1	1	no	-inf	1	1	no	-inf	1	1	no	-0.267432
FBgn0003495	3R:27064989-27070070	spz	2.75627	8.11666	22.2439	22.2439	1.55817	0.0116	0.0297518	yes	3.01263	0.00025	0.0015954	yes	1.45447	0.00435	0.0714492	no	-0.688321
FBgn0003499	3R:18090802-18135583	sr	0.30772	0.403697	0.19235	0.403697	0.391653	1	1	no	-0.677883	1	1	no	-1.06953	1	1	no	-0.997717
FBgn0003502	2L:8258372-8301079	Btk29A	10.1253	9.93197	15.5944	15.5944	-0.0278116	0.9253	0.945034	no	0.62306	0.0615	0.111056	no	0.650893	0.0503	0.337295	no	-0.71998
FBgn0003507	3R:15986151-16004081	srp	9.86693	10.4052	9.28556	10.4052	0.076635	0.79715	0.844066	no	-0.0876122	0.8177	0.859158	no	-0.164314	0.64845	0.97289	no	-0.660043
FBgn0003510	3R:30039718-30043071	Sry-alpha	6.88831	2.18397	1.68428	6.88831	-1.6572	1	1	no	-2.03202	1	1	no	-0.374853	1	1	no	1.77867
FBgn0003511	3R:30039718-30043071	Sry-beta	38.6387	15.7837	12.3259	38.6387	-1.29161	1	1	no	-1.64835	1	1	no	-0.356775	1	1	no	1.77867
FBgn0003512	3R:30043340-30044886	Sry-delta	53.1127	35.8463	25.2621	53.1127	-0.567232	0.0236	0.0515528	no	-1.07208	0.00155	0.00644295	yes	-0.504852	0.11935	0.547329	no	2.20693
FBgn0003513	3R:16374433-16403690	ss	0.513865	0.951289	0.547235	0.951289	0.888495	1	1	no	0.0908324	1	1	no	-0.798017	1	1	no	-0.554265
FBgn0003514	X:6223060-6225140	sqh	85.5458	83.2984	109.928	109.928	-0.038409	0.86495	0.896888	no	0.361792	0.16245	0.238537	no	0.400212	0.10945	0.519192	no	-0.453615
FBgn0003515	3L:16419596-16543370	st	0.44609	0.963692	0.186054	0.963692	1.11124	1	1	no	-1.26162	1	1	no	-2.37285	1	1	no	-0.135923
FBgn0003517	X:1481796-1483413	sta	147.679	142.909	182.551	182.551	-0.0473672	0.81665	0.859572	no	0.30583	0.18285	0.26206	no	0.353202	0.11045	0.522805	no	-0.473893
FBgn0003520	2R:18117895-18125779	stau	34.4998	28.909	31.3037	34.4998	-0.255068	0.2389	0.326921	no	-0.140223	0.56815	0.644507	no	0.114814	0.6408	0.972559	no	-1.14457
FBgn0003525	3R:29251825-29255800	stg	1.64367	2.60937	2.57822	2.60937	0.666782	1	1	no	0.649458	1	1	no	-0.0173467	1	1	no	-0.423361
FBgn0003527	2R:12570366-12571883	stil	98.3836	105.458	97.2667	105.458	0.100174	0.64045	0.715194	no	-0.0164712	0.9454	0.957788	no	-0.116645	0.63045	0.971453	no	3.3971
FBgn0003545	2R:17744100-17748078	sub	99.4958	107.753	66.7926	107.753	0.115018	0.55515	0.637683	no	-0.574948	0.0153	0.0370376	yes	-0.689963	0.0017	0.0396561	yes	2.10604
FBgn0003557	2L:2037713-2044372	Su(dx)	19.8659	9.65205	13.1937	19.8659	-1.04139	0.0001	0.000714708	yes	-0.590465	0.042	0.0818263	no	0.451061	0.15125	0.615313	no	-1.43513
FBgn0003559	X:23096770-23101431	su(f)	20.6039	12.234	10.0959	20.6039	-0.752024	0.01055	0.0275434	yes	-1.02916	0.00755	0.0215033	yes	-0.277131	0.45605	0.925659	no	-0.808817
FBgn0003567	3R:14302427-14308589	su(Hw)	45.5118	29.5669	16.1873	45.5118	-0.622259	0.0042	0.0134827	yes	-1.49138	5e-05	0.000413962	yes	-0.869124	0.0027	0.053098	no	-0.0575253
FBgn0003575	X:635889-643760	su(sable)	13.3911	15.5259	15.6619	15.6619	0.213403	0.36575	0.459528	no	0.225981	0.42335	0.509226	no	0.0125782	0.9608	0.997648	no	-0.789054
FBgn0003598	3R:13264363-13272011	Su(var)3-7	41.739	9.99189	8.96671	41.739	-2.06257	5e-05	0.000393373	yes	-2.21874	5e-05	0.000413962	yes	-0.156118	0.6787	0.982233	no	-0.300763
FBgn0003607	2L:8206170-8211122	Su(var)205	135.829	73.9778	67.271	135.829	-0.876623	0.00025	0.0015412	yes	-1.01373	0.00025	0.0015954	yes	-0.137116	0.6291	0.971453	no	0.19896
FBgn0003612	2R:9116121-9122000	Su(var)2-10	105.802	114.463	116.725	116.725	0.113508	0.54585	0.629187	no	0.141746	0.499	0.581357	no	0.0282257	0.8856	0.997648	no	0.19052
FBgn0003638	X:1012778-1046040	su(w[a])	41.2879	24.3972	17.3354	41.2879	-0.759005	0.0083	0.0229378	yes	-1.252	0.00035	0.00206326	yes	-0.493053	0.13815	0.592235	no	-0.509452
FBgn0003651	3R:12258736-12302785	svp	10.9182	18.7111	19.5073	19.5073	0.777167	0.025	0.0539571	no	0.837285	0.0294	0.061807	no	0.0601114	0.8492	0.997648	no	-0.733384
FBgn0003654	X:20227960-20236382	sw	16.8455	6.16988	8.50535	16.8455	-1.44905	0.00015	0.00100947	yes	-0.985909	0.0041	0.0134582	yes	0.463122	1	1	no	-0.195103
FBgn0003655	X:6363417-6365708	swa	5.37259	4.56721	2.72308	5.37259	-0.234304	1	1	no	-0.980379	1	1	no	-0.746075	1	1	no	-0.295408
FBgn0003656	X:7956819-7986601	sws	104.462	141.03	157.754	157.754	0.433027	0.03685	0.0735294	no	0.594711	0.0091	0.024895	yes	0.161676	0.40715	0.902904	no	1.00563
FBgn0003660	2R:10247813-10255495	Syb	134.009	170.108	184.283	184.283	0.344124	0.2371	0.325041	no	0.459596	0.15855	0.234041	no	0.115473	0.70425	0.988974	no	0.244435
FBgn0003676	3R:22489104-22491439	CCT1	110.5	34.093	42.0141	110.5	-1.6965	5e-05	0.000393373	yes	-1.39511	5e-05	0.000413962	yes	0.301457	0.26545	0.780772	no	0.373872
FBgn0003683	3L:18592302-18593771	term	0	0	0	0	0	1	1	no	0	1	1	no	0	1	1	no	-0.185695
FBgn0003687	2R:21685282-21687642	Tbp	16.8363	3.35364	2.03558	16.8363	-2.32778	0.04985	0.0940546	no	-3.04806	0.1243	0.193336	no	-0.720286	1	1	no	-0.417872
FBgn0003701	2R:17860759-17865963	thr	52.8343	20.2803	9.03419	52.8343	-1.3814	5e-05	0.000393373	yes	-2.548	5e-05	0.000413962	yes	-1.16661	0.00045	0.0152392	yes	-0.127687
FBgn0003710	3L:4173883-4193788	tipE	14.5948	2.06735	1.98434	14.5948	-2.8196	0.04585	0.0877773	no	-2.87872	0.02675	0.0574006	no	-0.0590788	1	1	no	-0.756831
FBgn0003714	X:2442312-2443976	tko	54.1475	22.4185	21.9435	54.1475	-1.2722	0.0028	0.00989886	yes	-1.3031	0.01215	0.0309556	yes	-0.0308996	0.95575	0.997648	no	2.25244
FBgn0003716	2L:5216700-5271384	tkv	11.8915	6.11603	16.5916	16.5916	-0.959264	0.09105	0.152206	no	0.480526	0.326	0.412517	no	1.4398	0.02595	0.221185	no	-0.859711
FBgn0003719	3R:24749730-24753510	tld	0.196519	0.115168	0.22978	0.22978	-0.770934	1	1	no	0.225583	1	1	no	0.996517	1	1	no	-0.696988
FBgn0003720	3R:30852314-30854400	tll	0	0	0	0	0	1	1	no	0	1	1	no	0	1	1	no	-0.249579
FBgn0003721	3R:15281370-15308779	Tm1	71.6487	77.2304	142.334	142.334	0.108228	0.626	0.701905	no	0.990269	5e-05	0.000413962	yes	0.882024	0.00015	0.00674692	yes	-0.975166
FBgn0003731	2R:21522419-21559977	Egfr	1.85283	1.53468	1.99719	1.99719	-0.271793	1	1	no	0.108235	1	1	no	0.380028	1	1	no	-1.25535
FBgn0003732	2L:19447364-19453490	Top2	97.4633	14.7981	12.0088	97.4633	-2.71945	5e-05	0.000393373	yes	-3.02077	5e-05	0.000413962	yes	-0.301317	0.2767	0.790557	no	-0.37591
FBgn0003733	2R:7705182-7709184	tor	6.70032	3.97206	2.09752	6.70032	-0.754345	1	1	no	-1.67555	1	1	no	-0.921259	1	1	no	-0.296954
FBgn0003741	3L:16588474-16591050	tra	31.6823	20.7019	14.3138	31.6823	-0.613912	0.27315	0.363211	no	-1.14627	0.1175	0.185486	no	-0.532078	0.4489	0.924164	no	-1.1618
FBgn0003742	2R:14601277-14604337	tra2	140.861	75.3191	41.7482	140.861	-0.903188	5e-05	0.000393373	yes	-1.7545	5e-05	0.000413962	yes	-0.851309	0.00245	0.0500908	no	2.99679
FBgn0003744	3L:19830863-19834304	trc	51.4737	31.9274	28.9673	51.4737	-0.689039	0.00225	0.00840085	yes	-0.829409	0.00295	0.010492	yes	-0.140359	0.6063	0.97007	no	-0.585709
FBgn0003747	X:5680616-5682488	Gr5a	3.81082	2.77522	3.03232	3.81082	-0.4575	1	1	no	-0.32968	1	1	no	0.127787	1	1	no	5.19947
FBgn0003748	2R:21074017-21091004	Treh	106.39	175.888	201.303	201.303	0.725303	0.00225	0.00840085	yes	0.920005	0.00025	0.0015954	yes	0.194708	0.3297	0.847059	no	-0.714748
FBgn0003751	2L:10270050-10272324	trk	2.17386	0.51621	1.4075	2.17386	-2.07423	1	1	no	-0.627121	1	1	no	1.44711	1	1	no	-0.326427
FBgn0003861	3R:29914520-29920289	trp	0.55854	1.24915	1.28208	1.28208	1.16121	1	1	no	1.19884	1	1	no	0.037572	1	1	no	-0.609508
FBgn0003862	3R:14261390-14286903	trx	19.8759	8.29861	6.51328	19.8759	-1.26008	0.00015	0.00100947	yes	-1.60957	5e-05	0.000413962	yes	-0.349475	1	1	no	-1.1477
FBgn0003863	2R:11344259-11345119	alphaTry	0	0.631772	110.215	110.215	inf	1	1	no	inf	5e-05	0.000413962	yes	7.44671	0.24605	0.759094	no	-0.320675
FBgn0003865	X:11988061-11988948	tsg	0	0	0	0	0	1	1	no	0	1	1	no	0	1	1	no	na
FBgn0003866	2L:21828592-21837011	tsh	4.731	2.52676	4.25503	4.731	-0.904858	1	1	no	-0.152976	1	1	no	0.751882	1	1	no	-0.482657
FBgn0003867	3R:21778113-21782536	tsl	0.7966	0.30489	0	0.7966	-1.38556	1	1	no	-inf	1	1	no	-inf	1	1	no	-1.09382
FBgn0003870	3R:31713866-31735392	ttk	32.9206	20.326	25.987	32.9206	-0.695667	0.00185	0.00728318	yes	-0.341177	0.1715	0.249204	no	0.354443	0.16625	0.644084	no	-0.801238
FBgn0003882	3R:4387741-4389813	tub	38.0746	18.8229	11.4398	38.0746	-1.01634	0.0002	0.00127745	yes	-1.73477	5e-05	0.000413962	yes	-0.718424	0.0637	0.385851	no	-0.901007
FBgn0003884	3R:7086598-7088839	alphaTub84B	135.663	188.69	209.193	209.193	0.475993	0.0133	0.0329937	yes	0.624807	0.0038	0.0127313	yes	0.148813	0.4496	0.924164	no	1.45207
FBgn0003885	3R:7530752-7532732	alphaTub84D	136.077	180.72	205.472	205.472	0.40933	0.03415	0.069243	no	0.594518	0.00505	0.0158222	yes	0.185188	0.3361	0.85462	no	4.66684
FBgn0003886	3R:9731220-9733250	alphaTub85E	52.4375	164.588	200.527	200.527	1.65019	5e-05	0.000393373	yes	1.93513	5e-05	0.000413962	yes	0.284942	0.1527	0.618915	no	4.9278
FBgn0003887	2R:19447318-19451600	betaTub56D	138.022	159.235	189.934	189.934	0.206258	0.28415	0.374771	no	0.460598	0.0314	0.0651396	no	0.25434	0.2026	0.698751	no	-0.501345
FBgn0003888	2R:24305880-24313099	betaTub60D	74.2024	111.67	135.245	135.245	0.589705	0.0031	0.0106481	yes	0.866035	0.0001	0.000742319	yes	0.27633	0.155	0.623002	no	0.326789
FBgn0003889	3R:9408382-9410282	betaTub85D	130.439	176.217	186.128	186.128	0.433977	0.02585	0.0554656	no	0.512915	0.0169	0.0399957	yes	0.0789382	0.6806	0.982551	no	5.03007
FBgn0003890	3R:27967007-27988384	betaTub97EF	9.6978	7.40107	15.479	15.479	-0.389923	0.35505	0.448758	no	0.67458	0.1384	0.210511	no	1.0645	0.0257	0.220562	no	-0.914787
FBgn0003891	2R:21183321-21192913	tud	54.755	36.6208	44.2175	54.755	-0.580327	0.0018	0.00714022	yes	-0.308373	0.12895	0.199212	no	0.271953	0.15885	0.630069	no	-1.88212
FBgn0003892	2R:8649648-8665223	ptc	10.6432	6.42445	3.71394	10.6432	-0.728287	0.0111	0.0287296	yes	-1.51891	0.0004	0.00229606	yes	-0.790623	1	1	no	-0.51497
FBgn0003896	2L:18859506-18881261	tup	0.884532	3.55277	1.59719	3.55277	2.00596	1	1	no	0.852285	1	1	no	-1.1534	1	1	no	-0.820189
FBgn0003900	2R:22985373-23048325	twi	33.5429	43.211	29.2717	43.211	0.365392	0.1931	0.27602	no	-0.196502	0.6186	0.690839	no	-0.561937	0.15615	0.625014	no	4.31206
FBgn0003916	2L:901490-901654	snRNA:U1:21D	0	0	0	0	0	1	1	no	0	1	1	no	0	1	1	no	na
FBgn0003920	X:16254671-16254863	snRNA:U2:14B	0	0	0	0	0	1	1	no	0	1	1	no	0	1	1	no	na
FBgn0003922	2L:19796364-19958424	snRNA:U2:38ABa	0	0	0	0	0	1	1	no	0	1	1	no	0	1	1	no	4.71826
FBgn0003923	2L:19796364-19958424	snRNA:U2:38ABb	0	0	0	0	0	1	1	no	0	1	1	no	0	1	1	no	na
FBgn0003926	2L:1432710-1432921	snRNA:U3:22A	18.3206	0	0	18.3206	-inf	1	1	no	-inf	1	1	no	0	1	1	no	na
FBgn0003930	2L:21212321-21220572	snRNA:U4:39B	78.517	75.2096	0	78.517	-0.0620875	1	1	no	-inf	1	1	no	-inf	1	1	no	-0.185695
FBgn0003931	2L:19796364-19958424	snRNA:U4:38AB	41.2872	79.5384	0	79.5384	0.945956	1	1	no	-inf	1	1	no	-inf	1	1	no	na
FBgn0003933	X:16254007-16254117	snRNA:U5:14B	0	0	0	0	0	1	1	no	0	1	1	no	0	1	1	no	na
FBgn0003934	2L:3043946-3056143	snRNA:U5:23D	0	0	0	0	0	1	1	no	0	1	1	no	0	1	1	no	na
FBgn0003935	2L:13244847-13244974	snRNA:U5:34A	0	0	0	0	0	1	1	no	0	1	1	no	0	1	1	no	na
FBgn0003936	2L:15751556-15751682	snRNA:U5:35D	0	0	0	0	0	1	1	no	0	1	1	no	0	1	1	no	na
FBgn0003938	3L:3090800-3090923	snRNA:U5:63BC	0	0	0	0	0	1	1	no	0	1	1	no	0	1	1	no	na
FBgn0003941	2L:4227698-4228561	RpL40	176.914	153.155	220.802	220.802	-0.208056	0.375	0.468951	no	0.319704	0.23565	0.319854	no	0.52776	0.0447	0.312153	no	-1.67928
FBgn0003942	2L:10408351-10410456	RpS27A	158.08	163.321	210.776	210.776	0.0470533	0.8825	0.911135	no	0.41506	0.25155	0.335723	no	0.368007	0.2216	0.731687	no	-1.20374
FBgn0003943	3L:3899258-3903184	Ubi-p63E	45.506	64.1056	69.7201	69.7201	0.494392	0.0164	0.0389584	yes	0.615516	0.0103	0.027337	yes	0.121124	0.57045	0.960169	no	4.93102
FBgn0003944	3R:16656622-16734426	Ubx	0.224808	0.281005	2.18957	2.18957	0.321906	1	1	no	3.28389	1	1	no	2.96199	1	1	no	-0.532959
FBgn0003950	X:21093843-21116914	unc	30.2124	8.98307	6.86407	30.2124	-1.74986	0.00205	0.00787661	yes	-2.138	0.0009	0.00432198	yes	-0.388149	0.5024	0.943991	no	4.7388
FBgn0003961	2L:7780084-7781415	Uro	0.843099	2.26777	2.16883	2.26777	1.4275	1	1	no	1.36314	1	1	no	-0.0643599	1	1	no	-0.152284
FBgn0003963	2L:476219-540560	ush	5.83426	2.51061	5.75818	5.83426	-1.21651	1	1	no	-0.0189465	1	1	no	1.19758	1	1	no	-0.928985
FBgn0003964	X:2010859-2061915	usp	10.9238	4.2329	8.36078	10.9238	-1.36776	0.0921	0.153624	no	-0.38577	0.63085	0.701945	no	0.981992	1	1	no	-1.03732
FBgn0003965	X:10923971-10925631	v	1.84652	0.76715	0.978283	1.84652	-1.26723	1	1	no	-0.916485	1	1	no	0.350743	1	1	no	-0.727477
FBgn0003969	X:15999950-16005812	vap	16.815	4.50866	9.52097	16.815	-1.89898	5e-05	0.000393373	yes	-0.820572	0.01605	0.0384458	yes	1.0784	0.00795	0.103303	no	-1.04177
FBgn0003975	2R:12884631-12899385	vg	0.458011	0	0	0.458011	-inf	1	1	no	-inf	1	1	no	0	1	1	no	-0.439799
FBgn0003977	2R:23359214-23366355	vir	15.263	2.94407	2.89267	15.263	-2.37415	5e-05	0.000393373	yes	-2.39957	5e-05	0.000413962	yes	-0.0254116	1	1	no	-0.433797
FBgn0003978	2L:20061421-20065679	vls	58.1786	9.87684	5.55009	58.1786	-2.55837	5e-05	0.000393373	yes	-3.3899	0.00255	0.00941589	yes	-0.831538	0.26775	0.784381	no	1.4265
FBgn0003979	2L:5959595-5960340	Vm26Aa	0	0	0	0	0	1	1	no	0	1	1	no	0	1	1	no	-0.399492
FBgn0003980	2L:5957003-5957639	Vm26Ab	1.37792	0	2.21338	2.21338	-inf	1	1	no	0.683802	1	1	no	inf	1	1	no	-0.427512
FBgn0003983	2L:13411140-13411631	Vm34Ca	0	0	0	0	0	1	1	no	0	1	1	no	0	1	1	no	-0.422576
FBgn0003984	3L:5813337-5845664	vn	1.17018	1.1264	1.65554	1.65554	-0.0550148	1	1	no	0.500471	1	1	no	0.555493	1	1	no	-1.19642
FBgn0003996	X:2739088-3134532	w	16.0585	21.9492	20.5977	21.9492	0.450833	0.45435	0.544418	no	0.359147	0.6083	0.681532	no	-0.0916852	0.8806	0.997648	no	0.373462
FBgn0003997	3L:18167744-18185641	hid	14.7861	29.73	27.4742	29.73	1.00768	0.00075	0.00365883	yes	0.893838	0.01195	0.0305389	yes	-0.113845	0.68905	0.984149	no	-0.0164882
FBgn0004003	2R:19249394-19250917	wbl	23.3558	15.1236	46.3192	46.3192	-0.626974	0.11745	0.186643	no	0.987831	0.01515	0.0367897	yes	1.6148	0.00115	0.030846	yes	0.26709
FBgn0004009	2L:7307158-7316265	wg	1.33947	0.692606	0.457491	1.33947	-0.95156	1	1	no	-1.54985	1	1	no	-0.598291	1	1	no	-0.280738
FBgn0004028	X:18105567-18116922	wupA	34.4712	41.4692	53.2911	53.2911	0.266652	0.32205	0.414931	no	0.628511	0.0454	0.0870665	no	0.361609	0.20885	0.711664	no	-0.580993
FBgn0004034	X:268508-470726	y	0.84937	0.859108	0.533532	0.859108	0.0164464	1	1	no	-0.670833	1	1	no	-0.687153	1	1	no	-0.271847
FBgn0004045	X:10053810-10055498	Yp1	3.48418e-06	0	0	3.48418e-06	-inf	1	1	no	-inf	1	1	no	0	1	1	no	-0.645982
FBgn0004047	X:13759545-13761547	Yp3	11.4288	20.9321	14.4104	20.9321	0.873043	0.01995	0.0455154	yes	0.33444	0.4582	0.543214	no	-0.538603	0.1756	0.658669	no	-0.619676
FBgn0004049	3R:13428866-13434984	yrt	40.6403	24.9233	23.3261	40.6403	-0.705416	0.0007	0.00346782	yes	-0.800968	0.0013	0.00566131	yes	-0.0955606	0.6998	0.987761	no	-0.48386
FBgn0004050	X:2444166-2470043	z	59.3649	47.6378	49.7179	59.3649	-0.317505	0.16055	0.238718	no	-0.255843	0.32245	0.409107	no	0.0616699	0.7933	0.996456	no	1.59522
FBgn0004052	3L:15509060-15511047	Z600	20.7025	13.4324	13.5152	20.7025	-0.624086	0.6782	0.747415	no	-0.61522	0.704	0.7651	no	0.0088663	1	1	no	2.15278
FBgn0004053	3R:6752863-6754194	zen	0.303644	0	0.337575	0.337575	-inf	1	1	no	0.152829	1	1	no	inf	1	1	no	-0.333775
FBgn0004054	3R:6743134-6744136	zen2	0	0	0.485939	0.485939	0	1	1	no	inf	1	1	no	inf	1	1	no	na
FBgn0004055	2R:25012061-25031737	uzip	6.56834	4.83899	23.069	23.069	-0.440823	1	1	no	1.81236	0.00025	0.0015954	yes	2.25318	0.00015	0.00674692	yes	-0.91919
FBgn0004057	X:19667017-19675891	Zw	94.7777	107.84	95.3233	107.84	0.186267	0.3514	0.444882	no	0.00828115	0.9702	0.976613	no	-0.177986	0.4153	0.905632	no	2.75307
FBgn0004066	X:16276269-16277587	Prosalpha4	99.3363	41.7594	61.924	99.3363	-1.25022	5e-05	0.000393373	yes	-0.681824	0.0137	0.0340838	yes	0.568398	0.06365	0.385815	no	0
FBgn0004087	3R:16481166-16482452	Dhfr	13.0961	3.94862	2.68345	13.0961	-1.72972	0.1366	0.210201	no	-2.28706	0.1518	0.226338	no	-0.557293	1	1	no	0.5714
FBgn0004101	2R:24342860-24376473	bs	11.6295	3.4075	3.67221	11.6295	-1.771	0.00055	0.00288016	yes	-1.66306	0.0053	0.0163456	yes	0.107697	1	1	no	-0.93505
FBgn0004102	X:8630158-8650681	oc	10.0794	7.56	3.74236	10.0794	-0.414955	0.14025	0.214189	no	-1.42939	0.00095	0.0044955	yes	-1.01444	1	1	no	0.147276
FBgn0004103	3R:12423620-12425917	Pp1-87B	101.35	46.0198	55.0832	101.35	-1.13903	5e-05	0.000393373	yes	-0.879669	0.00035	0.00206326	yes	0.259358	0.28565	0.799182	no	-1.66327
FBgn0004106	2L:10384738-10386262	Cdk1	86.8951	26.9228	8.20962	86.8951	-1.69045	5e-05	0.000393373	yes	-3.40389	0.0001	0.000742319	yes	-1.71344	0.006	0.08771	no	-0.0625341
FBgn0004107	3R:20735622-20739100	Cdk2	20.2202	5.6541	6.301	20.2202	-1.83843	0.00685	0.0197281	yes	-1.68218	0.01995	0.0455825	yes	0.156285	1	1	no	-0.370874
FBgn0004108	3L:16766071-16779736	Nrt	7.84724	2.12987	1.66766	7.84724	-1.88142	0.00215	0.00813471	yes	-2.23436	0.0052	0.0161612	yes	-0.353085	1	1	no	-0.426579
FBgn0004110	3R:21378976-21381970	tin	0	0.245889	0	0.245889	inf	1	1	no	0	1	1	no	-inf	1	1	no	-0.267432
FBgn0004117	3R:15310192-15315197	Tm2	25.9954	38.2397	38.2605	38.2605	0.556814	0.06625	0.117864	no	0.557599	0.1192	0.187552	no	0.000895519	0.9983	0.998869	no	-0.56199
FBgn0004118	3R:24509227-24515106	nAChRbeta2	2.84138	1.22145	0.641345	2.84138	-1.218	1	1	no	-2.14742	1	1	no	-0.929422	1	1	no	-0.457763
FBgn0004132	2R:7565872-7566738	boca	31.6646	12.9907	22.3542	31.6646	-1.28539	0.01205	0.0306286	yes	-0.502321	0.321	0.407885	no	0.783066	0.1868	0.676873	no	0.250164
FBgn0004133	2R:7566808-7587079	blow	33.8171	40.7075	47.6772	47.6772	0.267545	0.56165	0.64403	no	0.495548	0.2886	0.374141	no	0.227987	0.5429	0.95261	no	1.33463
FBgn0004143	X:7021607-7066052	nullo	2.78279	0	0.553456	2.78279	-inf	1	1	no	-2.32999	1	1	no	inf	1	1	no	na
FBgn0004167	3L:3336859-3368133	kst	2.82133	4.56061	7.9375	7.9375	0.69285	1	1	no	1.49231	5e-05	0.000413962	yes	0.799443	1	1	no	-1.2761
FBgn0004168	2R:19067154-19121958	5-HT1A	0.569512	0.227207	0.15083	0.569512	-1.32572	1	1	no	-1.91681	1	1	no	-0.591091	1	1	no	-0.649278
FBgn0004169	X:13593473-13602578	up	43.1966	75.652	72.5646	75.652	0.808461	0.0003	0.00179259	yes	0.748347	0.005	0.0156949	yes	-0.0600924	0.7945	0.996456	no	-0.584137
FBgn0004170	X:268508-470726	sc	0	0	0	0	0	1	1	no	0	1	1	no	0	1	1	no	-0.360668
FBgn0004171	3R:28292797-28293863	Mst98Cb	118.192	182.188	182.966	182.966	0.624297	0.0031	0.0106481	yes	0.630446	0.0099	0.0265346	yes	0.00614902	0.9785	0.997714	no	4.78012
FBgn0004172	3R:7365849-7369305	Mst84Da	174.08	232.307	231.499	232.307	0.416284	0.1848	0.266578	no	0.411257	0.29745	0.383193	no	-0.00502724	0.98315	0.997714	no	4.87582
FBgn0004173	3R:7365159-7365627	Mst84Db	156.323	223.805	220.493	223.805	0.517712	0.05505	0.10166	no	0.496204	0.1227	0.191589	no	-0.0215078	0.9481	0.997648	no	5.18068
FBgn0004174	3R:7364253-7364673	Mst84Dc	159.432	250.656	250.825	250.825	0.652762	0.0235	0.0514137	no	0.653737	0.0616	0.111137	no	0.000974698	0.9962	0.998185	no	5.00929
FBgn0004175	3R:7363306-7363773	Mst84Dd	179.343	269.309	228.507	269.309	0.586541	0.0236	0.0515528	no	0.349516	0.27355	0.358655	no	-0.237025	0.40925	0.903696	no	5.10419
FBgn0004177	2L:7827649-7833576	mts	103.728	66.4803	70.5165	103.728	-0.641807	0.00145	0.00608803	yes	-0.556782	0.01495	0.0364361	yes	0.0850614	0.7006	0.988236	no	-1.61401
FBgn0004179	3L:22267381-22273745	Csp	82.5395	63.934	54.0307	82.5395	-0.3685	0.08955	0.150205	no	-0.611309	0.01695	0.0400669	yes	-0.242704	0.3341	0.85285	no	-1.01278
FBgn0004181	2R:25175125-25176715	Ebp	11.6982	3.19379	4.5915	11.6982	-1.87295	0.0096	0.0256578	yes	-1.34928	0.0455	0.0872416	no	0.523487	1	1	no	0.047098
FBgn0004183	3R:4947932-4948096	snRNA:U1:82Eb	16.8505	0	0	16.8505	-inf	1	1	no	-inf	1	1	no	0	1	1	no	-0.267432
FBgn0004185	3R:23859466-23859630	snRNA:U1:95Ca	0	0	0	0	0	1	1	no	0	1	1	no	0	1	1	no	-0.312688
FBgn0004186	3R:23801713-23859167	snRNA:U1:95Cb	0	0	0	0	0	1	1	no	0	1	1	no	0	1	1	no	na
FBgn0004187	3R:23801713-23859167	snRNA:U1:95Cc	92.4397	91.5673	77.9113	92.4397	-0.0136802	0.7084	0.772793	no	-0.2467	0.4262	0.512102	no	-0.232966	0.5891	0.963552	no	na
FBgn0004188	3R:24544718-24556549	snRNA:U6:96Aa	0	0	0	0	0	1	1	no	0	1	1	no	0	1	1	no	-0.185695
FBgn0004189	3R:24556691-24556798	snRNA:U6:96Ab	0	0	0	0	0	1	1	no	0	1	1	no	0	1	1	no	-0.185695
FBgn0004190	3R:24557214-24557321	snRNA:U6:96Ac	0	0	0	0	0	1	1	no	0	1	1	no	0	1	1	no	na
FBgn0004191	2L:13211924-13212116	snRNA:U2:34ABa	26.0698	53.3519	66.166	66.166	1.03316	0.3619	0.455615	no	1.34371	0.33085	0.417184	no	0.310549	0.8186	0.996456	no	2.07619
FBgn0004192	2L:13215838-13216030	snRNA:U2:34ABb	0	0	0	0	0	1	1	no	0	1	1	no	0	1	1	no	na
FBgn0004197	3R:27172089-27194267	Ser	12.4655	23.4764	21.4668	23.4764	0.913273	5e-05	0.000393373	yes	0.784171	0.00505	0.0158222	yes	-0.129102	0.5799	0.96085	no	0.0440121
FBgn0004198	X:7609147-7678859	ct	9.3326	7.82412	6.31454	9.3326	-0.254349	0.25135	0.339969	no	-0.5636	0.03845	0.0766635	no	-0.309251	1	1	no	-0.664446
FBgn0004227	X:16361568-16371547	nonA	52.6903	15.0214	12.4029	52.6903	-1.81051	5e-05	0.000393373	yes	-2.08686	5e-05	0.000413962	yes	-0.276345	0.4395	0.918041	no	-1.176
FBgn0004228	3L:15517423-15519592	mex1	40.7054	63.3392	47.6062	63.3392	0.637879	0.03855	0.0762919	no	0.225856	0.53785	0.616693	no	-0.411874	0.21015	0.713047	no	-0.289998
FBgn0004237	3R:13656845-13660531	Hrb87F	145.452	99.3281	75.9003	145.452	-0.550268	0.0055	0.0165769	yes	-0.938363	0.00015	0.00103619	yes	-0.388095	0.0798	0.437727	no	-0.40468
FBgn0004240	2R:18865764-18866260	DptA	17.4462	10.5848	5.90736	17.4462	-0.720924	0.29385	0.384865	no	-1.56233	0.15395	0.228898	no	-0.841405	1	1	no	-0.626632
FBgn0004242	2L:2772326-2799979	Syt1	0.761776	0.516027	0.904189	0.904189	-0.561919	1	1	no	0.24724	1	1	no	0.809161	1	1	no	-0.758426
FBgn0004244	3L:9145837-9182149	Rdl	5.35886	9.97475	12.0736	12.0736	0.896354	0.00665	0.0192809	yes	1.17186	0.00365	0.0123439	yes	0.275501	0.3793	0.885381	no	-0.543063
FBgn0004359	3R:26881733-26912886	T48	2.46199	3.51487	8.87276	8.87276	0.513646	1	1	no	1.84959	0.07115	0.124913	no	1.33604	1	1	no	-0.682012
FBgn0004360	2R:9494165-9503188	Wnt2	8.2983	9.07297	21.9175	21.9175	0.128759	0.7306	0.790573	no	1.40121	0.00175	0.00705546	yes	1.27243	0.002	0.0440754	yes	2.77518
FBgn0004362	2R:21697487-21716727	HmgD	105.938	61.3733	52.5606	105.938	-0.787542	0.0024	0.00880829	yes	-1.01117	0.0059	0.0177601	yes	-0.22363	0.50825	0.943991	no	-0.46094
FBgn0004363	2L:10847226-10856644	porin	182.222	229.358	259.042	259.042	0.331907	0.16995	0.249846	no	0.507466	0.0528	0.0983129	no	0.175561	0.46315	0.929136	no	0.202818
FBgn0004364	2R:20111510-20116932	18w	2.21111	2.37307	4.9786	4.9786	0.101986	1	1	no	1.17097	1	1	no	1.06899	1	1	no	-1.1471
FBgn0004367	X:16391697-16405122	mei-41	7.33044	1.52128	0.973827	7.33044	-2.26861	5e-05	0.000393373	yes	-2.91216	1	1	no	-0.64355	1	1	no	0.587753
FBgn0004368	X:4939127-4955916	Ptp4E	13.5772	9.86011	14.562	14.562	-0.461512	0.05245	0.0978613	no	0.101023	0.7017	0.764002	no	0.562548	0.03645	0.275369	no	-0.678132
FBgn0004369	3R:29377645-29489265	Ptp99A	1.41066	1.96219	3.5439	3.5439	0.476087	1	1	no	1.32896	1	1	no	0.852968	1	1	no	-1.19911
FBgn0004370	X:11622014-11677338	Ptp10D	27.5121	35.0562	29.7707	35.0562	0.349603	0.07055	0.123628	no	0.113831	0.59485	0.669373	no	-0.235762	0.24185	0.755055	no	-1.05459
FBgn0004372	3L:3024128-3026521	aly	69.6301	20.9203	9.28683	69.6301	-1.7348	5e-05	0.000393373	yes	-2.90644	5e-05	0.000413962	yes	-1.17165	0.00765	0.100899	no	4.71065
FBgn0004373	3L:305392-319884	fwd	75.2467	101.476	92.1456	101.476	0.431436	0.0304	0.0629923	no	0.292288	0.1809	0.259709	no	-0.139149	0.48805	0.93813	no	-0.125199
FBgn0004374	2L:20075756-20091348	neb	77.514	75.8065	27.4474	77.514	-0.0321353	0.8778	0.907271	no	-1.49779	5e-05	0.000413962	yes	-1.46565	5e-05	0.00308838	yes	4.81457
FBgn0004378	3L:1235725-1245910	Klp61F	39.8403	9.54144	5.98296	39.8403	-2.06195	5e-05	0.000393373	yes	-2.7353	5e-05	0.000413962	yes	-0.673348	0.07525	0.423088	no	-0.0211193
FBgn0004379	3L:9362107-9367046	Klp67A	90.8057	86.0755	50.6459	90.8057	-0.0771799	0.69545	0.762189	no	-0.842339	0.00015	0.00103619	yes	-0.765181	0.00055	0.017542	yes	1.0979
FBgn0004380	3L:5356863-5359392	Klp64D	22.2434	7.01037	7.99972	22.2434	-1.66582	5e-05	0.000393373	yes	-1.47536	0.0008	0.0039435	yes	0.19046	1	1	no	-1.19332
FBgn0004381	3L:11795613-11798875	Klp68D	8.81758	1.38334	6.22456	8.81758	-2.67223	0.00105	0.00473766	yes	-0.502408	0.24	0.324531	no	2.16989	1	1	no	-0.879164
FBgn0004387	3R:27547774-27559145	Klp98A	32.7005	25.1054	19.0078	32.7005	-0.381317	0.0568	0.104135	no	-0.782724	0.00145	0.00614157	yes	-0.401407	0.0905	0.470804	no	1.1759
FBgn0004389	3R:31178388-31195762	bnk	0	0	0	0	0	1	1	no	0	1	1	no	0	1	1	no	-0.185695
FBgn0004390	3L:9839092-9855285	RasGAP1	15.002	1.62842	2.30629	15.002	-3.20361	5e-05	0.000393373	yes	-2.70151	5e-05	0.000413962	yes	0.502137	1	1	no	-0.920551
FBgn0004391	X:15453470-15462441	shtd	31.4537	26.5271	24.5155	31.4537	-0.245765	0.2202	0.306063	no	-0.359537	0.1212	0.189985	no	-0.113772	0.6055	0.969839	no	1.01135
FBgn0004394	2L:12657164-12686306	pdm2	0.243087	0.492862	0	0.492862	1.01971	1	1	no	-inf	1	1	no	-inf	1	1	no	-0.770728
FBgn0004395	3R:23149652-23157862	unk	4.52077	1.796	2.85322	4.52077	-1.33178	1	1	no	-0.663987	1	1	no	0.667901	1	1	no	-1.31152
FBgn0004396	3L:15535394-15553214	CrebA	6.57047	7.88053	14.4226	14.4226	0.262295	0.43605	0.526692	no	1.13426	0.0049	0.0154243	yes	0.871828	0.0123	0.135362	no	-0.42298
FBgn0004397	X:2214346-2222567	Vinc	8.21993	13.1005	24.4157	24.4157	0.672428	0.0201	0.0457418	yes	1.57061	5e-05	0.000413962	yes	0.898183	0.0018	0.0407953	yes	-1.65424
FBgn0004400	2R:17604950-17639138	rhi	10.4796	0	0	10.4796	-inf	0.1236	0.194453	no	-inf	0.12405	0.193097	no	0	1	1	no	-0.154368
FBgn0004401	3L:17638102-17645036	Pep	136.036	49.584	44.8115	136.036	-1.45604	5e-05	0.000393373	yes	-1.60205	5e-05	0.000413962	yes	-0.146009	0.53045	0.950415	no	-0.593451
FBgn0004403	X:7933741-7934677	RpS14a	89.0022	81.888	99.8232	99.8232	-0.120189	0.6607	0.731953	no	0.165534	0.60635	0.679802	no	0.285723	0.3649	0.874584	no	-0.442106
FBgn0004404	X:7934897-7935792	RpS14b	55.7905	46.2566	56.5383	56.5383	-0.270361	0.4502	0.540295	no	0.0192407	0.96225	0.970457	no	0.289772	0.48095	0.935139	no	0.340379
FBgn0004406	2L:13823979-13827772	tam	28.141	20.6623	19.0654	28.141	-0.445673	0.05095	0.0957474	no	-0.561722	0.042	0.0818263	no	-0.11605	0.67035	0.979438	no	1.54568
FBgn0004407	2L:13829836-13833105	DNApol-gamma35	61.3522	29.4219	30.4491	61.3522	-1.06023	0.0002	0.00127745	yes	-1.01072	0.00275	0.00991045	yes	0.0495099	0.8814	0.997648	no	3.62231
FBgn0004414	3L:22082719-22083367	msopa	153.247	137.213	51.7467	153.247	-0.159441	0.60565	0.683027	no	-1.56632	0.2945	0.380301	no	-1.40683	0.30505	0.818976	no	-0.0334611
FBgn0004419	2L:10239340-10242172	me31B	118.166	123.9	121.476	123.9	0.068356	0.7228	0.784788	no	0.0398533	0.8573	0.890525	no	-0.0285318	0.89505	0.997648	no	-0.304354
FBgn0004425	3L:1200785-1232700	LysB	1.98558	0	5.96058	5.96058	-inf	1	1	no	1.5859	1	1	no	inf	1	1	no	-0.380007
FBgn0004426	3L:1200785-1232700	LysC	0	0	48.5595	48.5595	0	1	1	no	inf	0.17445	0.252614	no	inf	0.175	0.657637	no	-0.395266
FBgn0004427	3L:1200785-1232700	LysD	19.8482	6.83405	37.699	37.699	-1.53819	0.19925	0.283056	no	0.92552	0.40525	0.491869	no	2.46371	0.2112	0.714398	no	-0.372853
FBgn0004428	3L:1200785-1232700	LysE	3.67861	2.85978	3.38964	3.67861	-0.363257	1	1	no	-0.118028	1	1	no	0.245233	1	1	no	-0.365328
FBgn0004429	3L:1200785-1232700	LysP	4.0492	4.442	0.852638	4.442	0.133573	1	1	no	-2.24763	1	1	no	-2.3812	1	1	no	-0.504888
FBgn0004430	3L:1200785-1232700	LysS	0	0	0	0	0	1	1	no	0	1	1	no	0	1	1	no	-0.24455
FBgn0004431	3L:1194738-1195302	LysX	0	0	1.59433	1.59433	0	1	1	no	inf	1	1	no	inf	1	1	no	-0.273877
FBgn0004432	X:16313708-16320370	Cyp1	105.884	84.3625	119.272	119.272	-0.327814	0.177	0.25803	no	0.171767	0.51535	0.595994	no	0.499581	0.04215	0.301057	no	-1.05767
FBgn0004435	2R:12612739-12623197	Galphaq	52.0556	40.9393	51.4387	52.0556	-0.346569	0.1994	0.283147	no	-0.0171064	0.9551	0.964989	no	0.329357	0.2803	0.794093	no	-1.03219
FBgn0004436	3R:4948754-4952682	Ubc6	101.899	106.37	93.8262	106.37	0.0619462	0.7758	0.828272	no	-0.119077	0.65115	0.719594	no	-0.181023	0.45605	0.925659	no	-1.7751
FBgn0004449	3L:22293043-22407863	Ten-m	7.35207	5.86813	7.32859	7.35207	-0.32525	0.4036	0.494914	no	-0.00460808	1	1	no	0.320649	1	1	no	-0.923614
FBgn0004456	X:13214408-13258495	mew	5.08886	5.8139	9.10387	9.10387	0.192163	1	1	no	0.839136	0.16635	0.243056	no	0.646972	0.25685	0.773372	no	-1.32987
FBgn0004462	X:18788463-18806363	S6KL	41.799	27.6437	21.0777	41.799	-0.59652	0.10465	0.169953	no	-0.98775	0.03805	0.0760168	no	-0.39123	0.3746	0.882633	no	-0.913416
FBgn0004463	2R:12039040-12042623	RpIII128	25.9985	2.94307	1.75954	25.9985	-3.14304	5e-05	0.000393373	yes	-3.88516	0.00015	0.00103619	yes	-0.742118	1	1	no	-0.215543
FBgn0004465	3L:16610661-16612199	Su(P)	58.072	28.4361	23.4266	58.072	-1.03012	0.00035	0.002009	yes	-1.30969	0.0005	0.00274768	yes	-0.279575	0.4275	0.911252	no	2.04523
FBgn0004507	2L:2130812-2137296	GlyP	18.9998	23.6214	51.7514	51.7514	0.314112	0.20435	0.288523	no	1.44563	5e-05	0.000413962	yes	1.13145	5e-05	0.00308838	yes	-0.740909
FBgn0004509	3R:25347430-25473058	Fur1	15.1059	14.7491	23.4135	23.4135	-0.0344824	0.94455	0.958866	no	0.632226	0.1609	0.236849	no	0.6667	0.1295	0.571638	no	-1.16926
FBgn0004510	3R:26881733-26912886	Ets97D	44.7438	23.15	15.412	44.7438	-0.950678	0.00075	0.00365883	yes	-1.53763	0.0003	0.00183301	yes	-0.586954	0.1187	0.545659	no	0.957657
FBgn0004511	X:11769768-11778784	dy	0.0852323	0	0	0.0852323	-inf	1	1	no	-inf	1	1	no	0	1	1	no	-0.3669
FBgn0004512	2R:12936890-12946347	Mdr49	8.17166	7.95159	6.09045	8.17166	-0.039387	0.9382	0.954178	no	-0.424081	0.4741	0.55831	no	-0.384694	1	1	no	-0.501311
FBgn0004513	3L:6240499-6245746	Mdr65	0.40988	0.387515	0.435513	0.435513	-0.0809477	1	1	no	0.0875149	1	1	no	0.168463	1	1	no	-0.682131
FBgn0004514	3L:22035002-22065279	Oct-TyrR	0.630733	0.523392	0.104375	0.630733	-0.269137	1	1	no	-2.59525	1	1	no	-2.32612	1	1	no	-0.530258
FBgn0004516	3L:4074076-4092706	Gad1	1.61649	1.7955	0.514993	1.7955	0.151525	1	1	no	-1.65023	1	1	no	-1.80178	1	1	no	-0.632123
FBgn0004552	3L:4141466-4142070	Akh	0	0	0	0	0	1	1	no	0	1	1	no	0	1	1	no	-0.550763
FBgn0004554	3R:17610855-17611511	Edg91	0	0	1.67046	1.67046	0	1	1	no	inf	1	1	no	inf	1	1	no	-0.570618
FBgn0004556	3L:16728495-16730818	Dbp73D	32.9771	4.93496	3.11205	32.9771	-2.74035	5e-05	0.000393373	yes	-3.40552	5e-05	0.000413962	yes	-0.66517	1	1	no	-0.143699
FBgn0004567	2L:3836839-3839185	slp2	0	0	0	0	0	1	1	no	0	1	1	no	0	1	1	no	-0.580047
FBgn0004569	3L:16419596-16543370	aos	2.1935	0.994936	1.91661	2.1935	-1.14056	1	1	no	-0.194679	1	1	no	0.945882	1	1	no	-1.26811
FBgn0004573	3R:30968235-31016875	5-HT7	1.20303	1.60198	1.44388	1.60198	0.413182	1	1	no	0.263281	1	1	no	-0.149896	1	1	no	-0.830388
FBgn0004574	3L:4136358-4138996	Rop	85.69	47.9455	35.7784	85.69	-0.83773	5e-05	0.000393373	yes	-1.26004	5e-05	0.000413962	yes	-0.422315	0.0935	0.479512	no	-0.186118
FBgn0004575	3R:10190688-10222442	Syn	0.446734	0.297161	0.724237	0.724237	-0.588174	1	1	no	0.697046	1	1	no	1.28522	1	1	no	-0.734156
FBgn0004577	3R:17014575-17027987	Pxd	0.304019	0.600263	1.45013	1.45013	0.981431	1	1	no	2.25394	1	1	no	1.27247	1	1	no	-0.301172
FBgn0004580	2R:16973926-16998594	Cbp53E	2.51403	3.45147	6.91494	6.91494	0.457211	1	1	no	1.45972	1	1	no	1.00249	1	1	no	-0.71398
FBgn0004581	2R:23853269-23858921	bgcn	69.6092	69.5558	68.1008	69.6092	-0.00110781	0.9971	0.997301	no	-0.0316073	0.8862	0.91309	no	-0.0304995	0.8807	0.997648	no	3.7872
FBgn0004583	2L:431226-453024	ex	3.41524	3.91614	4.39781	4.39781	0.197448	1	1	no	0.364786	1	1	no	0.16732	1	1	no	-0.721152
FBgn0004584	2L:2969772-2972508	Rrp1	71.0359	21.3483	16.7198	71.0359	-1.73443	5e-05	0.000393373	yes	-2.08699	5e-05	0.000413962	yes	-0.352563	0.2647	0.780545	no	-0.0721689
FBgn0004587	3R:13661310-13666891	B52	125.602	49.9739	43.0064	125.602	-1.32961	5e-05	0.000393373	yes	-1.54623	5e-05	0.000413962	yes	-0.216624	0.4261	0.910309	no	-0.999232
FBgn0004588	3L:15649125-15649661	Eig71Ea	1.21103	1.52087	0	1.52087	0.328663	1	1	no	-inf	1	1	no	-inf	1	1	no	-0.194428
FBgn0004589	3L:15649935-15650541	Eig71Eb	10.9902	16.3588	22.1081	22.1081	0.573848	0.41995	0.510981	no	1.00836	0.20425	0.285683	no	0.43451	0.54345	0.95261	no	-0.190534
FBgn0004590	3L:15651478-15652254	Eig71Ec	1.25227	0	3.48662	3.48662	-inf	1	1	no	1.47728	1	1	no	inf	1	1	no	-0.188989
FBgn0004591	3L:15652536-15653096	Eig71Ed	1.36398	0	0	1.36398	-inf	1	1	no	-inf	1	1	no	0	1	1	no	-0.19087
FBgn0004592	3L:15654471-15656010	Eig71Ee	0	0	0	0	0	1	1	no	0	1	1	no	0	1	1	no	-0.204791
FBgn0004593	3L:15656654-15657390	Eig71Ef	8.70027	14.6538	16.9247	16.9247	0.752148	0.35825	0.451766	no	0.959997	0.3366	0.422896	no	0.207849	0.79935	0.996456	no	-0.190235
FBgn0004594	3L:15657627-15658149	Eig71Eg	2.41217	3.31843	1.61489	3.31843	0.460166	1	1	no	-0.578899	1	1	no	-1.03906	1	1	no	-0.190928
FBgn0004595	3R:11328479-11407627	pros	10.3733	17.9629	17.6712	17.9629	0.792152	0.0426	0.0827865	no	0.768525	0.0602	0.109218	no	-0.0236373	0.94415	0.997648	no	-0.467754
FBgn0004597	3R:14886455-14890205	CycC	43.6744	21.9962	19.3002	43.6744	-0.989534	0.0088	0.0239326	yes	-1.17818	0.0272	0.0581551	no	-0.188641	0.7131	0.990469	no	-0.0476792
FBgn0004598	X:16373085-16381782	Fur2	4.36065	3.78771	5.30985	5.30985	-0.203218	1	1	no	0.284132	1	1	no	0.487361	1	1	no	-0.790729
FBgn0004606	3R:30765925-30789202	zfh1	24.9525	9.61587	3.3198	24.9525	-1.37569	5e-05	0.000393373	yes	-2.91001	5e-05	0.000413962	yes	-1.53427	0.003	0.0559851	no	-0.666026
FBgn0004607	4:501809-557854	zfh2	0.384834	0.167552	0.1098	0.384834	-1.19963	1	1	no	-1.80936	1	1	no	-0.60972	1	1	no	-0.85654
FBgn0004611	2L:305934-358174	Plc21C	7.53792	2.81712	3.67826	7.53792	-1.41994	0.27495	0.365114	no	-1.03514	1	1	no	0.384776	1	1	no	-1.07093
FBgn0004618	3R:18367926-18372738	gl	2.98172	2.52337	1.01123	2.98172	-0.240794	1	1	no	-1.56003	1	1	no	-1.31924	1	1	no	-0.740426
FBgn0004619	3L:6624031-6635059	GluRIA	2.42105	2.53275	1.97024	2.53275	0.0650736	1	1	no	-0.29726	1	1	no	-0.362334	1	1	no	-0.606685
FBgn0004620	2L:5553896-5558994	GluRIIA	1.32763	2.91519	1.97074	2.91519	1.13474	1	1	no	0.569888	1	1	no	-0.564851	1	1	no	-0.356603
FBgn0004622	3R:29950795-29969447	TkR99D	0.926072	1.18528	0.638741	1.18528	0.356031	1	1	no	-0.535894	1	1	no	-0.891924	1	1	no	-0.64631
FBgn0004623	3L:19687636-19689992	Gbeta76C	0	0.283475	0	0.283475	inf	1	1	no	0	1	1	no	-inf	1	1	no	-0.619253
FBgn0004629	3R:14568961-14569871	Cys	52.7289	133.914	245.246	245.246	1.34465	0.00075	0.00365883	yes	2.21757	5e-05	0.000413962	yes	0.872908	0.00395	0.0668831	no	-0.769618
FBgn0004635	3L:1342492-1475257	rho	0.282008	0.36842	3.68551	3.68551	0.385614	1	1	no	3.70806	1	1	no	3.32243	1	1	no	-1.21306
FBgn0004636	3L:1859114-1862239	Rap1	24.3896	13.8311	27.3406	27.3406	-0.818346	0.0029	0.0101654	yes	0.164778	0.56175	0.639407	no	0.983097	0.00185	0.0414996	yes	-1.82251
FBgn0004638	2R:13495221-13506011	drk	94.0716	76.8264	65.8159	94.0716	-0.292158	0.4625	0.552181	no	-0.515324	0.16965	0.246873	no	-0.223153	0.5402	0.95261	no	-0.757553
FBgn0004643	X:2604196-2608876	Zw10	18.9891	5.75794	6.58215	18.9891	-1.72155	0.0001	0.000714708	yes	-1.52854	0.00195	0.00769209	yes	0.193007	1	1	no	-0.392297
FBgn0004644	3R:23128168-23141906	hh	2.84883	8.93191	26.6937	26.6937	1.6486	0.00505	0.0155035	yes	3.22806	5e-05	0.000413962	yes	1.57946	0.00035	0.0128446	yes	0.279719
FBgn0004646	X:6973619-6991318	ogre	35.6764	55.9194	65.1043	65.1043	0.648379	0.00715	0.02042	yes	0.867785	0.003	0.010636	yes	0.219406	0.3803	0.886411	no	-0.711762
FBgn0004647	X:3134869-3172221	N	6.40345	5.95461	6.36288	6.40345	-0.104843	1	1	no	-0.00916939	1	1	no	0.0956951	1	1	no	-0.496599
FBgn0004648	X:496445-509072	svr	11.5473	12.0446	35.5728	35.5728	0.0608264	0.8155	0.858909	no	1.62322	5e-05	0.000413962	yes	1.56239	5e-05	0.00308838	yes	-1.6428
FBgn0004649	X:14193213-14199958	yl	5.24488	2.6163	1.23341	5.24488	-1.00338	1	1	no	-2.08826	1	1	no	-1.08488	1	1	no	-0.287476
FBgn0004650	X:1322512-1329438	fs(1)N	21.2513	31.9932	26.9941	31.9932	0.590215	0.0047	0.0146929	yes	0.345092	0.13715	0.209021	no	-0.245123	0.24405	0.758736	no	0.177564
FBgn0004652	3R:18414272-18545586	fru	32.1911	42.0897	37.5422	42.0897	0.386802	0.07625	0.131524	no	0.221851	0.38195	0.47006	no	-0.164951	0.4868	0.937467	no	-0.0609387
FBgn0004654	X:2145135-2149647	Pgd	72.8626	72.3872	65.5449	72.8626	-0.00944306	0.97025	0.977647	no	-0.152702	0.5721	0.648346	no	-0.143309	0.5662	0.960135	no	0.778614
FBgn0004655	X:2149935-2158983	wapl	21.2719	9.25898	5.95879	21.2719	-1.20002	5e-05	0.000393373	yes	-1.83585	5e-05	0.000413962	yes	-0.635833	0.0612	0.378284	no	-0.349057
FBgn0004656	X:8037807-8061436	fs(1)h	24.7857	7.08865	7.16356	24.7857	-1.80593	5e-05	0.000393373	yes	-1.79076	5e-05	0.000413962	yes	0.0151354	1	1	no	-1.15873
FBgn0004657	X:8061644-8070237	mys	12.0852	16.646	40.4299	40.4299	0.461934	0.06605	0.117613	no	1.74219	5e-05	0.000413962	yes	1.28025	5e-05	0.00308838	yes	-0.987537
FBgn0004666	3R:13057754-13078124	sim	0.442633	0.742462	0.513017	0.742462	0.746209	1	1	no	0.21291	1	1	no	-0.533312	1	1	no	-0.763766
FBgn0004687	X:5619135-5622539	Mlc-c	117.825	145.476	164.137	164.137	0.304129	0.1313	0.203817	no	0.47825	0.0364	0.0735242	no	0.174124	0.41155	0.90477	no	-0.423272
FBgn0004698	2R:15311509-15322171	Xpc	94.9875	75.0155	82.2235	94.9875	-0.34055	0.2377	0.325683	no	-0.208188	0.50695	0.588358	no	0.132362	0.6723	0.980712	no	-0.555101
FBgn0004777	3R:6686727-6688039	Ccp84Ag	0.718803	0.939707	1.75691	1.75691	0.386615	1	1	no	1.28937	1	1	no	0.902759	1	1	no	-0.545389
FBgn0004778	3R:6689601-6690239	Ccp84Af	2.44183	3.92541	6.45399	6.45399	0.68488	1	1	no	1.40223	1	1	no	0.717347	1	1	no	na
FBgn0004779	3R:6690886-6691758	Ccp84Ae	1.71278	2.75275	0.643365	2.75275	0.68453	1	1	no	-1.41263	1	1	no	-2.09716	1	1	no	-0.185695
FBgn0004780	3R:6692731-6693527	Ccp84Ad	0	1.30135	2.44362	2.44362	inf	1	1	no	inf	1	1	no	0.909009	1	1	no	-0.378996
FBgn0004781	3R:6695147-6696271	Ccp84Ac	0	0.489437	1.54165	1.54165	inf	1	1	no	inf	1	1	no	1.65528	1	1	no	-0.252774
FBgn0004782	3R:6701967-6702877	Ccp84Ab	0	0.553564	1.12746	1.12746	inf	1	1	no	inf	1	1	no	1.02626	1	1	no	-0.311267
FBgn0004783	3R:6704083-6704903	Ccp84Aa	1.54759	3.82219	4.0057	4.0057	1.30437	1	1	no	1.37203	1	1	no	0.0676553	1	1	no	-0.402438
FBgn0004784	2R:16898534-16901575	inaC	0.134722	0	0	0.134722	-inf	1	1	no	-inf	1	1	no	0	1	1	no	-0.639794
FBgn0004795	2R:23632609-23654820	retn	9.31116	3.99926	7.38616	9.31116	-1.21923	0.0009	0.00419056	yes	-0.334136	0.3692	0.456661	no	0.88512	1	1	no	-0.401306
FBgn0004797	2L:16802025-16826964	mdy	3.93254	2.60574	9.25002	9.25002	-0.593768	1	1	no	1.23399	0.33315	0.41919	no	1.82782	1	1	no	-0.960482
FBgn0004811	2L:19792103-19795851	fs(2)ltoPP43	101.448	65.3066	39.9834	101.448	-0.635446	0.0067	0.0193862	yes	-1.34327	0.0003	0.00183301	yes	-0.707828	0.0331	0.256014	no	2.65637
FBgn0004828	X:9152522-9156669	His3.3B	113.248	105.526	107.49	113.248	-0.101889	0.626	0.701905	no	-0.0752789	0.74835	0.802825	no	0.0266096	0.90145	0.997648	no	-0.87993
FBgn0004832	X:4101317-4104197	Xpac	68.1779	69.2581	47.8553	69.2581	0.0226771	0.9327	0.950051	no	-0.510625	0.1158	0.183495	no	-0.533302	0.08665	0.460331	no	3.7439
FBgn0004837	2L:15039487-15043334	Su(H)	45.5806	17.7603	13.2365	45.5806	-1.35977	5e-05	0.000393373	yes	-1.7839	5e-05	0.000413962	yes	-0.42413	0.2004	0.695296	no	-0.408003
FBgn0004838	2L:6920703-6932057	Hrb27C	139.965	124.502	116.61	139.965	-0.168897	0.41375	0.504863	no	-0.263368	0.2511	0.335657	no	-0.094481	0.6548	0.974762	no	-1.04147
FBgn0004839	2R:12001472-12019846	otk	3.29819	1.54356	1.48837	3.29819	-1.09541	1	1	no	-1.14794	1	1	no	-0.052533	1	1	no	-0.345284
FBgn0004841	3R:10737591-10751228	TkR86C	2.10106	0.91254	1.64249	2.10106	-1.20316	1	1	no	-0.355229	1	1	no	0.847926	1	1	no	-0.701068
FBgn0004842	3R:26996979-27064199	RYa-R	0.49577	0.24775	0.380081	0.49577	-1.00079	1	1	no	-0.383328	1	1	no	0.617452	1	1	no	-0.501871
FBgn0004852	3L:19939286-19977960	Ac76E	2.36046	2.1727	4.21743	4.21743	-0.119577	1	1	no	0.83731	1	1	no	0.956932	1	1	no	-1.03283
FBgn0004854	X:17314580-17324175	B-H2	7.88051	3.11129	0.339299	7.88051	-1.34078	0.00545	0.0164713	yes	-4.53766	0.0569	0.104267	no	-3.19699	1	1	no	2.11661
FBgn0004855	3R:14309088-14310178	RpII15	79.9214	22.4637	17.7905	79.9214	-1.83098	5e-05	0.000393373	yes	-2.16748	0.0001	0.000742319	yes	-0.336479	0.52305	0.950415	no	-0.319377
FBgn0004856	X:9103869-9106604	Bx42	56.676	11.5945	12.0601	56.676	-2.28929	5e-05	0.000393373	yes	-2.23248	5e-05	0.000413962	yes	0.0567943	0.88945	0.997648	no	-0.229259
FBgn0004858	2L:14390627-14409549	elB	7.7706	9.66392	9.83044	9.83044	0.314582	0.3249	0.418006	no	0.339229	0.3878	0.475107	no	0.0246462	0.9374	0.997648	no	-1.22126
FBgn0004859	4:47709-63124	ci	4.10922	3.17194	2.86992	4.10922	-0.373499	1	1	no	-0.517855	1	1	no	-0.144361	1	1	no	-0.749856
FBgn0004860	X:2115726-2123286	ph-d	2.62695	0.827522	1.27832	2.62695	-1.66652	1	1	no	-1.03914	1	1	no	0.627384	1	1	no	-0.956348
FBgn0004861	X:2126209-2138371	ph-p	1.45716	0.816319	1.27809	1.45716	-0.835953	1	1	no	-0.189155	1	1	no	0.646854	1	1	no	-0.704403
FBgn0004862	3R:21388879-21390449	bap	0	0.287245	0.288866	0.288866	inf	1	1	no	inf	1	1	no	0.00811744	1	1	no	-0.561719
FBgn0004863	3R:21499985-21512814	C15	6.69164	10.4472	6.56839	10.4472	0.642685	0.12525	0.196332	no	-0.0268197	1	1	no	-0.669505	0.1707	0.651244	no	0.544773
FBgn0004864	X:11360929-11368098	hop	37.0927	9.12402	7.04513	37.0927	-2.02339	5e-05	0.000393373	yes	-2.39644	5e-05	0.000413962	yes	-0.373044	0.2537	0.769889	no	-0.54209
FBgn0004865	3L:21226608-21266503	Eip78C	0.28463	0.35616	1.05951	1.05951	0.323439	1	1	no	1.89625	1	1	no	1.5728	1	1	no	-0.438421
FBgn0004867	2L:9896264-9897552	RpS2	156.182	192.234	194.867	194.867	0.299639	0.14165	0.215828	no	0.319262	0.1803	0.259107	no	0.0196343	0.93055	0.997648	no	-0.825323
FBgn0004868	2L:9491175-9494876	Gdi	123.339	90.2253	109.203	123.339	-0.45102	0.0282	0.0592762	no	-0.175607	0.44005	0.526165	no	0.275413	0.2252	0.736751	no	-0.490969
FBgn0004870	3L:1036368-1101089	bab1	1.84358	1.03709	1.12483	1.84358	-0.829969	1	1	no	-0.712789	1	1	no	0.117405	1	1	no	-0.641508
FBgn0004872	2L:10976771-10987420	piwi	14.4772	4.85811	3.94405	14.4772	-1.57532	0.00395	0.0128804	yes	-1.87604	0.00435	0.0140675	yes	-0.300711	1	1	no	-0.27592
FBgn0004875	3L:3818678-3842326	enc	71.9192	53.4062	38.015	71.9192	-0.42937	0.0201	0.0457418	yes	-0.919811	5e-05	0.000413962	yes	-0.49043	0.011	0.126949	no	-0.0836698
FBgn0004876	3R:19044881-19094270	cdi	76.3295	98.4106	95.7172	98.4106	0.366573	0.04465	0.0859114	no	0.32654	0.10285	0.1673	no	-0.040033	0.8269	0.997648	no	2.67488
FBgn0004878	3R:5712974-5716805	cas	0	0	0	0	0	1	1	no	0	1	1	no	0	1	1	no	-0.252925
FBgn0004880	3L:3983895-3994003	scrt	1.02649	1.3475	0.920123	1.3475	0.39257	1	1	no	-0.157822	1	1	no	-0.550391	1	1	no	-0.753534
FBgn0004882	3R:23260609-23280856	orb	165.818	240.366	248.333	248.333	0.535636	0.00545	0.0164713	yes	0.582677	0.00415	0.0135692	yes	0.0470451	0.795	0.996456	no	2.12032
FBgn0004885	3R:24719696-24749125	tok	11.0865	20.2473	19.5738	20.2473	0.868931	0.00035	0.002009	yes	0.820127	0.00415	0.0135692	yes	-0.0488044	0.845	0.997648	no	-0.706471
FBgn0004888	3L:3814210-3818383	Scsalpha	39.8103	35.2884	67.532	67.532	-0.17395	0.55095	0.633887	no	0.762398	0.01675	0.0397625	yes	0.936394	0.00405	0.0677911	no	-1.22292
FBgn0004889	3R:10126128-10139772	tws	97.061	68.9697	55.2243	97.061	-0.49293	0.01305	0.0325446	yes	-0.813589	0.001	0.00465971	yes	-0.32066	0.15425	0.622439	no	-0.392974
FBgn0004892	2L:3578012-3580769	sob	0.120375	0	0	0.120375	-inf	1	1	no	-inf	1	1	no	0	1	1	no	-0.612069
FBgn0004893	2L:3771699-3784121	bowl	8.15764	6.51879	8.82101	8.82101	-0.323549	0.3196	0.412203	no	0.112795	0.7563	0.808506	no	0.436351	0.24045	0.75475	no	-0.456983
FBgn0004895	3L:4018877-4021279	FoxL1	0	0.973317	0.522938	0.973317	inf	1	1	no	inf	1	1	no	-0.896258	1	1	no	4.90097
FBgn0004896	2R:22868158-22870706	fd59A	0.447317	0	0.484108	0.484108	-inf	1	1	no	0.114033	1	1	no	inf	1	1	no	-0.65435
FBgn0004897	3R:25082683-25084878	fd96Ca	0.217352	0	0	0.217352	-inf	1	1	no	-inf	1	1	no	0	1	1	no	-0.290659
FBgn0004898	3R:25095011-25096099	fd96Cb	0	0	0	0	0	1	1	no	0	1	1	no	0	1	1	no	-0.336011
FBgn0004901	3R:7903029-7911779	Prat	10.2699	4.23515	4.96437	10.2699	-1.27793	0.29505	0.386218	no	-1.04872	0.411	0.497586	no	0.229186	1	1	no	-0.432085
FBgn0004903	3R:26872128-26875742	Rb97D	135.136	74.233	37.0154	135.136	-0.864278	5e-05	0.000393373	yes	-1.86822	5e-05	0.000413962	yes	-1.00384	5e-05	0.00308838	yes	1.34774
FBgn0004907	2R:10099676-10109687	14-3-3zeta	98.4305	86.9263	136.115	136.115	-0.179313	0.4099	0.501214	no	0.467661	0.04695	0.0895435	no	0.646916	0.00345	0.061255	no	-1.69298
FBgn0004908	3R:8341099-8343516	Arl2	116.05	119.309	120.494	120.494	0.0399484	0.8974	0.923005	no	0.0542052	0.8736	0.903349	no	0.0142568	0.96145	0.997648	no	4.5983
FBgn0004910	3L:3909972-3935992	Eip63F-1	1.29099	2.15946	4.74069	4.74069	0.74219	1	1	no	1.87662	1	1	no	1.13442	1	1	no	-0.608181
FBgn0004911	3L:3909972-3935992	Eig63F-2	0.265867	0	0.568925	0.568925	-inf	1	1	no	1.09753	1	1	no	inf	1	1	no	-0.252774
FBgn0004913	3R:4906621-4910081	Gnf1	87.3018	90.3073	76.1144	90.3073	0.048832	0.79885	0.845415	no	-0.197842	0.35775	0.444633	no	-0.246674	0.21315	0.717291	no	0.564554
FBgn0004914	2L:8687225-8709611	Hnf4	9.61396	7.37327	12.4362	12.4362	-0.382827	0.711	0.774777	no	0.371351	0.68205	0.747577	no	0.754175	0.40805	0.902988	no	-1.95121
FBgn0004915	2L:10431337-10435656	TfIIB	105.92	77.5792	31.8352	105.92	-0.449237	0.05535	0.102081	no	-1.73428	5e-05	0.000413962	yes	-1.28505	0.00035	0.0128446	yes	2.97497
FBgn0004919	2R:25072626-25084347	gol	13.377	18.0765	16.9658	18.0765	0.434363	0.1163	0.185142	no	0.342884	0.3279	0.4144	no	-0.09148	0.7745	0.996456	no	-0.492476
FBgn0004921	2R:8901403-8904791	Ggamma1	135.582	134.759	150.129	150.129	-0.00879249	0.96895	0.976635	no	0.147014	0.5601	0.637983	no	0.155762	0.52325	0.950415	no	-0.990234
FBgn0004924	X:15319478-15328029	Top1	78.4003	80.0046	99.091	99.091	0.0292234	0.88475	0.912836	no	0.337894	0.1396	0.211888	no	0.308671	0.14265	0.599226	no	-0.507016
FBgn0004926	3L:12521128-12526731	eIF2beta	152.824	194.286	210.626	210.626	0.346309	0.13705	0.210697	no	0.46281	0.06675	0.118472	no	0.116501	0.60745	0.970482	no	1.212
FBgn0004956	X:18305353-18309291	upd1	20.9569	32.9711	29.2403	32.9711	0.653778	0.0074	0.0209889	yes	0.480536	0.10375	0.168328	no	-0.173241	0.5065	0.943991	no	4.19779
FBgn0004957	X:18366356-18379854	por	28.1451	18.569	14.9952	28.1451	-0.59999	0.08815	0.148182	no	-0.908383	0.037	0.0745115	no	-0.308403	0.44045	0.918713	no	1.7193
FBgn0004959	X:18685765-18688433	phm	0	0	0	0	0	1	1	no	0	1	1	no	0	1	1	no	-0.270141
FBgn0005198	3L:20129180-20139010	gig	31.1159	9.76086	7.46563	31.1159	-1.67257	5e-05	0.000393373	yes	-2.05932	0.00375	0.0126016	yes	-0.386742	0.4882	0.938213	no	-0.200901
FBgn0005278	2L:106902-114432	Sam-S	47.931	39.3419	35.2415	47.931	-0.284893	0.21345	0.298734	no	-0.443704	0.09115	0.152058	no	-0.158826	0.5355	0.951656	no	-1.04484
FBgn0005322	2L:10302172-10303947	nmd	89.9838	53.0428	32.4066	89.9838	-0.762508	0.001	0.0045598	yes	-1.47338	5e-05	0.000413962	yes	-0.710857	0.0216	0.196733	no	1.51059
FBgn0005355	3R:12689872-12691468	Su(fu)	61.1539	21.4734	17.8147	61.1539	-1.50989	5e-05	0.000393373	yes	-1.77937	5e-05	0.000413962	yes	-0.269485	0.4764	0.932321	no	2.22023
FBgn0005386	3L:19590772-19598755	ash1	58.1218	44.0723	27.2845	58.1218	-0.399206	0.0323	0.066073	no	-1.091	5e-05	0.000413962	yes	-0.691794	0.00055	0.017542	yes	-0.207336
FBgn0005390	X:5955628-5964247	fs(1)M3	0.454101	0.290544	0	0.454101	-0.644258	1	1	no	-inf	1	1	no	-inf	1	1	no	-0.303908
FBgn0005391	X:10050950-10052636	Yp2	0.212382	0	0	0.212382	-inf	1	1	no	-inf	1	1	no	0	1	1	no	-0.596305
FBgn0005411	X:16356695-16359039	U2af50	117.004	111.887	112.724	117.004	-0.0645137	0.7546	0.810439	no	-0.053761	0.82235	0.863231	no	0.0107512	0.9617	0.997648	no	2.50733
FBgn0005427	X:268508-470726	ewg	17.9915	3.79514	2.85463	17.9915	-2.24509	0.0004	0.0022314	yes	-2.65594	0.00195	0.00769209	yes	-0.410833	1	1	no	-0.932472
FBgn0005533	3L:9428794-9429821	RpS17	149.481	165.047	210.827	210.827	0.142908	0.56755	0.649425	no	0.496093	0.0898	0.150355	no	0.353185	0.1966	0.689901	no	-0.380354
FBgn0005536	3L:16051958-16082026	Mbs	79.0721	73.8023	71.3297	79.0721	-0.0995022	0.60125	0.679611	no	-0.148665	0.47615	0.560199	no	-0.0491714	0.80705	0.996456	no	-0.738304
FBgn0005558	4:697688-721173	ey	2.07761	0.550154	1.83491	2.07761	-1.91702	1	1	no	-0.179211	1	1	no	1.73784	1	1	no	-0.805806
FBgn0005561	4:1088797-1123357	sv	4.38251	3.20049	2.53938	4.38251	-0.453462	1	1	no	-0.787242	1	1	no	-0.333783	1	1	no	-0.728468
FBgn0005564	3L:19566850-19584568	Shal	5.42827	4.6292	3.04825	5.42827	-0.229731	1	1	no	-0.832511	1	1	no	-0.6027	1	1	no	-0.700006
FBgn0005585	3R:9628690-9630851	Calr	143.373	142.663	204.449	204.449	-0.00715919	0.9728	0.979221	no	0.511968	0.02005	0.0457382	yes	0.519128	0.0117	0.131229	no	-0.650285
FBgn0005586	2R:10721334-10729203	Rab3	8.45718	5.8593	4.34949	8.45718	-0.529448	0.4651	0.554544	no	-0.959331	0.26735	0.352273	no	-0.429883	1	1	no	-0.668746
FBgn0005590	2L:19586622-19732069	scw	0	0	0	0	0	1	1	no	0	1	1	no	0	1	1	no	na
FBgn0005592	3L:14071891-14083229	btl	0.174775	0.121292	0.584234	0.584234	-0.527009	1	1	no	1.74113	1	1	no	2.26816	1	1	no	-1.2692
FBgn0005593	2L:10201003-10202321	RpL7	149.583	128.633	172.686	172.686	-0.217685	0.31375	0.406138	no	0.207199	0.4007	0.488115	no	0.424892	0.0747	0.422464	no	-1.0619
FBgn0005596	3R:29116390-29122879	yem	51.0093	24.6516	15.3919	51.0093	-1.04908	5e-05	0.000393373	yes	-1.72859	5e-05	0.000413962	yes	-0.67951	0.0256	0.220349	no	0.215194
FBgn0005612	2R:23978800-23988455	Sox14	2.88807	3.61971	10.1324	10.1324	0.325767	1	1	no	1.8108	0.07385	0.128888	no	1.48517	0.05835	0.365302	no	-0.644223
FBgn0005613	2R:14201389-14212413	Sox15	0.168829	0.652423	0.210407	0.652423	1.95025	1	1	no	0.317618	1	1	no	-1.63263	1	1	no	-0.406355
FBgn0005614	2R:9753696-9765518	trpl	1.21216	1.66785	2.0732	2.0732	0.460411	1	1	no	0.774336	1	1	no	0.313929	1	1	no	-0.625524
FBgn0005616	2L:3462217-3466112	msl-2	17.724	7.47422	7.59748	17.724	-1.24571	0.0002	0.00127745	yes	-1.22211	0.0009	0.00432198	yes	0.0235989	1	1	no	-0.497188
FBgn0005617	2L:18683719-18688800	msl-1	17.7276	4.15637	2.67122	17.7276	-2.0926	5e-05	0.000393373	yes	-2.73042	5e-05	0.000413962	yes	-0.637906	1	1	no	-0.476731
FBgn0005619	2R:10237743-10247560	Hdc	0.985422	1.23862	0.793648	1.23862	0.329915	1	1	no	-0.312222	1	1	no	-0.642186	1	1	no	-0.636707
FBgn0005624	2R:12965996-12980994	Psc	3.04026	3.71745	3.14453	3.71745	0.290119	1	1	no	0.0486496	1	1	no	-0.241498	1	1	no	-0.764425
FBgn0005626	3L:6713355-6719525	ple	2.73162	2.94114	9.42244	9.42244	0.106614	1	1	no	1.78634	0.0026	0.00954441	yes	1.67972	0.00205	0.0448393	yes	-0.291913
FBgn0005630	2R:10481893-10543291	lola	130.511	114.411	105.995	130.511	-0.189945	0.35045	0.44402	no	-0.300152	0.169	0.245998	no	-0.110215	0.5934	0.966341	no	-0.797494
FBgn0005631	2R:22692523-22700970	robo1	26.6701	13.7801	11.1494	26.6701	-0.952633	5e-05	0.000393373	yes	-1.25825	5e-05	0.000413962	yes	-0.305636	0.24405	0.758736	no	-0.496217
FBgn0005632	3R:31777019-31793907	faf	30.7652	7.19226	9.50541	30.7652	-2.09678	5e-05	0.000393373	yes	-1.69448	5e-05	0.000413962	yes	0.402309	0.14895	0.611916	no	-1.36983
FBgn0005633	3L:19989550-19991220	fln	0.576071	0.428289	0	0.576071	-0.427665	1	1	no	-inf	1	1	no	-inf	1	1	no	-0.223248
FBgn0005636	2R:24275733-24291084	nvy	15.5087	30.6445	34.8727	34.8727	0.982549	0.0002	0.00127745	yes	1.16902	0.00015	0.00103619	yes	0.186476	0.4431	0.920301	no	0.839664
FBgn0005638	2R:24331521-24334307	slbo	0	0	0	0	0	1	1	no	0	1	1	no	0	1	1	no	-0.220963
FBgn0005640	3L:3515750-3610521	Eip63E	46.5301	36.671	32.6846	46.5301	-0.343525	0.1011	0.165572	no	-0.509548	0.03445	0.070306	no	-0.166042	0.4759	0.932321	no	-0.246332
FBgn0005642	3R:28807982-28811337	wdn	53.7522	15.1213	7.55962	53.7522	-1.82974	5e-05	0.000393373	yes	-2.82994	5e-05	0.000413962	yes	-1.00019	0.0076	0.100542	no	0.151371
FBgn0005648	2R:8131430-8135315	Pabp2	86.8906	63.4763	40.6366	86.8906	-0.452983	0.123	0.193786	no	-1.09642	0.02765	0.0588917	no	-0.643349	0.1542	0.622439	no	0.00699392
FBgn0005649	3R:24043055-24049168	Rox8	80.001	42.5001	38.634	80.001	-0.912551	5e-05	0.000393373	yes	-1.05015	5e-05	0.000413962	yes	-0.137599	0.5589	0.957818	no	-0.846007
FBgn0005654	2R:13202727-13206547	Orc3	29.7828	36.9538	20.9326	36.9538	0.311246	1	1	no	-0.50913	1	1	no	-0.819106	1	1	no	4.18583
FBgn0005655	2R:20261753-20262883	PCNA	87.3867	27.0511	11.3424	87.3867	-1.69173	5e-05	0.000393373	yes	-2.94571	0.0001	0.000742319	yes	-1.25398	0.0147	0.153859	no	-0.171486
FBgn0005658	3L:6097616-6123913	Ets65A	0	0.189802	0	0.189802	inf	1	1	no	0	1	1	no	-inf	1	1	no	-0.615234
FBgn0005659	3R:27736537-27748366	Ets98B	0.181839	0.134527	0.62561	0.62561	-0.434767	1	1	no	1.7826	1	1	no	2.21755	1	1	no	-1.15991
FBgn0005660	2L:544924-552923	Ets21C	12.6101	7.31975	5.84355	12.6101	-0.784716	0.0225	0.0496975	yes	-1.10967	0.0113	0.02931	yes	-0.32494	1	1	no	1.78942
FBgn0005664	2L:11944128-11947131	Crys	1.11857	0.428123	1.01	1.11857	-1.38556	1	1	no	-0.147291	1	1	no	1.23826	1	1	no	-0.509635
FBgn0005666	4:724399-776474	bt	4.09709	5.81178	4.58785	5.81178	0.504381	1	1	no	0.163217	1	1	no	-0.341155	1	1	no	-0.63773
FBgn0005670	X:2159144-2162180	Cyp4d1	3.01246	2.62449	0	3.01246	-0.198905	1	1	no	-inf	1	1	no	-inf	1	1	no	-0.321805
FBgn0005671	3R:12623761-12627829	Vha55	117.155	170	186.83	186.83	0.537121	0.0043	0.0137237	yes	0.673314	0.00155	0.00644295	yes	0.136192	0.4776	0.932321	no	-0.661948
FBgn0005672	2L:19567899-19577315	spi	73.5803	51.667	56.9824	73.5803	-0.510075	0.0206	0.0465272	yes	-0.368804	0.15015	0.224577	no	0.141196	0.58425	0.96239	no	-0.438651
FBgn0005674	3R:23952135-23958391	GluProRS	44.38	11.9918	13.9288	44.38	-1.88786	5e-05	0.000393373	yes	-1.67189	5e-05	0.000413962	yes	0.215972	0.4777	0.932321	no	-0.900004
FBgn0005677	2L:16466511-16485998	dac	11.7227	8.06376	5.26485	11.7227	-0.539784	0.04145	0.0810122	no	-1.15484	0.0025	0.00928242	yes	-0.615054	1	1	no	-0.324457
FBgn0005683	2L:10420624-10422780	pie	42.5467	6.428	1.5472	42.5467	-2.7266	5e-05	0.000393373	yes	-4.78131	0.0016	0.00658273	yes	-2.05475	1	1	no	0.289225
FBgn0005694	3L:21433421-21441363	Aef1	58.9053	18.0782	20.9098	58.9053	-1.70415	5e-05	0.000393373	yes	-1.49422	0.0001	0.000742319	yes	0.209982	0.6001	0.967921	no	-0.730428
FBgn0005695	2R:8724257-8729501	gcl	15.7696	5.6963	4.70773	15.7696	-1.46905	0.0105	0.0274562	yes	-1.74404	0.01845	0.0428369	yes	-0.274992	1	1	no	-0.432719
FBgn0005696	3R:27239162-27241228	DNApol-alpha73	16.6528	7.47426	6.47628	16.6528	-1.15576	0.00345	0.0115423	yes	-1.36253	0.007	0.0203109	yes	-0.206765	1	1	no	-0.230648
FBgn0005771	2L:14490858-14494019	noc	0.602533	2.91132	3.71728	3.71728	2.27256	1	1	no	2.62514	1	1	no	0.35258	1	1	no	-1.15335
FBgn0005775	3L:4936757-5079033	Con	1.02562	0.613227	0.481408	1.02562	-0.742007	1	1	no	-1.09117	1	1	no	-0.349173	1	1	no	-0.544393
FBgn0005777	3R:9747874-9754686	PpD3	94.315	79.8792	72.2171	94.315	-0.239667	0.22735	0.314458	no	-0.385143	0.0869	0.146795	no	-0.14549	0.50085	0.943991	no	-0.077892
FBgn0005778	2R:22041666-22042945	PpD5	98.2308	109.664	58.3288	109.664	0.158837	0.45315	0.543243	no	-0.751968	0.00635	0.0188215	yes	-0.910805	0.0006	0.0185958	yes	4.41402
FBgn0005779	2L:3068344-3144786	PpD6	77.4276	99.323	87.5424	99.323	0.359279	0.5314	0.617196	no	0.177133	0.7912	0.83709	no	-0.182146	0.77845	0.996456	no	4.84303
FBgn0008635	X:18381548-18385242	betaCOP	60.7307	25.0089	39.4966	60.7307	-1.27998	5e-05	0.000393373	yes	-0.620698	0.00775	0.0219423	yes	0.659285	0.00865	0.107922	no	0.0578828
FBgn0008636	2R:20954667-20960909	hbn	1.51597	2.87416	2.19629	2.87416	0.922899	1	1	no	0.534832	1	1	no	-0.388067	1	1	no	-0.521114
FBgn0008646	3R:13867344-13874916	E5	2.33801	2.72363	3.11749	3.11749	0.220249	1	1	no	0.415103	1	1	no	0.194855	1	1	no	-0.344694
FBgn0008651	3R:21409978-21434133	lbl	0.203834	0.22495	0	0.22495	0.142211	1	1	no	-inf	1	1	no	-inf	1	1	no	-0.6841
FBgn0010014	X:5332498-5334449	CanB	9.87763	3.58821	1.42004	9.87763	-1.4609	0.026	0.0557151	no	-2.79824	0.25345	0.337809	no	-1.33733	1	1	no	-0.757765
FBgn0010015	3R:31039373-31046821	CanA1	2.43469	0.917661	1.04413	2.43469	-1.4077	1	1	no	-1.22143	1	1	no	0.186249	1	1	no	-0.436027
FBgn0010019	X:268508-470726	Cyp4g1	1.25392	3.86821	0.17423	3.86821	1.62523	1	1	no	-2.84738	1	1	no	-4.47256	1	1	no	-0.269425
FBgn0010038	3R:12371970-12372704	GstD2	3.92707	6.47475	14.6962	14.6962	0.721369	1	1	no	1.90391	0.0543	0.100566	no	1.18255	0.1176	0.543	no	-0.17559
FBgn0010039	3R:12373067-12373813	GstD3	71.9546	139.997	198.076	198.076	0.960238	0.00015	0.00100947	yes	1.46089	5e-05	0.000413962	yes	0.500655	0.04775	0.326944	no	0.316743
FBgn0010040	3R:12374099-12374824	GstD4	0.600826	0.786079	1.35618	1.35618	0.387728	1	1	no	1.17453	1	1	no	0.786799	1	1	no	0.0714532
FBgn0010041	3R:12375732-12376572	GstD5	56.6763	79.1917	115.331	115.331	0.482603	0.0735	0.127602	no	1.02496	0.0018	0.00722516	yes	0.542357	0.05665	0.360317	no	0.573937
FBgn0010042	3R:12377127-12377907	GstD6	0.962978	0.714937	1.23025	1.23025	-0.429686	1	1	no	0.353376	1	1	no	0.783062	1	1	no	-0.253881
FBgn0010043	3R:12378499-12379255	GstD7	1.63915	3.60466	7.7166	7.7166	1.13692	1	1	no	2.23502	1	1	no	1.0981	1	1	no	-0.401519
FBgn0010044	3R:12380007-12380815	GstD8	0	0	0	0	0	1	1	no	0	1	1	no	0	1	1	no	-0.336337
FBgn0010051	3R:5508841-5539411	Itp-r83A	1.4263	1.14985	3.19015	3.19015	-0.310828	1	1	no	1.16135	1	1	no	1.47227	1	1	no	-2.01404
FBgn0010052	2R:16119792-16122773	Jhe	0.163207	2.30724	15.1319	15.1319	3.8214	1	1	no	6.53484	0.2483	0.33311	no	2.71345	0.00185	0.0414996	yes	-0.249685
FBgn0010053	2R:18853433-18855087	Jheh1	12.1014	9.14838	42.4923	42.4923	-0.403583	0.32985	0.423495	no	1.81203	0.0002	0.00132163	yes	2.21561	5e-05	0.00308838	yes	-0.486551
FBgn0010078	2R:22854382-22858794	RpL23	151.076	155.494	240.54	240.54	0.0415878	0.8661	0.897893	no	0.671002	0.01835	0.0426639	yes	0.629414	0.02115	0.194451	no	-0.432953
FBgn0010097	2L:19183862-19185726	gammaTub37C	2.23269	1.13787	0	2.23269	-0.972456	1	1	no	-inf	1	1	no	-inf	1	1	no	-0.301366
FBgn0010100	2L:21163640-21173185	Acon	47.2882	29.7011	41.6288	47.2882	-0.670963	0.0301	0.0624751	no	-0.183895	0.57535	0.651148	no	0.487053	0.13275	0.578703	no	-0.864739
FBgn0010105	3L:15721510-15728430	comm	7.235	4.21233	2.47319	7.235	-0.780374	0.1253	0.196379	no	-1.54862	1	1	no	-0.768249	1	1	no	-0.732348
FBgn0010109	2R:8228970-8232330	dpn	0	0	0	0	0	1	1	no	0	1	1	no	0	1	1	no	-0.340025
FBgn0010113	3R:30277931-30372382	hdc	40.8109	40.0495	43.5893	43.5893	-0.027168	0.91695	0.938246	no	0.0950212	0.74055	0.795816	no	0.122189	0.6608	0.976606	no	-0.362998
FBgn0010114	2R:9227784-9247249	hig	1.77601	2.8903	1.56384	2.8903	0.702575	1	1	no	-0.183542	1	1	no	-0.886127	1	1	no	-0.72622
FBgn0010173	3R:8262119-8264451	RpA-70	76.8604	64.7768	46.1913	76.8604	-0.246764	0.2285	0.315652	no	-0.73462	0.0036	0.0122077	yes	-0.487856	0.0432	0.304833	no	-0.0623296
FBgn0010194	X:18501400-18505405	Wnt5	16.0199	5.4851	2.98975	16.0199	-1.54627	5e-05	0.000393373	yes	-2.42176	5e-05	0.000413962	yes	-0.875483	1	1	no	-0.445827
FBgn0010197	2L:11138758-11149101	Gyc32E	1.208	1.55513	0.734044	1.55513	0.364409	1	1	no	-0.718661	1	1	no	-1.08317	1	1	no	-0.393043
FBgn0010198	X:13335636-13337705	RpS15Aa	127.426	119.996	162.286	162.286	-0.086672	0.73755	0.795575	no	0.348865	0.2225	0.306139	no	0.435526	0.10185	0.497088	no	-1.29105
FBgn0010213	2R:16772784-16773915	Sod2	141.9	167.818	172.542	172.542	0.242016	0.26375	0.35308	no	0.282073	0.2514	0.335723	no	0.0400664	0.8632	0.997648	no	3.09733
FBgn0010215	3L:23318645-23338100	alpha-Cat	65.8484	39.5091	50.9986	65.8484	-0.736963	0.0001	0.000714708	yes	-0.368691	0.1064	0.171795	no	0.368273	0.10165	0.497088	no	-1.17121
FBgn0010217	4:1029710-1034917	ATPsynbeta	112.094	101.626	142.951	142.951	-0.141439	0.5633	0.645698	no	0.350813	0.178	0.256499	no	0.492256	0.0432	0.304833	no	-0.981686
FBgn0010220	2R:9087833-9094658	Dbp45A	50.0269	11.6345	6.2744	50.0269	-2.1043	0.0001	0.000714708	yes	-2.99516	0.00035	0.00206326	yes	-0.890853	0.17155	0.653634	no	0.270282
FBgn0010222	3R:9042507-9052231	Nmdmc	37.7239	42.4282	46.6986	46.6986	0.169546	0.6048	0.682457	no	0.307901	0.43665	0.522659	no	0.138355	0.70635	0.988974	no	-0.432561
FBgn0010223	3L:16662556-16667934	Galphaf	7.52821	4.24585	3.81222	7.52821	-0.826255	0.1544	0.231204	no	-0.981676	0.16545	0.242023	no	-0.155421	1	1	no	-0.303955
FBgn0010225	3R:4235216-4242717	Gel	22.1503	24.2223	29.268	29.268	0.129006	0.705	0.769592	no	0.401991	0.22775	0.311911	no	0.272993	0.41325	0.905323	no	-0.888416
FBgn0010226	2R:17093245-17099501	GstS1	183.6	240.191	276.672	276.672	0.387616	0.0448	0.0861666	no	0.591638	0.00675	0.0197451	yes	0.20402	0.29395	0.808383	no	4.79817
FBgn0010228	2R:21697487-21716727	HmgZ	22.6279	29.134	38.7819	38.7819	0.364603	0.51305	0.599395	no	0.777283	0.2081	0.289697	no	0.412682	0.4206	0.908902	no	-1.26407
FBgn0010235	3L:12745343-12750056	Klc	73.2324	47.5733	52.5659	73.2324	-0.622328	0.00675	0.019491	yes	-0.478355	0.0657	0.116856	no	0.143979	0.57735	0.96085	no	-0.778038
FBgn0010238	2R:12453189-12465630	Lac	20.395	34.4014	76.6217	76.6217	0.754249	0.0042	0.0134827	yes	1.90954	5e-05	0.000413962	yes	1.15529	5e-05	0.00308838	yes	-0.518225
FBgn0010240	X:15925104-15933867	Lcch3	1.60629	0.383037	0	1.60629	-2.06818	1	1	no	-inf	1	1	no	-inf	1	1	no	-0.600128
FBgn0010241	2R:14246965-14252597	Mdr50	0.306744	0.409064	0.769526	0.769526	0.415288	1	1	no	1.32693	1	1	no	0.911645	1	1	no	-0.437884
FBgn0010246	3L:1318479-1329617	Myo61F	4.26104	9.78577	44.3631	44.3631	1.19948	0.0084	0.0231368	yes	3.38009	5e-05	0.000413962	yes	2.18062	5e-05	0.00308838	yes	-0.307092
FBgn0010247	3R:3461350-3587054	Parp	88.1984	34.8157	28.7736	88.1984	-1.34101	5e-05	0.000393373	yes	-1.61601	5e-05	0.000413962	yes	-0.274993	0.26815	0.784651	no	-0.243236
FBgn0010258	3R:13654555-13656394	Rbp4	129.503	34.6102	12.1158	129.503	-1.90371	5e-05	0.000393373	yes	-3.41802	5e-05	0.000413962	yes	-1.51431	0.00055	0.017542	yes	3.30285
FBgn0010263	2L:2954761-2969638	Rbp9	39.3477	33.9764	74.7528	74.7528	-0.211745	0.32695	0.420589	no	0.925849	0.00015	0.00103619	yes	1.13759	5e-05	0.00308838	yes	-0.482798
FBgn0010265	2L:8363476-8364662	RpS13	160.803	192.27	221.794	221.794	0.25784	0.27165	0.36175	no	0.463923	0.0868	0.1467	no	0.206091	0.40425	0.900833	no	-1.00971
FBgn0010269	X:9247341-9250037	Dsor1	10.8786	5.47114	10.0941	10.8786	-0.991586	0.03845	0.0761396	no	-0.108021	0.8152	0.856979	no	0.883426	0.1127	0.529455	no	-0.764776
FBgn0010278	2R:23806360-23809004	Ssrp	98.3642	16.9935	9.80333	98.3642	-2.53315	5e-05	0.000393373	yes	-3.32679	5e-05	0.000413962	yes	-0.793638	0.03325	0.256722	no	0.13748
FBgn0010280	3L:16113211-16121651	Taf4	77.8819	80.1965	83.6489	83.6489	0.0422523	0.8189	0.861666	no	0.103058	0.6151	0.687924	no	0.0608082	0.7502	0.995812	no	0.335504
FBgn0010282	3R:6380466-6382604	TfIIFalpha	110.331	84.8611	63.4131	110.331	-0.378662	0.05705	0.104477	no	-0.798983	0.0008	0.0039435	yes	-0.420321	0.0709	0.412377	no	0.717992
FBgn0010287	2L:8072894-8073948	Trf	76.2506	63.3777	37.7388	76.2506	-0.266773	0.28985	0.380719	no	-1.0147	0.0037	0.0124711	yes	-0.747927	0.02595	0.221185	no	4.25651
FBgn0010288	2L:2212737-2214211	Uch	147.025	219.358	254.204	254.204	0.577229	0.00415	0.0133698	yes	0.789928	0.0007	0.00356599	yes	0.212699	0.30255	0.815644	no	1.98349
FBgn0010292	X:7901879-7903643	bys	42.6642	18.5789	19.8983	42.6642	-1.19936	0.00025	0.0015412	yes	-1.10038	0.00385	0.0128559	yes	0.0989841	0.79585	0.996456	no	0.0308575
FBgn0010294	X:3176439-3348400	ng2	0	0	0	0	0	1	1	no	0	1	1	no	0	1	1	no	-0.202617
FBgn0010295	X:3176439-3348400	ng3	0	0	0	0	0	1	1	no	0	1	1	no	0	1	1	no	-0.21307
FBgn0010296	X:3176439-3348400	ng4	0	0	0	0	0	1	1	no	0	1	1	no	0	1	1	no	na
FBgn0010300	2L:19132322-19181702	brat	25.6401	7.46894	6.63363	25.6401	-1.77943	5e-05	0.000393373	yes	-1.95053	5e-05	0.000413962	yes	-0.171094	1	1	no	-0.535947
FBgn0010303	X:13079204-13090434	hep	12.4429	2.8424	4.63867	12.4429	-2.13014	5e-05	0.000393373	yes	-1.42353	0.00025	0.0015954	yes	0.706993	1	1	no	-1.66855
FBgn0010309	2L:19186042-19189938	pigeon	69.1997	66.103	46.7178	69.1997	-0.0660502	0.7349	0.793742	no	-0.566793	0.0115	0.0296528	yes	-0.500743	0.019	0.18114	no	4.20365
FBgn0010313	3R:5077778-5087072	corto	3.87543	5.57793	5.127	5.57793	0.525375	1	1	no	0.403775	1	1	no	-0.121549	1	1	no	-1.28599
FBgn0010314	2L:9330762-9331981	Cks30A	55.9433	35.2976	18.4717	55.9433	-0.664394	0.0192	0.0441395	yes	-1.59865	0.00035	0.00206326	yes	-0.934252	0.02345	0.207968	no	-0.165665
FBgn0010315	X:15906821-15909676	CycD	4.53516	3.2363	6.61962	6.61962	-0.486805	1	1	no	0.545598	1	1	no	1.0324	1	1	no	-0.503389
FBgn0010316	2R:9712320-9716256	dap	32.7897	10.693	3.50994	32.7897	-1.61657	5e-05	0.000393373	yes	-3.22372	5e-05	0.000413962	yes	-1.60715	0.0065	0.091954	no	-0.318368
FBgn0010317	3L:3466427-3471309	CycJ	16.9221	3.53083	1.90136	16.9221	-2.26083	0.03305	0.0674402	no	-3.1538	0.0742	0.129364	no	-0.893307	1	1	no	-0.231152
FBgn0010323	2L:583539-594685	Gsc	8.06989	3.81284	3.92245	8.06989	-1.08168	1	1	no	-1.04079	1	1	no	0.0408871	1	1	no	-0.333775
FBgn0010328	3R:27256594-27264055	woc	46.5098	14.4079	10.1482	46.5098	-1.69068	5e-05	0.000393373	yes	-2.19631	5e-05	0.000413962	yes	-0.505685	0.26475	0.780545	no	-0.537776
FBgn0010329	X:7995696-8027394	Tbh	1.96302	6.31857	4.27223	6.31857	1.68652	1	1	no	1.12191	1	1	no	-0.564609	1	1	no	-0.585367
FBgn0010333	3L:1300878-1302683	Rac1	62.6666	44.341	49.5173	62.6666	-0.499055	0.02775	0.0585912	no	-0.339759	0.1958	0.276402	no	0.15931	0.5435	0.95261	no	-0.50845
FBgn0010339	2R:12037297-12038851	128up	116.587	83.1738	63.1656	116.587	-0.487208	0.0245	0.0531557	no	-0.884198	0.00075	0.00375973	yes	-0.39699	0.1257	0.562795	no	2.53752
FBgn0010340	3R:14122653-14125548	140up	45.8005	18.4956	8.93244	45.8005	-1.30818	0.0182	0.0423812	yes	-2.35824	0.0605	0.109664	no	-1.05006	0.2791	0.792998	no	0.680394
FBgn0010341	X:19697090-19701755	Cdc42	39.9984	42.5429	61.4875	61.4875	0.0889771	0.74615	0.803104	no	0.62035	0.04495	0.0863683	no	0.531277	0.0614	0.378986	no	-1.12488
FBgn0010342	2R:9587192-9605624	Map60	30.1195	7.09802	5.4312	30.1195	-2.08521	0.0534	0.0993906	no	-2.47136	0.0929	0.154337	no	-0.386148	1	1	no	-0.515789
FBgn0010348	3L:22868379-22878984	Arf79F	124.189	90.9033	131.785	131.785	-0.450139	0.13985	0.213775	no	0.0856477	0.7978	0.842352	no	0.535786	0.1023	0.498485	no	-1.63554
FBgn0010350	3L:8125326-8137498	CdsA	75.2603	93.0701	89.1297	93.0701	0.306428	0.2433	0.33166	no	0.24401	0.39275	0.480118	no	-0.0624043	0.782	0.996456	no	-0.374576
FBgn0010352	3L:16939099-16968724	Nc73EF	66.5064	50.4979	57.6747	66.5064	-0.39727	0.04775	0.0908882	no	-0.205555	0.3405	0.426569	no	0.191714	0.35945	0.872609	no	-0.832547
FBgn0010355	3R:6646888-6657442	Taf1	44.2404	18.616	12.0198	44.2404	-1.24882	5e-05	0.000393373	yes	-1.87996	5e-05	0.000413962	yes	-0.631128	0.0283	0.231981	no	0.0879414
FBgn0010356	2R:10877311-10879673	Taf5	11.4375	2.65446	2.03357	11.4375	-2.10729	0.00105	0.00473766	yes	-2.49169	0.00405	0.0133289	yes	-0.384405	1	1	no	-0.673692
FBgn0010357	2R:11346324-11347395	betaTry	0	0	13.6836	13.6836	0	1	1	no	inf	0.1022	0.166539	no	inf	0.0991	0.492189	no	-0.354406
FBgn0010358	2R:11355318-11356600	deltaTry	0	0	1.96396	1.96396	0	1	1	no	inf	1	1	no	inf	1	1	no	-0.260275
FBgn0010359	2R:11349060-11349870	gammaTry	0	0	0	0	0	1	1	no	0	1	1	no	0	1	1	no	na
FBgn0010379	3R:16099227-16105670	Akt1	50.452	40.0479	38.2913	50.452	-0.333186	0.10245	0.16723	no	-0.397896	0.08965	0.150179	no	-0.0646987	0.7698	0.996456	no	-0.957512
FBgn0010380	X:19731003-19734581	AP-1-2beta	37.9731	19.8553	29.4943	37.9731	-0.935451	0.0002	0.00127745	yes	-0.364541	0.15415	0.229094	no	0.57091	0.0348	0.266345	no	-1.05577
FBgn0010381	3L:3369555-3369942	Drs	1.53996	3.71698	1.82354	3.71698	1.27123	1	1	no	0.243842	1	1	no	-1.02739	1	1	no	-0.566255
FBgn0010382	2L:15727580-15748324	CycE	32.7148	26.0948	10.6857	32.7148	-0.326178	0.139	0.212837	no	-1.61429	5e-05	0.000413962	yes	-1.28806	5e-05	0.00308838	yes	-0.0155852
FBgn0010383	X:18688537-18693042	Cyp18a1	0.328165	0	0.543449	0.543449	-inf	1	1	no	0.727722	1	1	no	inf	1	1	no	-1.04149
FBgn0010385	2R:10052540-10066514	Def	0	0	0	0	0	1	1	no	0	1	1	no	0	1	1	no	-0.605569
FBgn0010387	3L:7131862-7133463	Dbi	40.6641	80.8436	108.766	108.766	0.991377	0.02325	0.0509455	no	1.4194	0.0067	0.0196274	yes	0.428032	0.29675	0.811502	no	-0.115497
FBgn0010388	2R:14745960-14746714	Dro	1.8052	1.98753	6.7549	6.7549	0.13882	1	1	no	1.90378	1	1	no	1.76496	1	1	no	-0.549339
FBgn0010389	3R:18045215-18052984	htl	8.65327	8.23607	7.10814	8.65327	-0.0712894	0.8161	0.859267	no	-0.283771	0.455	0.540185	no	-0.212472	1	1	no	-1.38925
FBgn0010391	X:11126876-11129087	Gtp-bp	73.9747	36.0833	42.7636	73.9747	-1.0357	5e-05	0.000393373	yes	-0.790649	0.0031	0.0109173	yes	0.245053	0.35595	0.868922	no	1.20529
FBgn0010395	2L:21053032-21071502	Itgbn	0.559217	0.781545	0.34251	0.781545	0.482919	1	1	no	-0.707248	1	1	no	-1.1902	1	1	no	-0.430693
FBgn0010397	2R:14526266-14587917	LamC	69.2873	15.3054	22.3406	69.2873	-2.17855	5e-05	0.000393373	yes	-1.63292	5e-05	0.000413962	yes	0.545629	0.1678	0.646102	no	0.131481
FBgn0010398	2L:10517334-10519269	Lrr47	61.99	23.5829	9.96853	61.99	-1.3943	5e-05	0.000393373	yes	-2.63658	5e-05	0.000413962	yes	-1.24225	0.00655	0.0923634	no	2.81578
FBgn0010399	3R:5508841-5539411	Nmdar1	2.92801	2.73947	1.45232	2.92801	-0.0960208	1	1	no	-1.01156	1	1	no	-0.915538	1	1	no	-0.694781
FBgn0010401	3R:7978958-7980322	Os-C	0.797385	0	2.07966	2.07966	-inf	1	1	no	1.38306	1	1	no	inf	1	1	no	-0.658161
FBgn0010403	3R:5976176-5976817	Obp83b	7.2353	1.02762	2.141	7.2353	-2.81575	1	1	no	-1.75677	1	1	no	1.05898	1	1	no	-0.511775
FBgn0010406	3L:7970587-7974991	RNaseX25	44.9087	53.7629	44.4448	53.7629	0.259619	0.6053	0.68271	no	-0.0149784	0.98035	0.984317	no	-0.274597	0.6302	0.971453	no	-0.11784
FBgn0010407	2L:10251842-10255891	Ror	22.1967	12.3435	12.9812	22.1967	-0.846601	0.05465	0.101129	no	-0.773922	0.08645	0.14638	no	0.0726791	0.87715	0.997648	no	-0.305995
FBgn0010408	3L:9509792-9511531	RpS9	153.024	142.144	224.043	224.043	-0.106411	0.65725	0.729138	no	0.550012	0.0418	0.0816265	no	0.656292	0.0094	0.113408	no	-0.466616
FBgn0010409	2R:17546405-17547462	RpL18A	148.323	153.21	211.815	211.815	0.0467704	0.8462	0.882802	no	0.514069	0.0615	0.111056	no	0.467298	0.07195	0.415195	no	-1.08845
FBgn0010411	2R:20263978-20264848	RpS18	170.278	189.354	233.685	233.685	0.153193	0.5076	0.594499	no	0.456662	0.0932	0.154758	no	0.303509	0.23185	0.746355	no	-0.133052
FBgn0010412	X:16637893-16639249	RpS19a	152.094	131.849	187.143	187.143	-0.206081	0.38485	0.477893	no	0.29918	0.26765	0.352529	no	0.505262	0.05905	0.368108	no	-0.754626
FBgn0010414	2R:24404594-24411074	SerT	0.513513	0.243786	0.869387	0.869387	-1.07478	1	1	no	0.759599	1	1	no	1.83438	1	1	no	-0.426363
FBgn0010415	2R:21389404-21481176	Sdc	66.967	43.3493	52.609	66.967	-0.627443	0.0049	0.0151556	yes	-0.34814	0.16115	0.237182	no	0.279087	0.2558	0.771534	no	-0.831518
FBgn0010416	X:16388819-16391438	TH1	45.6933	21.5732	15.3921	45.6933	-1.08274	0.0001	0.000714708	yes	-1.56979	5e-05	0.000413962	yes	-0.487029	0.16345	0.640777	no	-0.0440121
FBgn0010417	3L:19599087-19601382	Taf6	57.5549	20.6453	21.5392	57.5549	-1.47912	5e-05	0.000393373	yes	-1.41797	5e-05	0.000413962	yes	0.0611475	0.8456	0.997648	no	0.8394
FBgn0010421	3R:10761147-10767804	TfIIFbeta	83.5317	49.6891	45.5011	83.5317	-0.749394	0.02165	0.0481851	yes	-0.876422	0.02155	0.0484779	yes	-0.127025	0.74165	0.994105	no	0.484549
FBgn0010422	2L:15058302-15060757	TfIIS	128.694	56.562	37.1836	128.694	-1.18604	5e-05	0.000393373	yes	-1.7912	5e-05	0.000413962	yes	-0.605156	0.03675	0.276208	no	1.77959
FBgn0010423	2R:11273844-11275286	TpnC47D	37.0679	60.0858	37.2251	60.0858	0.696854	0.05425	0.100614	no	0.0061049	0.9868	0.988669	no	-0.690749	0.1032	0.500646	no	0.0606413
FBgn0010424	3L:17046062-17048390	TpnC73F	3.90831	3.12867	14.3764	14.3764	-0.320996	1	1	no	1.87909	0.0231	0.0511856	no	2.20009	0.02415	0.212457	no	-0.265258
FBgn0010425	2R:11345236-11346066	epsilonTry	0	0	23.8061	23.8061	0	1	1	no	inf	5e-05	0.000413962	yes	inf	5e-05	0.00308838	yes	-0.380629
FBgn0010431	3L:8405453-8422205	mtrm	27.3037	18.6886	14.1941	27.3037	-0.546938	0.55145	0.634388	no	-0.943806	0.40305	0.490205	no	-0.396867	0.72345	0.991913	no	-0.260303
FBgn0010433	3R:8278051-8279274	ato	0	0	0	0	0	1	1	no	0	1	1	no	0	1	1	no	-0.437928
FBgn0010434	2R:19229062-19243751	cora	10.884	13.6449	25.6201	25.6201	0.326162	0.1622	0.24063	no	1.23507	5e-05	0.000413962	yes	0.908925	0.00045	0.0152392	yes	-1.59628
FBgn0010435	2R:24976455-24990489	emp	134.716	210.316	228.039	228.039	0.642643	0.00065	0.00327911	yes	0.759362	0.00045	0.0025282	yes	0.11672	0.536	0.951656	no	1.75457
FBgn0010438	3R:16203370-16205250	mtSSB	22.4598	9.366	8.14856	22.4598	-1.26184	0.3283	0.421942	no	-1.46273	0.37015	0.457667	no	-0.200888	0.91295	0.997648	no	-0.512028
FBgn0010441	3R:27251111-27256463	pll	9.54892	8.29197	10.0765	10.0765	-0.203623	0.75745	0.812883	no	0.0775792	0.9235	0.94144	no	0.281202	0.7127	0.990469	no	-0.444768
FBgn0010452	3L:13114270-13118077	trn	5.2415	6.82955	3.93306	6.82955	0.381812	1	1	no	-0.414326	1	1	no	-0.796138	1	1	no	-0.617406
FBgn0010453	2L:7255418-7277171	Wnt4	9.09744	5.85352	6.9834	9.09744	-0.636157	0.146	0.221097	no	-0.381531	0.4452	0.53087	no	0.254656	1	1	no	-0.322826
FBgn0010470	2R:21487166-21497929	Fkbp14	36.27	31.4912	60.2063	60.2063	-0.203827	0.45695	0.546807	no	0.731138	0.01885	0.0435944	yes	0.934965	0.0024	0.0495304	yes	-0.86827
FBgn0010473	2L:4283147-4323781	tutl	2.5284	1.27814	0.953762	2.5284	-0.984175	1	1	no	-1.40652	1	1	no	-0.42215	1	1	no	-0.715169
FBgn0010482	2R:6721100-6740672	l(2)01289	1.4511	4.05271	3.25545	4.05271	1.48175	1	1	no	1.16572	1	1	no	-0.316364	1	1	no	-0.38792
FBgn0010488	2R:12915993-12923734	NAT1	112.282	163.492	181.297	181.297	0.542096	0.0026	0.00935868	yes	0.691233	0.0006	0.00316733	yes	0.149138	0.3998	0.898416	no	-0.70567
FBgn0010497	2L:12027437-12034122	dmGlut	0.260488	0.651244	2.55534	2.55534	1.32198	1	1	no	3.29422	1	1	no	1.97224	1	1	no	-0.518653
FBgn0010501	2R:23548238-23554712	Dcp-1	14.1299	8.42504	4.25606	14.1299	-0.746	0.3462	0.439534	no	-1.73116	0.1076	0.173371	no	-0.985167	1	1	no	-0.616391
FBgn0010504	2R:8136985-8156654	kermit	122.098	185.278	200.233	200.233	0.601654	0.0686	0.120959	no	0.713641	0.04765	0.090655	no	0.111994	0.7385	0.994105	no	4.95461
FBgn0010516	2R:11688568-11690863	wal	75.5165	36.7215	50.5283	75.5165	-1.04017	0.00035	0.002009	yes	-0.579701	0.04735	0.0902208	no	0.460465	0.1399	0.595935	no	-0.796789
FBgn0010520	2L:9895286-9896104	Bka	27.7298	19.371	19.3985	27.7298	-0.517537	0.2183	0.304062	no	-0.515487	0.3092	0.395894	no	0.00204928	0.95545	0.997648	no	0.352057
FBgn0010531	2R:10121485-10122574	Ccs	10.6935	3.85788	5.56685	10.6935	-1.47085	0.04275	0.0829966	no	-0.9418	0.18335	0.262623	no	0.529057	1	1	no	-0.910149
FBgn0010548	2R:7466878-7477162	Aldh-III	41.3369	60.5533	142.425	142.425	0.550776	0.0131	0.0326282	yes	1.7847	5e-05	0.000413962	yes	1.23391	5e-05	0.00308838	yes	-0.0576134
FBgn0010549	2R:9390164-9395281	l(2)03659	9.90098	6.77566	6.17107	9.90098	-0.54721	0.06705	0.118839	no	-0.682051	0.0608	0.110088	no	-0.134842	1	1	no	5.19947
FBgn0010551	2R:18819466-18829699	Phb2	176.526	231.74	258.327	258.327	0.392626	0.0503	0.0947414	no	0.54932	0.0129	0.0324957	yes	0.156693	0.44095	0.919318	no	3.614
FBgn0010575	2R:18277438-18357296	sbb	41.544	22.4	22.7661	41.544	-0.891141	0.0043	0.0137237	yes	-0.867752	0.0093	0.0252838	yes	0.0233893	0.9421	0.997648	no	-0.841253
FBgn0010583	2L:825968-833241	dock	71.1922	70.0838	57.0307	71.1922	-0.0226388	0.9079	0.931871	no	-0.319978	0.15905	0.234641	no	-0.297368	0.1655	0.643453	no	0.608838
FBgn0010590	2R:16008338-16014787	Prosbeta1	165.937	236.645	212.708	236.645	0.512083	0.11495	0.183406	no	0.358235	0.299	0.384844	no	-0.153847	0.6067	0.97007	no	2.33573
FBgn0010591	2R:17088440-17091958	Sply	12.6739	16.532	31.165	31.165	0.3834	0.22965	0.316888	no	1.29807	0.0011	0.00501638	yes	0.91466	0.0066	0.0924738	no	-0.480059
FBgn0010602	2L:540598-542580	lwr	121.213	83.4677	61.1357	121.213	-0.538251	0.01445	0.0351948	yes	-0.987454	0.00065	0.00337805	yes	-0.449203	0.09795	0.489248	no	-0.0325675
FBgn0010607	2L:4969003-4973921	l(2)05714	61.6869	27.082	15.2149	61.6869	-1.18763	0.0724	0.126134	no	-2.01948	0.0382	0.076271	no	-0.831842	0.33895	0.857046	no	-0.249653
FBgn0010611	2R:16324812-16341242	Hmgs	47.8582	34.4183	47.816	47.8582	-0.47559	0.1847	0.266472	no	-0.00128046	0.9975	0.9975	no	0.474294	0.24445	0.758736	no	0.155742
FBgn0010612	2L:10975521-10976399	ATPsynG	155.321	195.08	228.628	228.628	0.328819	0.19955	0.28332	no	0.557751	0.06495	0.115911	no	0.228932	0.40935	0.903696	no	0.111667
FBgn0010620	2R:17394592-17405171	CG10939	19.0304	19.4674	23.9368	23.9368	0.032754	0.9197	0.940671	no	0.330926	0.35145	0.438049	no	0.298172	0.387	0.889837	no	-0.630139
FBgn0010621	2R:12174801-12178553	CCT5	127.637	47.6386	48.5906	127.637	-1.42184	5e-05	0.000393373	yes	-1.3933	5e-05	0.000413962	yes	0.0284715	0.91265	0.997648	no	0.702328
FBgn0010622	2R:23055473-23062593	DCTN3-p24	22.4894	8.36511	8.17333	22.4894	-1.42679	0.1363	0.20987	no	-1.46025	0.1615	0.237524	no	-0.0334609	1	1	no	-0.761503
FBgn0010638	2R:14618770-14619681	Sec61beta	143.238	170.305	172.31	172.31	0.249702	0.2556	0.344355	no	0.266592	0.29965	0.385582	no	0.0168901	0.94465	0.997648	no	0.553895
FBgn0010651	2R:18796974-18803727	MFS14	5.34551	7.01611	30.0101	30.0101	0.392344	0.35155	0.445015	no	2.48905	5e-05	0.000413962	yes	2.09658	0.0001	0.0052521	yes	-0.764205
FBgn0010660	2R:22918936-22924742	Nup214	69.1659	26.9465	15.9725	69.1659	-1.35997	5e-05	0.000393373	yes	-2.11447	5e-05	0.000413962	yes	-0.754503	0.0024	0.0495304	yes	0.228438
FBgn0010741	3L:11070525-11074388	Pfdn2	98.7232	31.8767	24.5031	98.7232	-1.63089	5e-05	0.000393373	yes	-2.01042	0.00045	0.0025282	yes	-0.379537	0.41905	0.907528	no	-0.0596466
FBgn0010747	3L:5152677-5154777	Srp54k	131.905	151.069	151.233	151.233	0.195717	0.2963	0.387547	no	0.197281	0.3457	0.432168	no	0.00156336	0.9956	0.998185	no	1.20199
FBgn0010750	3R:4750034-4777490	atms	67.0599	47.7637	39.0117	67.0599	-0.489535	0.06985	0.12277	no	-0.781544	0.04765	0.090655	no	-0.292009	0.4513	0.924164	no	2.54571
FBgn0010762	3L:10664738-10690734	simj	52.6482	38.1298	28.2917	52.6482	-0.465465	0.0215	0.0479158	yes	-0.896003	0.0006	0.00316733	yes	-0.43054	0.07485	0.422464	no	-0.493725
FBgn0010768	3R:19164210-19170576	sqz	1.89642	1.09229	1.08559	1.89642	-0.795923	1	1	no	-0.804796	1	1	no	-0.0088727	1	1	no	-0.86795
FBgn0010770	3R:21116253-21118856	ppan	26.2278	7.65025	7.07101	26.2278	-1.77752	0.00045	0.00246592	yes	-1.89111	0.0159	0.0382049	yes	-0.11359	1	1	no	-0.185237
FBgn0010772	3R:5660634-5669334	Xe7	31.6096	11.7068	13.5849	31.6096	-1.43301	0.00175	0.00699224	yes	-1.21836	0.0075	0.0214094	yes	0.214656	0.64955	0.973382	no	-1.38424
FBgn0010774	3R:7074775-7080387	Ref1	134.927	70.6151	56.4783	134.927	-0.934126	0.0004	0.0022314	yes	-1.25641	0.00105	0.00482779	yes	-0.32228	0.3273	0.843841	no	1.05442
FBgn0010786	3L:1333238-1339415	l(3)02640	71.9014	60.2146	52.7413	71.9014	-0.255907	0.27385	0.364044	no	-0.447088	0.10255	0.166893	no	-0.191183	0.44625	0.922193	no	0.0500507
FBgn0010803	3R:9265026-9266904	TrpRS	108.088	115.012	119.093	119.093	0.089574	0.6515	0.72427	no	0.139883	0.5288	0.608747	no	0.0503094	0.81135	0.996456	no	3.48336
FBgn0010808	3R:31052615-31053915	Chchd3	67.7839	18.9895	34.2177	67.7839	-1.83574	5e-05	0.000393373	yes	-0.986199	0.0067	0.0196274	yes	0.849542	0.0511	0.340317	no	-0.777252
FBgn0010812	3R:8033300-8037403	unc-45	47.2885	15.8478	16.2298	47.2885	-1.57721	5e-05	0.000393373	yes	-1.54284	5e-05	0.000413962	yes	0.0343696	0.9115	0.997648	no	-0.30354
FBgn0010825	3L:8449921-8472669	Gug	27.3686	12.727	14.365	27.3686	-1.10463	5e-05	0.000393373	yes	-0.929959	5e-05	0.000413962	yes	0.174649	0.45255	0.924164	no	-0.685335
FBgn0010830	3L:22738601-22741388	l(3)04053	28.1138	8.47553	4.40207	28.1138	-1.7299	5e-05	0.000393373	yes	-2.67502	5e-05	0.000413962	yes	-0.945122	1	1	no	-0.240005
FBgn0010877	3R:18288865-18298879	l(3)05822	64.0994	59.6247	49.3443	64.0994	-0.104402	0.6044	0.682217	no	-0.377429	0.1029	0.167327	no	-0.273027	0.221	0.730972	no	0.410294
FBgn0010894	3L:5559469-5561598	sinu	10.8114	17.2672	30.9523	30.9523	0.675482	0.0426	0.0827865	no	1.51749	0.00035	0.00206326	yes	0.842012	0.01145	0.129584	no	-0.514595
FBgn0010905	3L:2505244-2554292	Spn	14.091	8.46178	9.21816	14.091	-0.73574	0.0409	0.0801585	no	-0.612221	0.12655	0.196138	no	0.12353	0.77035	0.996456	no	-0.892011
FBgn0010909	3L:2554846-2586540	msn	22.0086	11.6361	24.4858	24.4858	-0.919464	0.00015	0.00100947	yes	0.153882	0.52925	0.608986	no	1.07333	0.0001	0.0052521	yes	-1.18064
FBgn0010926	3R:17534814-17539963	l(3)07882	18.7078	7.26354	8.07046	18.7078	-1.3649	0.00025	0.0015412	yes	-1.21292	0.00485	0.0153149	yes	0.151979	1	1	no	-0.477302
FBgn0011016	3L:16129616-16130983	SsRbeta	136.253	135.359	113.829	136.253	-0.00950517	0.9625	0.971813	no	-0.259421	0.3143	0.401147	no	-0.249916	0.31025	0.825608	no	0.664681
FBgn0011020	3R:7151366-7154219	Sas-4	20.9323	6.90695	8.52131	20.9323	-1.59961	0.0001	0.000714708	yes	-1.29658	0.0015	0.00628711	yes	0.303028	1	1	no	-0.143277
FBgn0011202	2L:20758143-20768053	dia	12.7705	7.81797	15.3818	15.3818	-0.707946	0.01005	0.0265881	yes	0.268417	0.3858	0.473696	no	0.976363	0.00265	0.0528253	no	-0.945315
FBgn0011204	3L:1502842-1523380	cue	46.3559	20.7658	28.6209	46.3559	-1.15854	0.11595	0.184704	no	-0.695682	0.33155	0.417868	no	0.462859	0.54805	0.953831	no	-0.419437
FBgn0011205	3L:20384428-20393553	fbl	61.2627	58.9353	83.0942	83.0942	-0.0558769	0.81965	0.862272	no	0.439741	0.1093	0.175127	no	0.495619	0.054	0.350258	no	-0.857046
FBgn0011206	3L:9097628-9134405	bol	172.786	250.863	255.983	255.983	0.537915	0.0035	0.011682	yes	0.567063	0.0053	0.0163456	yes	0.0291381	0.8686	0.997648	no	2.91512
FBgn0011207	2L:9700809-9708883	pelo	104.232	62.3772	34.3472	104.232	-0.740704	0.0003	0.00179259	yes	-1.60153	5e-05	0.000413962	yes	-0.860831	0.0016	0.0380314	yes	0.991785
FBgn0011211	2R:22799098-22802180	blw	159.641	121.21	149.703	159.641	-0.397324	0.03335	0.0679126	no	-0.0927208	0.6538	0.722126	no	0.304604	0.1177	0.543	no	-0.796664
FBgn0011217	3R:14732413-14741319	eff	156.555	229.425	243.194	243.194	0.55135	0.00335	0.0112724	yes	0.635427	0.00245	0.00915766	yes	0.0840794	0.65745	0.975099	no	0.752713
FBgn0011224	3R:31846986-32015520	heph	169.966	163.153	135.909	169.966	-0.0590202	0.7644	0.8191	no	-0.322606	0.1319	0.20268	no	-0.263582	0.1775	0.661927	no	0.259653
FBgn0011225	3R:24252825-24271233	jar	116.443	191.101	216.462	216.462	0.714718	5e-05	0.000393373	yes	0.894494	5e-05	0.000413962	yes	0.179777	0.31385	0.8299	no	3.23186
FBgn0011227	2R:12756433-12757529	ox	187.204	230.657	290.515	290.515	0.301139	0.3805	0.473797	no	0.634001	0.1021	0.16643	no	0.332862	0.3311	0.849394	no	1.04721
FBgn0011230	2L:8043470-8071624	poe	65.4026	88.1592	82.6781	88.1592	0.430764	0.1079	0.173892	no	0.338158	0.12355	0.192527	no	-0.0926061	0.6083	0.970568	no	-0.018092
FBgn0011232	2L:9431404-9435341	scat	15.6945	5.57312	9.10516	15.6945	-1.4937	5e-05	0.000393373	yes	-0.785499	0.02315	0.0512738	no	0.708198	0.0774	0.431306	no	-0.47893
FBgn0011236	2R:23870272-23877442	ken	45.6404	24.7065	19.2014	45.6404	-0.88542	5e-05	0.000393373	yes	-1.2491	5e-05	0.000413962	yes	-0.363677	0.19505	0.688167	no	0.430059
FBgn0011239	2L:15292467-15294136	ms(2)35Ci	100.78	166.971	189.438	189.438	0.728383	0.00085	0.00402582	yes	0.910512	0.0001	0.000742319	yes	0.182113	0.391	0.893765	no	4.83418
FBgn0011241	2R:9863650-9875072	cbx	78.6043	88.4046	85.9655	88.4046	0.169513	0.63235	0.70772	no	0.129148	0.74185	0.797043	no	-0.040365	0.9125	0.997648	no	1.5212
FBgn0011244	2L:728361-730564	Hsp60B	155.771	237.131	243.359	243.359	0.606256	0.0013	0.00558358	yes	0.643659	0.002	0.00783093	yes	0.0374037	0.8447	0.997648	no	5.02995
FBgn0011259	2L:8542146-8672041	Sema1a	9.94704	6.64788	6.19077	9.94704	-0.581374	0.031	0.0640215	no	-0.684153	0.0377	0.0754676	no	-0.102763	1	1	no	-0.519097
FBgn0011260	2R:16500177-16533459	Sema2a	9.67947	9.98923	14.2394	14.2394	0.0454461	0.87635	0.906055	no	0.556891	0.09555	0.157567	no	0.511482	0.1131	0.529954	no	-0.769111
FBgn0011270	3R:12231644-12232729	Pglym87	166.313	239.936	242.471	242.471	0.528744	0.00885	0.024029	yes	0.54391	0.01755	0.0412042	yes	0.0151665	0.9423	0.997648	no	5.16391
FBgn0011272	2L:9967312-9968645	RpL13	162.698	111.818	193.924	193.924	-0.541049	0.01905	0.0438863	yes	0.253288	0.31005	0.396831	no	0.794328	0.0018	0.0407953	yes	-1.18286
FBgn0011273	3R:25811910-25813134	Acam	22.1932	2.97849	12.9543	22.1932	-2.89747	1	1	no	-0.776716	1	1	no	2.10649	1	1	no	4.95299
FBgn0011274	2L:17410640-17433161	Dif	4.21382	2.84304	6.23173	6.23173	-0.567692	1	1	no	0.564512	1	1	no	1.1322	1	1	no	-1.33164
FBgn0011276	X:2680198-2681723	HLH3B	0.731828	0.584085	0.293756	0.731828	-0.325326	1	1	no	-1.31688	1	1	no	-0.991558	1	1	no	-0.443067
FBgn0011277	X:4645126-4647414	HLH4C	0	0	0	0	0	1	1	no	0	1	1	no	0	1	1	no	-0.319811
FBgn0011278	3R:21441576-21446537	lbe	5.9492	11.2806	7.8168	11.2806	0.923079	0.0229	0.0503343	no	0.393883	1	1	no	-0.529196	0.21735	0.724858	no	4.22129
FBgn0011279	3L:12393803-12399322	Obp69a	9.79761	14.8021	3.70404	14.8021	0.5953	0.4518	0.541887	no	-1.40333	0.35675	0.443554	no	-1.99863	0.17865	0.664988	no	3.14564
FBgn0011280	X:20419612-20420979	Obp19d	0	0	0	0	0	1	1	no	0	1	1	no	0	1	1	no	-0.538837
FBgn0011281	3R:5972154-5975245	Obp83a	0.510234	0	0	0.510234	-inf	1	1	no	-inf	1	1	no	0	1	1	no	-0.547855
FBgn0011282	3R:7249794-7251957	Obp84a	0.937588	1.49164	1.19335	1.49164	0.669872	1	1	no	0.347988	1	1	no	-0.321887	1	1	no	-0.589793
FBgn0011283	2L:7496790-7497365	Obp28a	0	0	0	0	0	1	1	no	0	1	1	no	0	1	1	no	-0.426896
FBgn0011284	3L:13041755-13044234	RpS4	147.88	118.333	179.263	179.263	-0.321577	0.1326	0.205481	no	0.277652	0.2467	0.331761	no	0.599219	0.0116	0.130441	no	-1.2514
FBgn0011286	2R:8860363-8888097	RyR	5.92241	4.44044	3.54896	5.92241	-0.415482	1	1	no	-0.738791	1	1	no	-0.323314	1	1	no	-0.699623
FBgn0011288	3L:24074179-24299205	Snap25	1.3387	2.93306	2.9254	2.93306	1.13158	1	1	no	1.1278	1	1	no	-0.00377361	1	1	no	-0.655354
FBgn0011289	3R:27251111-27256463	TfIIA-L	103.93	85.6915	64.142	103.93	-0.278394	0.19495	0.278103	no	-0.696278	0.01335	0.0333866	yes	-0.417878	0.11095	0.52404	no	0.880863
FBgn0011290	3R:11678385-11679690	Taf12	24.362	15.0777	18.5645	24.362	-0.692216	0.0959	0.158628	no	-0.392085	0.40445	0.491313	no	0.30013	0.53745	0.952126	no	-0.786433
FBgn0011291	2L:9762423-9763262	Taf11	52.3621	39.0866	45.4368	52.3621	-0.42185	0.19375	0.27671	no	-0.204663	0.5827	0.657763	no	0.217187	0.57275	0.96085	no	1.17478
FBgn0011293	3L:17023122-17023741	a10	3.90006	1.10073	0	3.90006	-1.82504	1	1	no	-inf	1	1	no	-inf	1	1	no	-0.522758
FBgn0011294	2L:1329160-1329993	a5	0	0	0	0	0	1	1	no	0	1	1	no	0	1	1	no	-0.4724
FBgn0011296	2R:23683376-23687980	l(2)efl	27.3502	60.8991	68.4982	68.4982	1.15487	0.00275	0.00977088	yes	1.32451	0.0028	0.0100654	yes	0.169645	0.623	0.971453	no	-0.416359
FBgn0011297	2R:23705438-23709947	l(2)not	57.4562	36.4784	32.2868	57.4562	-0.655422	0.2307	0.318027	no	-0.831518	0.1754	0.253771	no	-0.176096	0.78195	0.996456	no	3.40354
FBgn0011300	2R:8952338-8962796	babo	8.22244	4.99506	6.73941	8.22244	-0.719065	0.0208	0.0468828	yes	-0.286954	0.4117	0.498074	no	0.432139	1	1	no	-1.91526
FBgn0011305	2L:10261794-10263554	Rsf1	68.7676	46.5139	37.2786	68.7676	-0.564069	0.03885	0.0768089	no	-0.883383	0.01305	0.0327914	yes	-0.319314	0.3631	0.874573	no	-0.550383
FBgn0011327	3L:9475492-9476965	Uch-L5	150.48	228.211	230.682	230.682	0.600797	0.0025	0.00908783	yes	0.616334	0.0054	0.0165777	yes	0.0155391	0.93645	0.997648	no	3.25831
FBgn0011335	3L:12116100-12118055	vers	34.7717	5.72358	6.93257	34.7717	-2.60292	5e-05	0.000393373	yes	-2.32645	0.0001	0.000742319	yes	0.276473	1	1	no	-0.534321
FBgn0011336	3R:25065790-25069637	Stt3B	102.249	61.2654	61.2444	102.249	-0.738944	0.0005	0.00268499	yes	-0.739438	0.00115	0.00516703	yes	-0.00049361	0.9925	0.997714	no	0.0924838
FBgn0011361	3L:1329948-1331631	ND-ACP	150.691	183.426	187.278	187.278	0.283602	0.2073	0.291608	no	0.313588	0.2437	0.328606	no	0.0299863	0.89945	0.997648	no	1.16587
FBgn0011455	3L:12136966-12138584	ND-SGDH	129.217	163.896	171.393	171.393	0.342989	0.1524	0.228762	no	0.407536	0.14215	0.214979	no	0.0644753	0.78675	0.996456	no	1.37485
FBgn0011474	3R:14316037-14326689	PR-Set7	27.9945	28.5425	22.3948	28.5425	0.0279662	0.94155	0.9568	no	-0.321982	0.48125	0.564745	no	-0.349942	0.4172	0.906821	no	0.470441
FBgn0011476	3R:15275521-15278668	l(3)neo43	86.4027	123.185	114.028	123.185	0.51168	0.2563	0.34511	no	0.400241	0.4171	0.503153	no	-0.111439	0.7834	0.996456	no	3.11834
FBgn0011481	3R:18192493-18199595	Ssdp	16.0548	3.78769	5.66907	16.0548	-2.08362	5e-05	0.000393373	yes	-1.50182	0.00015	0.00103619	yes	0.581986	1	1	no	-0.998212
FBgn0011509	3L:8718948-8720225	SrpRbeta	33.701	17.7801	23.2206	33.701	-0.922528	0.0135	0.0333729	yes	-0.537361	0.1844	0.26353	no	0.385117	0.3691	0.878528	no	-0.927441
FBgn0011554	2R:11340512-11341423	etaTry	0	0	0	0	0	1	1	no	0	1	1	no	0	1	1	no	-0.140124
FBgn0011555	2R:11341713-11342760	thetaTry	0.714879	0.419014	10.0345	10.0345	-0.770701	1	1	no	3.81113	0.1676	0.244527	no	4.58183	1	1	no	-0.331773
FBgn0011556	2R:11339185-11340132	zetaTry	0	0	0	0	0	1	1	no	0	1	1	no	0	1	1	no	-0.00829882
FBgn0011559	2L:18320101-18393441	Acp36DE	94.7546	58.3107	23.7973	94.7546	-0.700436	0.0034	0.0114058	yes	-1.99339	0.1272	0.196993	no	-1.29296	0.18745	0.676873	no	-0.0887808
FBgn0011566	X:2604196-2608876	Smyd3	11.6392	2.16184	2.73693	11.6392	-2.42866	0.02365	0.0516279	no	-2.08836	0.0249	0.0543003	no	0.340299	1	1	no	-0.4314
FBgn0011569	3L:10263908-10267111	can	66.884	35.6362	30.4972	66.884	-0.908316	5e-05	0.000393373	yes	-1.13298	5e-05	0.000413962	yes	-0.224667	0.3745	0.882633	no	1.39777
FBgn0011570	2L:1704901-1706962	cpb	49.9832	20.3953	36.5114	49.9832	-1.29321	5e-05	0.000393373	yes	-0.45309	0.1231	0.192064	no	0.840123	0.01515	0.156146	no	-0.653977
FBgn0011571	X:16288809-16293520	caz	59.9517	15.3179	17.8296	59.9517	-1.96858	5e-05	0.000393373	yes	-1.74952	5e-05	0.000413962	yes	0.219066	0.55845	0.957818	no	-1.03882
FBgn0011573	3L:1795391-1798610	Cdc37	124.559	146.3	150.217	150.217	0.232101	0.35685	0.450689	no	0.27022	0.3327	0.418886	no	0.0381193	0.88575	0.997648	no	2.37309
FBgn0011576	X:2172525-2180998	Cyp4d2	4.89746	4.61335	10.2499	10.2499	-0.0862185	1	1	no	1.06551	0.202	0.283166	no	1.15174	0.1626	0.638676	no	0.0158837
FBgn0011581	3R:24341550-24343825	Ms	1.64543	1.67866	0	1.67866	0.0288449	1	1	no	-inf	1	1	no	-inf	1	1	no	-0.520848
FBgn0011582	3R:14165378-14214810	Dop1R1	0.613856	0.835263	0.553808	0.835263	0.44433	1	1	no	-0.148456	1	1	no	-0.59302	1	1	no	-0.596583
FBgn0011584	2L:10009380-10013170	Trp1	92.5273	71.203	95.8405	95.8405	-0.377942	0.07565	0.130648	no	0.0507575	0.8348	0.873745	no	0.428708	0.0681	0.402768	no	-0.240785
FBgn0011586	X:8904143-8906248	e(r)	107.562	40.3872	38.158	107.562	-1.4132	5e-05	0.000393373	yes	-1.49511	5e-05	0.000413962	yes	-0.0819042	0.8132	0.996456	no	-0.697015
FBgn0011589	2R:17873938-17926695	Elk	0.726546	1.84595	1.33588	1.84595	1.34524	1	1	no	0.878671	1	1	no	-0.466573	1	1	no	-0.794145
FBgn0011591	3L:20925890-20949512	fng	2.49619	2.7667	10.2086	10.2086	0.148438	1	1	no	2.03199	0.1274	0.197273	no	1.88355	0.155	0.623002	no	-0.843827
FBgn0011592	2R:12529052-12564184	fra	28.7103	21.6454	18.5265	28.7103	-0.407506	0.1078	0.173844	no	-0.631976	0.0293	0.0616742	no	-0.224446	0.4413	0.919829	no	-0.434882
FBgn0011596	3R:23168316-23226711	fzo	130.767	160.906	89.1052	160.906	0.299215	0.23555	0.323319	no	-0.553421	0.06205	0.111788	no	-0.852636	0.00095	0.0272302	yes	2.10503
FBgn0011603	2L:4465173-4477022	ine	0.338077	0.788415	2.5411	2.5411	1.2216	1	1	no	2.91013	1	1	no	1.68853	1	1	no	-0.968753
FBgn0011604	2R:12636670-12640628	Iswi	114.566	104.015	73.3036	114.566	-0.139382	0.44755	0.53789	no	-0.644223	0.0017	0.00690651	yes	-0.50484	0.00985	0.117224	no	0.415189
FBgn0011606	X:2599157-2604052	Klp3A	107.129	158.146	172.454	172.454	0.561907	0.0026	0.00935868	yes	0.686868	0.00035	0.00206326	yes	0.124961	0.48445	0.93703	no	3.06832
FBgn0011638	2L:20348392-20350012	La	114.077	51.2855	44.684	114.077	-1.15339	5e-05	0.000393373	yes	-1.35218	5e-05	0.000413962	yes	-0.198793	0.47845	0.933064	no	0.736314
FBgn0011640	3L:7335441-7345183	lark	91.2905	45.3191	32.0548	91.2905	-1.01035	0.0114	0.0293223	yes	-1.50992	0.0008	0.0039435	yes	-0.499551	0.2587	0.774158	no	-0.659422
FBgn0011642	4:1057364-1077273	Zyx	72.455	30.149	25.4802	72.455	-1.26497	0.00015	0.00100947	yes	-1.50771	0.00085	0.00414323	yes	-0.242737	0.53695	0.952098	no	-1.13498
FBgn0011648	2L:3146055-3159643	Mad	56.5134	34.6386	29.6011	56.5134	-0.706213	0.00105	0.00473766	yes	-0.932941	0.00035	0.00206326	yes	-0.226728	0.37485	0.882633	no	-0.163989
FBgn0011653	3L:4161665-4167464	mas	0.432716	0.900827	0.105067	0.900827	1.05783	1	1	no	-2.04211	1	1	no	-3.09994	1	1	no	-0.47167
FBgn0011655	3R:31596641-31616160	Med	28.5594	6.60925	8.3171	28.5594	-2.11141	0.0192	0.0441395	yes	-1.77984	0.03585	0.0726908	no	0.331586	1	1	no	-0.868842
FBgn0011656	2R:9913495-9958858	Mef2	12.9061	5.01007	4.72723	12.9061	-1.36516	0.00015	0.00100947	yes	-1.44899	0.0011	0.00501638	yes	-0.0838344	1	1	no	-1.36178
FBgn0011659	2R:8170273-8173613	Mlh1	11.7147	17.7416	9.44793	17.7416	0.598812	0.20275	0.286836	no	-0.310251	0.6373	0.70779	no	-0.909064	0.16675	0.644495	no	0.240009
FBgn0011660	2R:15340471-15371520	Pms2	60.0386	27.7906	11.6101	60.0386	-1.11129	0.00135	0.00575841	yes	-2.37051	0.00015	0.00103619	yes	-1.25922	0.0111	0.127432	no	0.814802
FBgn0011661	X:8873011-8898332	Moe	46.5597	28.8155	79.1384	79.1384	-0.692234	0.0013	0.00558358	yes	0.765296	0.00105	0.00482779	yes	1.45751	5e-05	0.00308838	yes	-1.60766
FBgn0011666	3R:25516117-25609127	msi	44.8799	12.9645	9.41248	44.8799	-1.79151	0.0066	0.0191528	yes	-2.25342	0.0023	0.0087038	yes	-0.461907	0.50215	0.943991	no	-0.896081
FBgn0011668	3R:25831574-25831899	Mst57Da	163.671	195.548	90.7498	195.548	0.256728	0.4197	0.510801	no	-0.850833	0.0785	0.135684	no	-1.10756	0.0196	0.184455	no	0.170674
FBgn0011669	3R:25830719-25830914	Mst57Db	214.19	248.288	218.68	248.288	0.213119	0.6685	0.738422	no	0.0299257	0.9525	0.96304	no	-0.183193	0.7705	0.996456	no	0.164479
FBgn0011670	3R:25829320-25829698	Mst57Dc	90.803	102.186	53.7357	102.186	0.170392	0.6362	0.71133	no	-0.756858	0.14885	0.223031	no	-0.92725	0.06785	0.402375	no	0.134499
FBgn0011672	3R:21051382-21060800	Mvl	45.0587	39.5354	39.2483	45.0587	-0.188661	0.37855	0.472021	no	-0.199184	0.42975	0.515628	no	-0.0105069	0.9658	0.997648	no	-0.967606
FBgn0011674	2R:20821261-20836028	insc	3.46722	1.84503	3.10807	3.46722	-0.910139	1	1	no	-0.157766	1	1	no	0.752403	1	1	no	-0.701957
FBgn0011676	2L:10804273-10837511	Nos	0	0.113506	0	0.113506	inf	1	1	no	0	1	1	no	-inf	1	1	no	-0.684356
FBgn0011692	3L:4242733-4246233	pav	30.0842	7.28372	2.48337	30.0842	-2.04626	5e-05	0.000393373	yes	-3.59864	5e-05	0.000413962	yes	-1.55238	1	1	no	-0.173901
FBgn0011693	3L:16351990-16354297	Pdh	0.825617	0.988814	14.1378	14.1378	0.260226	1	1	no	4.09799	0.0545	0.100824	no	3.83787	0.02685	0.225983	no	-0.578158
FBgn0011694	2R:25173567-25174230	EbpII	6.39516	0	0	6.39516	-inf	1	1	no	-inf	1	1	no	0	1	1	no	-0.197037
FBgn0011695	2R:24026171-24027518	EbpIII	48.6417	108.867	206.554	206.554	1.16231	0.0006	0.00307698	yes	2.08626	5e-05	0.000413962	yes	0.923949	0.00145	0.0359264	yes	-0.63012
FBgn0011701	3R:18236191-18242159	repo	0	0	0.12974	0.12974	0	1	1	no	inf	1	1	no	inf	1	1	no	-0.8095
FBgn0011703	2L:10325025-10327943	RnrL	9.34963	2.45743	3.33234	9.34963	-1.92776	0.00115	0.00509154	yes	-1.48837	0.01	0.0267314	yes	0.439388	1	1	no	-0.337339
FBgn0011704	2R:11983144-11985393	RnrS	24.9562	18.6114	12.1963	24.9562	-0.423209	0.17225	0.252554	no	-1.03296	0.0149	0.0363495	yes	-0.609749	0.14485	0.602694	no	-0.30226
FBgn0011705	2L:8985935-8989539	rost	21.9049	25.6567	24.2747	25.6567	0.228085	0.46785	0.557487	no	0.148214	0.6924	0.756365	no	-0.0798818	0.82205	0.99671	no	-0.51962
FBgn0011706	3L:18397534-18398435	rpr	0	0.596227	12.8462	12.8462	inf	1	1	no	inf	5e-05	0.000413962	yes	4.42933	0.24605	0.759094	no	-0.336551
FBgn0011708	2L:16307345-16309274	Syx5	105.903	103.564	101.966	105.903	-0.0322128	0.87485	0.905123	no	-0.0546568	0.8101	0.853045	no	-0.0224365	0.91435	0.997648	no	0.0164173
FBgn0011710	X:21358285-21361688	Sep1	49.22	38.8805	43.6564	49.22	-0.340199	0.14205	0.216205	no	-0.173051	0.5151	0.595958	no	0.167148	0.52315	0.950415	no	-0.173518
FBgn0011715	3R:5470925-5472754	Snr1	42.2386	21.3843	20.6373	42.2386	-0.98201	0.002	0.00773849	yes	-1.03331	0.0078	0.022059	yes	-0.0512967	0.8917	0.997648	no	-0.299233
FBgn0011722	2L:6412314-6423310	Tig	15.0672	9.66719	9.13534	15.0672	-0.640247	0.0047	0.0146929	yes	-0.721884	0.00925	0.0251819	yes	-0.0816376	0.76665	0.996456	no	-0.428554
FBgn0011723	3L:11850644-11938872	byn	0.872084	2.03225	1.86181	2.03225	1.22054	1	1	no	1.09417	1	1	no	-0.126297	1	1	no	-0.495535
FBgn0011725	3R:24196892-24226934	twin	173.158	252.412	270.778	270.778	0.543692	0.02035	0.0461518	yes	0.64502	0.0088	0.0242591	yes	0.101329	0.6257	0.971453	no	4.2891
FBgn0011726	2R:24037942-24046805	tsr	138.623	127.244	153.526	153.526	-0.123564	0.7887	0.838073	no	0.147321	0.7688	0.818907	no	0.270885	0.5243	0.950415	no	-0.497433
FBgn0011737	2L:6908082-6914138	Wee1	111.293	138.491	130.252	138.491	0.315433	0.1209	0.191054	no	0.22695	0.31325	0.400162	no	-0.0884823	0.6521	0.974547	no	3.52235
FBgn0011739	3R:30789624-30806619	wts	23.2213	8.69981	7.45516	23.2213	-1.41639	5e-05	0.000393373	yes	-1.63913	5e-05	0.000413962	yes	-0.222744	1	1	no	-1.25685
FBgn0011740	3R:9412547-9417264	alpha-Man-IIa	55.9122	16.9427	13.045	55.9122	-1.7225	5e-05	0.000393373	yes	-2.09966	5e-05	0.000413962	yes	-0.377161	0.1853	0.676531	no	-0.0333996
FBgn0011741	X:15734269-15737120	Arp6	20.4707	11.3398	15.6802	20.4707	-0.852169	0.1344	0.207686	no	-0.384618	0.53615	0.615376	no	0.467552	0.5135	0.946951	no	-0.640592
FBgn0011742	X:16548289-16553968	Arp2	75.7933	95.2092	103.448	103.448	0.329031	0.0971	0.160212	no	0.44876	0.04585	0.0878289	no	0.119729	0.5595	0.95837	no	-0.708668
FBgn0011743	2R:16774245-16775676	Arp53D	138.375	174.952	175.528	175.528	0.338383	0.0864	0.145809	no	0.343119	0.11965	0.188083	no	0.00473649	0.9814	0.997714	no	4.72824
FBgn0011745	3R:12691732-12694842	Arp1	75.0525	66.0665	65.8478	75.0525	-0.183981	0.595	0.674007	no	-0.188766	0.62745	0.699169	no	-0.00478454	0.99225	0.997714	no	0.669081
FBgn0011746	2R:9062294-9077554	ana	16.7165	44.9206	114.865	114.865	1.4261	5e-05	0.000393373	yes	2.78061	5e-05	0.000413962	yes	1.35446	5e-05	0.00308838	yes	3.52218
FBgn0011747	4:115073-129849	Ank	49.4971	28.8689	37.2933	49.4971	-0.777825	0.00025	0.0015412	yes	-0.40843	0.0631	0.113334	no	0.3694	0.09145	0.472941	no	-1.88441
FBgn0011754	X:11695136-11705300	PhKgamma	76.1497	38.9932	36.5783	76.1497	-0.965617	5e-05	0.000393373	yes	-1.05785	5e-05	0.000413962	yes	-0.0922171	0.71485	0.990549	no	0.066125
FBgn0011758	X:17397477-17403278	B-H1	0.130468	0	0	0.130468	-inf	1	1	no	-inf	1	1	no	0	1	1	no	-0.872786
FBgn0011760	X:4687799-4702034	ctp	153.237	85.0782	89.761	153.237	-0.848904	5e-05	0.000393373	yes	-0.771605	0.00125	0.00548396	yes	0.0773003	0.74465	0.995048	no	-1.22112
FBgn0011761	X:5312170-5313125	dhd	27.4036	13.0589	5.24565	27.4036	-1.06933	0.012	0.0305172	yes	-2.38518	0.00955	0.0258169	yes	-1.31586	0.0843	0.45223	no	-0.278527
FBgn0011762	3L:8340313-8344404	DNApol-alpha50	1.34415	0.262594	0.263771	1.34415	-2.35578	1	1	no	-2.34933	1	1	no	0.00644988	1	1	no	-0.424099
FBgn0011763	2R:13220282-13228202	Dp	34.8947	12.2815	10.5222	34.8947	-1.50652	0.00105	0.00473766	yes	-1.72957	0.00215	0.00827322	yes	-0.222974	0.67295	0.980712	no	-0.836641
FBgn0011766	3R:21620303-21660871	E2f1	22.7653	11.1988	15.7847	22.7653	-1.02349	0.0001	0.000714708	yes	-0.528317	0.06315	0.113363	no	0.495412	0.09935	0.492533	no	-0.828137
FBgn0011768	3R:10870905-10872381	Fdh	109.143	61.0347	86.6522	109.143	-0.838512	0.00035	0.002009	yes	-0.332906	0.18055	0.259355	no	0.505606	0.05235	0.345115	no	0.763472
FBgn0011769	3L:9367376-9371238	Fdx1	44.8788	34.8486	36.6411	44.8788	-0.364934	0.4922	0.5792	no	-0.292572	0.6031	0.676913	no	0.0724143	0.89755	0.997648	no	3.37774
FBgn0011770	X:10326463-10329872	Gip	39.6348	5.83422	12.7086	39.6348	-2.76416	0.0017	0.00685881	yes	-1.64096	0.006	0.0180018	yes	1.12319	0.14415	0.601392	no	-0.682586
FBgn0011771	3L:22284353-22288195	Hem	20.9047	5.44649	8.44761	20.9047	-1.94043	5e-05	0.000393373	yes	-1.30721	0.00045	0.0025282	yes	0.633215	1	1	no	-1.16811
FBgn0011774	3R:11410046-11412440	Irbp	24.3228	4.96747	2.04053	24.3228	-2.29172	5e-05	0.000393373	yes	-3.5753	0.0004	0.00229606	yes	-1.28358	1	1	no	-0.11078
FBgn0011785	3R:24318815-24333316	BRWD3	27.0886	6.39793	6.29854	27.0886	-2.08201	5e-05	0.000393373	yes	-2.1046	5e-05	0.000413962	yes	-0.0225881	1	1	no	-0.455465
FBgn0011787	3L:8956790-8957584	mRpL12	117.161	60.416	45.2909	117.161	-0.955485	0.0009	0.00419056	yes	-1.3712	0.00035	0.00206326	yes	-0.415711	0.2582	0.774158	no	1.21125
FBgn0011802	3L:10459080-10463101	Gem3	65.5644	51.1815	54.8115	65.5644	-0.357291	0.07215	0.125765	no	-0.258435	0.2448	0.329868	no	0.0988541	0.64065	0.972559	no	-0.17126
FBgn0011812	2R:8432885-8433384	Lcp1Psi	0	0	0	0	0	1	1	no	0	1	1	no	0	1	1	no	-0.185695
FBgn0011817	3L:7979045-8054147	nmo	133.179	161.904	159.871	161.904	0.281779	0.14245	0.216647	no	0.263546	0.2038	0.285133	no	-0.0182331	0.92865	0.997648	no	0.539463
FBgn0011818	2L:2492954-2498846	oaf	143.826	37.4554	13.278	143.826	-1.94108	5e-05	0.000393373	yes	-3.43721	5e-05	0.000413962	yes	-1.49614	0.00015	0.00674692	yes	1.84045
FBgn0011822	X:268508-470726	pcl	0	0	1.10294	1.10294	0	1	1	no	inf	1	1	no	inf	1	1	no	-0.382301
FBgn0011824	2R:21092221-21101453	CG4038	39.3322	7.69824	7.63364	39.3322	-2.35311	0.00865	0.0236741	yes	-2.36527	0.0259	0.055995	no	-0.0121577	1	1	no	-0.801248
FBgn0011826	X:16554626-16560016	Pp2B-14D	9.17823	3.90222	6.046	9.17823	-1.23392	0.00305	0.0105274	yes	-0.602235	0.14485	0.218307	no	0.631677	1	1	no	-1.08442
FBgn0011828	3L:2600330-2630693	Pxn	3.55084	5.8253	7.88034	7.88034	0.71417	1	1	no	1.15007	0.0919	0.15308	no	0.436022	1	1	no	-0.514317
FBgn0011829	2L:21179932-21198762	Ret	0.272797	0	0	0.272797	-inf	1	1	no	-inf	1	1	no	0	1	1	no	-0.522897
FBgn0011832	2L:2250430-2251275	Ser12	0	0	0	0	0	1	1	no	0	1	1	no	0	1	1	no	na
FBgn0011834	X:20962604-20963505	Ser6	0	0	9.45798	9.45798	0	1	1	no	inf	5e-05	0.000413962	yes	inf	1	1	no	-0.303512
FBgn0011836	3L:9878984-9888683	Taf2	43.8368	14.6595	9.86508	43.8368	-1.58031	5e-05	0.000393373	yes	-2.15174	5e-05	0.000413962	yes	-0.571432	0.0738	0.420598	no	0.755678
FBgn0011837	X:12659414-12682554	Tis11	61.8354	10.3491	13.6696	61.8354	-2.57893	5e-05	0.000393373	yes	-2.17749	5e-05	0.000413962	yes	0.401501	0.309	0.824784	no	-1.34942
FBgn0011840	3R:17620143-17620216	tRNA:Ala-AGC-2-3	0	0	0	0	0	1	1	no	0	1	1	no	0	1	1	no	na
FBgn0011844	3L:13228691-13279642	tRNA:Asp-GTC-1-10	0	0	0	0	0	1	1	no	0	1	1	no	0	1	1	no	na
FBgn0011845	3R:24544718-24556549	tRNA:Asp-GTC-1-11	0	0	0	0	0	1	1	no	0	1	1	no	0	1	1	no	na
FBgn0011848	2R:19727980-19728052	tRNA:Glu-TTC-1-6	0	0	0	0	0	1	1	no	0	1	1	no	0	1	1	no	na
FBgn0011849	2R:19727459-19727531	tRNA:Glu-TTC-1-5	0	0	0	0	0	1	1	no	0	1	1	no	0	1	1	no	na
FBgn0011850	2R:19726141-19726213	tRNA:Glu-TTC-1-4	0	0	0	0	0	1	1	no	0	1	1	no	0	1	1	no	na
FBgn0011851	3L:1342492-1475257	tRNA:Glu-CTC-3-4	0	0	0	0	0	1	1	no	0	1	1	no	0	1	1	no	na
FBgn0011852	3L:1342492-1475257	tRNA:Glu-CTC-3-5	0	0	0	0	0	1	1	no	0	1	1	no	0	1	1	no	na
FBgn0011853	3L:1342492-1475257	tRNA:Glu-CTC-3-6	0	0	0	0	0	1	1	no	0	1	1	no	0	1	1	no	na
FBgn0011854	3L:1342492-1475257	tRNA:Glu-CTC-3-8	0	0	0	0	0	1	1	no	0	1	1	no	0	1	1	no	na
FBgn0011855	3L:1342492-1475257	tRNA:Glu-CTC-3-9	0	0	0	0	0	1	1	no	0	1	1	no	0	1	1	no	na
FBgn0011858	3R:16310541-16341988	tRNA:Phe-GAA-1-8	0	0	0	0	0	1	1	no	0	1	1	no	0	1	1	no	na
FBgn0011859	2L:1884621-1944289	tRNA:Gly-GCC-1-1	0	0	0	0	0	1	1	no	0	1	1	no	0	1	1	no	na
FBgn0011860	2L:2031691-2031762	tRNA:Gly-GCC-1-2	0	0	0	0	0	1	1	no	0	1	1	no	0	1	1	no	na
FBgn0011861	2L:7872848-7872919	tRNA:Gly-GCC-1-3	0	0	0	0	0	1	1	no	0	1	1	no	0	1	1	no	na
FBgn0011862	2L:14518090-14518161	tRNA:Gly-GCC-1-4	0	0	0	0	0	1	1	no	0	1	1	no	0	1	1	no	-0.185695
FBgn0011863	2L:14518306-14518377	tRNA:Gly-GCC-1-5	0	0	0	0	0	1	1	no	0	1	1	no	0	1	1	no	na
FBgn0011864	2L:14518620-14518691	tRNA:Gly-GCC-1-6	0	0	0	0	0	1	1	no	0	1	1	no	0	1	1	no	na
FBgn0011865	2L:14530545-14530616	tRNA:Gly-GCC-1-7	0	0	0	0	0	1	1	no	0	1	1	no	0	1	1	no	na
FBgn0011866	2L:14530853-14530924	tRNA:Gly-GCC-2-1	0	0	0	0	0	1	1	no	0	1	1	no	0	1	1	no	na
FBgn0011867	2R:16968007-16968078	tRNA:Gly-GCC-1-8	0	0	0	0	0	1	1	no	0	1	1	no	0	1	1	no	na
FBgn0011868	2R:18639725-18639796	tRNA:Gly-GCC-1-9	0	0	0	0	0	1	1	no	0	1	1	no	0	1	1	no	na
FBgn0011869	2R:20229480-20229551	tRNA:Gly-GCC-1-10	0	0	0	0	0	1	1	no	0	1	1	no	0	1	1	no	na
FBgn0011870	2R:20231828-20234927	tRNA:Gly-GCC-1-11	0	0	0	0	0	1	1	no	0	1	1	no	0	1	1	no	na
FBgn0011871	2R:21161355-21161426	tRNA:Gly-GCC-1-12	0	0	0	0	0	1	1	no	0	1	1	no	0	1	1	no	na
FBgn0011872	2R:21182855-21182926	tRNA:Gly-GCC-1-13	0	0	0	0	0	1	1	no	0	1	1	no	0	1	1	no	-0.185695
FBgn0011877	2R:12336732-12336804	tRNA:His-GTG-2-1Psi	0	0	0	0	0	1	1	no	0	1	1	no	0	1	1	no	na
FBgn0011878	2R:12336417-12336489	tRNA:His-GTG-1-4	0	0	0	0	0	1	1	no	0	1	1	no	0	1	1	no	-0.267432
FBgn0011879	2R:17392214-17392286	tRNA:Ala-TGC-2-1	0	0	0	0	0	1	1	no	0	1	1	no	0	1	1	no	na
FBgn0011880	2R:6087872-6169087	tRNA:Ile-AAT-1-1	0	0	0	0	0	1	1	no	0	1	1	no	0	1	1	no	na
FBgn0011881	2R:13414977-13439051	tRNA:Ile-AAT-1-3	0	0	0	0	0	1	1	no	0	1	1	no	0	1	1	no	na
FBgn0011882	2R:13414977-13439051	tRNA:Ile-AAT-1-4	0	0	0	0	0	1	1	no	0	1	1	no	0	1	1	no	na
FBgn0011883	2R:13414977-13439051	tRNA:Ile-AAT-1-5	0	0	0	0	0	1	1	no	0	1	1	no	0	1	1	no	na
FBgn0011884	2R:13414977-13439051	tRNA:Ile-AAT-1-6	0	0	0	0	0	1	1	no	0	1	1	no	0	1	1	no	na
FBgn0011885	2R:13414977-13439051	tRNA:Ile-AAT-1-7	0	0	0	0	0	1	1	no	0	1	1	no	0	1	1	no	na
FBgn0011887	2R:6087872-6169087	tRNA:Lys-CTT-1-4	0	0	0	0	0	1	1	no	0	1	1	no	0	1	1	no	na
FBgn0011888	2R:6087872-6169087	tRNA:Lys-CTT-1-3	0	0	0	0	0	1	1	no	0	1	1	no	0	1	1	no	na
FBgn0011889	2R:6087872-6169087	tRNA:Lys-CTT-1-2	0	0	0	0	0	1	1	no	0	1	1	no	0	1	1	no	-0.185695
FBgn0011890	2R:6171495-6171568	tRNA:Lys-CTT-1-5	0	0	0	0	0	1	1	no	0	1	1	no	0	1	1	no	na
FBgn0011891	2R:6087872-6169087	tRNA:Lys-CTT-1-1	0	0	0	0	0	1	1	no	0	1	1	no	0	1	1	no	na
FBgn0011892	2R:6923365-6971637	tRNA:Lys-CTT-1-6	0	0	0	0	0	1	1	no	0	1	1	no	0	1	1	no	na
FBgn0011893	2R:6923365-6971637	tRNA:Lys-CTT-1-7	0	0	0	0	0	1	1	no	0	1	1	no	0	1	1	no	na
FBgn0011894	2R:6923365-6971637	tRNA:Lys-CTT-1-8	0	0	0	0	0	1	1	no	0	1	1	no	0	1	1	no	na
FBgn0011895	2R:6923365-6971637	tRNA:Lys-CTT-1-9	0	0	0	0	0	1	1	no	0	1	1	no	0	1	1	no	na
FBgn0011896	2R:13536044-13536117	tRNA:Lys-CTT-1-10	0	0	0	0	0	1	1	no	0	1	1	no	0	1	1	no	na
FBgn0011897	2R:19802590-19802663	tRNA:Lys-CTT-1-11	0	0	0	0	0	1	1	no	0	1	1	no	0	1	1	no	na
FBgn0011902	2L:8258372-8301079	tRNA:Lys-TTT-1-1	0	0	0	0	0	1	1	no	0	1	1	no	0	1	1	no	na
FBgn0011904	3R:6822962-6823035	tRNA:Lys-TTT-2-4	0	0	0	0	0	1	1	no	0	1	1	no	0	1	1	no	na
FBgn0011905	3R:12131355-12131427	tRNA:Lys-TTT-2-5	0	0	0	0	0	1	1	no	0	1	1	no	0	1	1	no	na
FBgn0011906	2R:8683214-8683297	tRNA:Leu-CAG-1-1	0	0	0	0	0	1	1	no	0	1	1	no	0	1	1	no	na
FBgn0011909	2R:13414977-13439051	tRNA:Leu-CAA-2-1	0	0	0	0	0	1	1	no	0	1	1	no	0	1	1	no	na
FBgn0011910	2R:13414977-13439051	tRNA:Leu-CAA-1-1	0	0	0	0	0	1	1	no	0	1	1	no	0	1	1	no	na
FBgn0011915	2R:11652648-11652721	tRNA:Met-CAT-1-1	0	0	0	0	0	1	1	no	0	1	1	no	0	1	1	no	na
FBgn0011916	2R:11652755-11679354	tRNA:Met-CAT-1-2	0	0	0	0	0	1	1	no	0	1	1	no	0	1	1	no	5.19947
FBgn0011919	3R:6496038-6496111	tRNA:Met-CAT-1-5	0	0	0	0	0	1	1	no	0	1	1	no	0	1	1	no	na
FBgn0011921	2R:9610463-9683858	tRNA:iMet-CAT-2-1	0	0	0	0	0	1	1	no	0	1	1	no	0	1	1	no	na
FBgn0011927	3L:14672838-14747868	tRNA:iMet-CAT-1-4	0	0	0	0	0	1	1	no	0	1	1	no	0	1	1	no	na
FBgn0011928	3L:14672838-14747868	tRNA:iMet-CAT-1-5	0	0	0	0	0	1	1	no	0	1	1	no	0	1	1	no	na
FBgn0011931	2R:6087872-6169087	tRNA:Asn-GTT-1-6	0	0	0	0	0	1	1	no	0	1	1	no	0	1	1	no	na
FBgn0011932	2R:6087872-6169087	tRNA:Asn-GTT-1-5	0	0	0	0	0	1	1	no	0	1	1	no	0	1	1	no	na
FBgn0011933	2R:6087872-6169087	tRNA:Asn-GTT-1-4	0	0	0	0	0	1	1	no	0	1	1	no	0	1	1	no	na
FBgn0011934	2R:6181747-6196320	tRNA:Asn-GTT-1-8	0	0	0	0	0	1	1	no	0	1	1	no	0	1	1	no	na
FBgn0011935	2R:6181747-6196320	tRNA:Asn-GTT-1-7	0	0	0	0	0	1	1	no	0	1	1	no	0	1	1	no	na
FBgn0011936	2R:6087872-6169087	tRNA:Asn-GTT-1-3	0	0	0	0	0	1	1	no	0	1	1	no	0	1	1	no	na
FBgn0011937	2R:6087872-6169087	tRNA:Asn-GTT-1-2	0	0	0	0	0	1	1	no	0	1	1	no	0	1	1	no	na
FBgn0011938	2R:6087872-6169087	tRNA:Asn-GTT-1-1	0	0	0	0	0	1	1	no	0	1	1	no	0	1	1	no	na
FBgn0011944	3R:17618109-17618181	tRNA:Pro-TGG-1-1	0	0	0	0	0	1	1	no	0	1	1	no	0	1	1	no	na
FBgn0011945	3R:17619960-17620032	tRNA:Pro-TGG-1-2	0	0	0	0	0	1	1	no	0	1	1	no	0	1	1	no	na
FBgn0011948	X:14016202-14016275	tRNA:Arg-TCG-3-1	0	0	0	0	0	1	1	no	0	1	1	no	0	1	1	no	na
FBgn0011949	X:14016807-14016880	tRNA:Arg-TCG-3-2	0	0	0	0	0	1	1	no	0	1	1	no	0	1	1	no	na
FBgn0011950	X:14017009-14017082	tRNA:Arg-TCG-3-3	0	0	0	0	0	1	1	no	0	1	1	no	0	1	1	no	na
FBgn0011951	X:14017211-14017284	tRNA:Arg-TCG-3-4	0	0	0	0	0	1	1	no	0	1	1	no	0	1	1	no	na
FBgn0011952	X:14014813-14014886	tRNA:Arg-TCG-2-1	0	0	0	0	0	1	1	no	0	1	1	no	0	1	1	no	na
FBgn0011953	X:14103718-14103791	tRNA:Arg-TCG-1-1	0	0	0	0	0	1	1	no	0	1	1	no	0	1	1	no	na
FBgn0011954	X:21205309-21281171	tRNA:Arg-TCG-2-2	0	0	0	0	0	1	1	no	0	1	1	no	0	1	1	no	na
FBgn0011955	2R:6178583-6178656	tRNA:Arg-ACG-1-5	0	0	0	0	0	1	1	no	0	1	1	no	0	1	1	no	na
FBgn0011956	2R:6169606-6169679	tRNA:Arg-ACG-1-3	0	0	0	0	0	1	1	no	0	1	1	no	0	1	1	no	na
FBgn0011957	2R:6087872-6169087	tRNA:Arg-ACG-1-2	0	0	0	0	0	1	1	no	0	1	1	no	0	1	1	no	na
FBgn0011958	2R:6087872-6169087	tRNA:Arg-ACG-1-1	0	0	0	0	0	1	1	no	0	1	1	no	0	1	1	no	na
FBgn0011959	3R:8140969-8141042	tRNA:Arg-ACG-1-10	0	0	0	0	0	1	1	no	0	1	1	no	0	1	1	no	na
FBgn0011960	3R:8140726-8140799	tRNA:Arg-ACG-1-9	0	0	0	0	0	1	1	no	0	1	1	no	0	1	1	no	na
FBgn0011961	3R:8140475-8140548	tRNA:Arg-ACG-1-8	0	0	0	0	0	1	1	no	0	1	1	no	0	1	1	no	na
FBgn0011962	3R:8140222-8140295	tRNA:Arg-ACG-1-7	0	0	0	0	0	1	1	no	0	1	1	no	0	1	1	no	na
FBgn0011963	3R:8139950-8140023	tRNA:Arg-ACG-1-6	0	0	0	0	0	1	1	no	0	1	1	no	0	1	1	no	na
FBgn0011965	3R:5378092-5392866	tRNA:Arg-TCG-4-1	0	0	0	0	0	1	1	no	0	1	1	no	0	1	1	no	na
FBgn0011966	3R:8824410-8931896	tRNA:Arg-TCG-2-3	0	0	0	0	0	1	1	no	0	1	1	no	0	1	1	no	na
FBgn0011970	3R:10264305-10311613	tRNA:Ser-GCT-2-1	0	0	0	0	0	1	1	no	0	1	1	no	0	1	1	no	na
FBgn0011971	3R:14044524-14044606	tRNA:Ser-GCT-2-2	0	0	0	0	0	1	1	no	0	1	1	no	0	1	1	no	na
FBgn0011974	X:14070640-14070722	tRNA:Ser-AGA-1-1	0	0	0	0	0	1	1	no	0	1	1	no	0	1	1	no	na
FBgn0011975	X:14015044-14015126	tRNA:Ser-CGA-1-1	0	0	0	0	0	1	1	no	0	1	1	no	0	1	1	no	na
FBgn0011976	X:14015444-14015526	tRNA:Ser-CGA-1-2	0	0	0	0	0	1	1	no	0	1	1	no	0	1	1	no	na
FBgn0011977	X:14103362-14103444	tRNA:Ser-CGA-1-3	0	0	0	0	0	1	1	no	0	1	1	no	0	1	1	no	na
FBgn0011980	X:14025108-14025190	tRNA:Ser-AGA-3-1	0	0	0	0	0	1	1	no	0	1	1	no	0	1	1	no	na
FBgn0011981	X:14104648-14104730	tRNA:Ser-AGA-3-2	0	0	0	0	0	1	1	no	0	1	1	no	0	1	1	no	na
FBgn0011982	X:14025565-14025647	tRNA:Ser-AGA-2-1	0	0	0	0	0	1	1	no	0	1	1	no	0	1	1	no	na
FBgn0011983	X:14117728-14117810	tRNA:Ser-AGA-2-2	0	0	0	0	0	1	1	no	0	1	1	no	0	1	1	no	na
FBgn0011984	2L:3173002-3173084	tRNA:Ser-AGA-2-4	0	0	0	0	0	1	1	no	0	1	1	no	0	1	1	no	na
FBgn0011985	2L:3169581-3169663	tRNA:Ser-AGA-2-3	0	0	0	0	0	1	1	no	0	1	1	no	0	1	1	no	na
FBgn0011986	3L:5342083-5342165	tRNA:Ser-AGA-2-5	0	0	0	0	0	1	1	no	0	1	1	no	0	1	1	no	na
FBgn0011987	2R:11357563-11357650	tRNA:SeC-TCA-1-1	0	0	0	0	0	1	1	no	0	1	1	no	0	1	1	no	na
FBgn0011993	3R:17624564-17624638	tRNA:Thr-AGT-1-5	0	0	0	0	0	1	1	no	0	1	1	no	0	1	1	no	na
FBgn0011994	3R:17624805-17624879	tRNA:Thr-AGT-1-6	0	0	0	0	0	1	1	no	0	1	1	no	0	1	1	no	na
FBgn0011998	3R:7452059-7452132	tRNA:Val-CAC-2-2	0	0	0	0	0	1	1	no	0	1	1	no	0	1	1	no	na
FBgn0011999	3R:7451296-7451369	tRNA:Val-CAC-2-1	0	0	0	0	0	1	1	no	0	1	1	no	0	1	1	no	na
FBgn0012000	3R:7472059-7472132	tRNA:Val-CAC-2-3	0	0	0	0	0	1	1	no	0	1	1	no	0	1	1	no	na
FBgn0012001	3R:7475902-7475975	tRNA:Val-CAC-2-4	0	0	0	0	0	1	1	no	0	1	1	no	0	1	1	no	na
FBgn0012002	3R:17617760-17617833	tRNA:Val-CAC-1-1	0	0	0	0	0	1	1	no	0	1	1	no	0	1	1	no	na
FBgn0012003	3R:19671449-19698742	tRNA:Val-CAC-2-5	0	0	0	0	0	1	1	no	0	1	1	no	0	1	1	no	na
FBgn0012004	3R:19790121-19790194	tRNA:Val-CAC-2-6	0	0	0	0	0	1	1	no	0	1	1	no	0	1	1	no	na
FBgn0012009	3L:13428838-13435229	tRNA:Val-AAC-2-4	0	0	0	0	0	1	1	no	0	1	1	no	0	1	1	no	-0.393043
FBgn0012010	3L:13428838-13435229	tRNA:Val-AAC-2-3	0	0	0	0	0	1	1	no	0	1	1	no	0	1	1	no	na
FBgn0012011	3R:16310541-16341988	tRNA:Val-AAC-1-1	0	0	0	0	0	1	1	no	0	1	1	no	0	1	1	no	na
FBgn0012016	2L:2462592-2462686	tRNA:Tyr-GTA-1-3	0	0	0	0	0	1	1	no	0	1	1	no	0	1	1	no	na
FBgn0012017	2L:2459923-2460044	tRNA:Tyr-GTA-1-2	0	0	0	0	0	1	1	no	0	1	1	no	0	1	1	no	na
FBgn0012018	2L:7710879-7713991	tRNA:Tyr-GTA-3-1	0	0	0	0	0	1	1	no	0	1	1	no	0	1	1	no	na
FBgn0012024	3R:8660902-8673702	tRNA:Tyr-GTA-1-8	0	0	0	0	0	1	1	no	0	1	1	no	0	1	1	no	na
FBgn0012025	3R:8660902-8673702	tRNA:Tyr-GTA-1-7	0	0	0	0	0	1	1	no	0	1	1	no	0	1	1	no	na
FBgn0012026	3R:8660902-8673702	tRNA:Tyr-GTA-1-6	0	0	0	0	0	1	1	no	0	1	1	no	0	1	1	no	na
FBgn0012027	3R:8642700-8642793	tRNA:Tyr-GTA-1-5	0	0	0	0	0	1	1	no	0	1	1	no	0	1	1	no	-0.185695
FBgn0012028	3R:8642332-8642425	tRNA:Tyr-GTA-1-4	0	0	0	0	0	1	1	no	0	1	1	no	0	1	1	no	na
FBgn0012034	3L:21270721-21280243	AcCoAS	5.50181	2.73668	7.07945	7.07945	-1.00748	1	1	no	0.363706	1	1	no	1.37123	1	1	no	-0.883227
FBgn0012036	2L:9370308-9415156	Aldh	150.587	227.074	231.608	231.608	0.592568	0.0229	0.0503343	no	0.621075	0.02445	0.053563	no	0.0285228	0.8975	0.997648	no	3.36768
FBgn0012037	2L:13905644-13909212	Ance	90.4844	154.488	164.084	164.084	0.77175	5e-05	0.000393373	yes	0.858695	0.0001	0.000742319	yes	0.0869677	0.64775	0.97289	no	0.492237
FBgn0012042	2R:14747361-14748215	AttA	0.537712	2.37157	1.61855	2.37157	2.14094	1	1	no	1.58979	1	1	no	-0.551143	1	1	no	-0.46491
FBgn0012051	2R:19425112-19430564	CalpA	30.8478	14.3919	16.8561	30.8478	-1.09991	0.0002	0.00127745	yes	-0.871905	0.005	0.0156949	yes	0.228032	0.4857	0.937297	no	-0.814583
FBgn0012058	3L:7245480-7249340	Cdc27	117.031	132.38	135.582	135.582	0.177797	0.33585	0.429252	no	0.212274	0.2928	0.378755	no	0.0344727	0.8505	0.997648	no	3.45965
FBgn0012344	3R:9638181-9650706	Dh44	54.5352	11.6976	16.3122	54.5352	-2.22097	5e-05	0.000393373	yes	-1.74124	5e-05	0.000413962	yes	0.479811	0.27985	0.793587	no	-0.287732
FBgn0013263	3L:14747928-14761844	Trl	101.29	103.443	91.3429	103.443	0.0303504	0.87635	0.906055	no	-0.149126	0.5108	0.591948	no	-0.179451	0.4106	0.904179	no	-0.257039
FBgn0013269	3R:15330737-15333133	FK506-bp1	118.544	27.2004	23.793	118.544	-2.12372	5e-05	0.000393373	yes	-2.31682	5e-05	0.000413962	yes	-0.193095	0.61485	0.971453	no	-0.339788
FBgn0013272	2R:22317661-22329720	Gp150	39.1402	42.0893	91.9206	91.9206	0.104802	0.5997	0.678246	no	1.23174	5e-05	0.000413962	yes	1.1269	5e-05	0.00308838	yes	-0.978423
FBgn0013275	3R:11954162-11956544	Hsp70Aa	0	0	0	0	0	1	1	no	0	1	1	no	0	1	1	no	-0.185695
FBgn0013276	3R:11958534-11962805	Hsp70Ab	0.684005	0.499734	1.02208	1.02208	-0.452846	1	1	no	0.579427	1	1	no	1.03227	1	1	no	-0.699671
FBgn0013277	3R:12465452-12467776	Hsp70Ba	0.600082	0.372447	2.92237	2.92237	-0.688124	1	1	no	2.28391	1	1	no	2.97203	1	1	no	-0.185695
FBgn0013278	3R:12505792-12508139	Hsp70Bb	3.28384	2.71722	9.70623	9.70623	-0.273252	1	1	no	1.56353	0.0112	0.0291107	yes	1.83678	0.00715	0.0967788	no	-0.412983
FBgn0013279	3R:12509075-12511461	Hsp70Bc	1.92687	0.693521	3.28965	3.28965	-1.47425	1	1	no	0.771674	1	1	no	2.24592	1	1	no	-0.357489
FBgn0013300	2L:14879049-14881652	ProtA	139.802	194.051	229.877	229.877	0.473055	0.04135	0.0808486	no	0.717473	0.0089	0.0244811	yes	0.244416	0.308	0.822749	no	4.72631
FBgn0013301	2L:14882100-14883721	ProtB	105.023	139.968	166.49	166.49	0.414392	0.0966	0.159573	no	0.664735	0.024	0.0527612	no	0.250343	0.3467	0.863042	no	4.31419
FBgn0013303	3L:19991886-19997568	Nca	76.6272	69.5602	85.8388	85.8388	-0.139595	0.5948	0.673857	no	0.163775	0.5781	0.653524	no	0.303367	0.3003	0.814624	no	-0.771489
FBgn0013305	2R:12875163-12883253	Nmda1	105.607	95.7413	77.3249	105.607	-0.141498	0.56035	0.642762	no	-0.449705	0.1475	0.221371	no	-0.30821	0.2741	0.788873	no	0.102096
FBgn0013307	2R:8004823-8006672	Odc1	0	0.402031	0	0.402031	inf	1	1	no	0	1	1	no	-inf	1	1	no	-0.558872
FBgn0013308	2R:8007245-8009062	Odc2	6.24441	13.0369	8.83151	13.0369	1.06197	0.03335	0.0679126	no	0.500094	0.41775	0.503816	no	-0.561874	0.27415	0.788873	no	-0.252774
FBgn0013323	2L:574290-576896	Ptth	38.2086	22.2531	17.3838	38.2086	-0.779893	0.06205	0.111979	no	-1.13616	0.05785	0.105699	no	-0.356261	0.5402	0.95261	no	0.781619
FBgn0013325	2R:19442341-19443825	RpL11	155.619	156.37	180.389	180.389	0.00694215	0.97485	0.980439	no	0.213096	0.4193	0.505322	no	0.206143	0.40735	0.902904	no	-0.379027
FBgn0013334	3R:15935099-15962124	Sap47	37.2349	17.5727	19.2065	37.2349	-1.08331	0.0002	0.00127745	yes	-0.955057	0.0022	0.00841408	yes	0.128258	0.6775	0.981955	no	-0.726886
FBgn0013342	3L:1630347-1637752	nSyb	9.83775	21.7106	24.6112	24.6112	1.142	0.00655	0.0190523	yes	1.32291	0.00775	0.0219423	yes	0.180861	0.62905	0.971453	no	-0.721587
FBgn0013343	3R:24063076-24108960	Syx1A	31.5104	16.9025	19.4664	31.5104	-0.898585	0.093	0.154917	no	-0.694837	0.16395	0.240423	no	0.203687	0.7199	0.990549	no	-1.00463
FBgn0013347	3R:23890387-23891060	TfIIA-S	118.057	68.902	72.2144	118.057	-0.776869	0.00685	0.0197281	yes	-0.709128	0.0373	0.0749355	no	0.0677407	0.84825	0.997648	no	1.40205
FBgn0013348	2R:5065236-5070210	TpnC41C	0	1.90414	0	1.90414	inf	1	1	no	0	1	1	no	-inf	1	1	no	-0.352683
FBgn0013432	X:2145135-2149647	bcn92	80.3437	60.7503	39.7072	80.3437	-0.403293	0.33155	0.425127	no	-1.01678	0.0837	0.142564	no	-0.613491	0.2619	0.776682	no	-0.607764
FBgn0013433	2L:16049964-16081684	beat-Ia	1.26894	1.47659	1.33435	1.47659	0.218649	1	1	no	0.0725246	1	1	no	-0.146103	1	1	no	-0.563173
FBgn0013435	2R:10066649-10068702	Cdc2rk	48.6933	11.14	1.26688	48.6933	-2.12797	5e-05	0.000393373	yes	-5.26437	0.08185	0.140364	no	-3.1364	0.0991	0.492189	no	1.57849
FBgn0013467	2R:15155436-15190292	igl	1.93445	2.28395	1.71277	2.28395	0.239607	1	1	no	-0.17563	1	1	no	-0.415307	1	1	no	-0.676484
FBgn0013469	3L:10981170-11009188	klu	6.47198	0.216748	0.0989405	6.47198	-4.90011	1	1	no	-6.0315	1	1	no	-1.13139	1	1	no	-0.444124
FBgn0013531	2L:8071811-8072848	MED20	66.8166	23.8481	15.697	66.8166	-1.48633	0.0001	0.000714708	yes	-2.08971	5e-05	0.000413962	yes	-0.603385	0.1831	0.674211	no	1.1554
FBgn0013548	2R:23702476-23705403	l(2)dtl	10.2146	1.44019	1.75194	10.2146	-2.8263	0.00075	0.00365883	yes	-2.54361	0.0033	0.0114255	yes	0.282694	1	1	no	-0.339198
FBgn0013563	3L:14071891-14083229	Pex1	21.9444	10.4727	7.79199	21.9444	-1.06723	0.00025	0.0015412	yes	-1.49379	0.0003	0.00183301	yes	-0.426564	0.261	0.776422	no	-0.904309
FBgn0013576	3R:5270115-5350443	mtd	53.2005	62.2343	77.2487	77.2487	0.226272	0.59565	0.674512	no	0.538073	0.18905	0.268647	no	0.311799	0.46265	0.929136	no	-1.06242
FBgn0013672	mitochondrion_genome:3906-5525	mt:ATPase6	3.71859	6.08498	5.4681	6.08498	0.710495	1	1	no	0.556283	1	1	no	-0.154212	1	1	no	na
FBgn0013673	mitochondrion_genome:3906-5525	mt:ATPase8	0	0	0	0	0	1	1	no	0	1	1	no	0	1	1	no	na
FBgn0013674	mitochondrion_genome:1473-3010	mt:CoI	6.34812	8.68682	10.0294	10.0294	0.452499	0.3374	0.4309	no	0.659832	0.238	0.322415	no	0.207333	0.6819	0.982738	no	na
FBgn0013675	mitochondrion_genome:3082-3838	mt:CoII	0.569143	0	0	0.569143	-inf	1	1	no	-inf	1	1	no	0	1	1	no	na
FBgn0013676	mitochondrion_genome:3906-5525	mt:CoIII	7.27203	10.8525	12.5233	12.5233	0.577593	0.38705	0.479783	no	0.784185	0.3057	0.392413	no	0.206593	0.7481	0.995483	no	na
FBgn0013678	mitochondrion_genome:10498-11636	mt:Cyt-b	13.0749	21.1171	29.1533	29.1533	0.691618	0.08195	0.139439	no	1.15686	0.0165	0.0392339	yes	0.465245	0.23655	0.751188	no	na
FBgn0013679	mitochondrion_genome:11720-12659	mt:ND1	14.015	27.726	25.7136	27.726	0.984274	0.02035	0.0461518	yes	0.875567	0.08195	0.140488	no	-0.108707	0.79395	0.996456	no	na
FBgn0013680	mitochondrion_genome:239-1383	mt:ND2	0	0	0	0	0	1	1	no	0	1	1	no	0	1	1	no	na
FBgn0013681	mitochondrion_genome:5607-5962	mt:ND3	0	2.3718	0	2.3718	inf	1	1	no	0	1	1	no	-inf	1	1	no	na
FBgn0013683	mitochondrion_genome:9544-9835	mt:ND4L	0	0	0	0	0	1	1	no	0	1	1	no	0	1	1	no	na
FBgn0013684	mitochondrion_genome:6408-8125	mt:ND5	10.104	13.6369	14.6311	14.6311	0.432591	0.25045	0.338937	no	0.534123	0.23195	0.316327	no	0.101532	0.80675	0.996456	no	na
FBgn0013685	mitochondrion_genome:9970-10496	mt:ND6	0	0	0	0	0	1	1	no	0	1	1	no	0	1	1	no	na
FBgn0013686	mitochondrion_genome:12669-14130	mt:lrRNA	5.13903	6.57329	9.3185	9.3185	0.355119	1	1	no	0.8586	0.17125	0.248949	no	0.503481	0.3779	0.885381	no	na
FBgn0013688	mitochondrion_genome:14130-14916	mt:srRNA	0	0	0	0	0	1	1	no	0	1	1	no	0	1	1	no	na
FBgn0013689	mitochondrion_genome:5982-6047	mt:tRNA:Ala-TGC	0	0	0	0	0	1	1	no	0	1	1	no	0	1	1	no	na
FBgn0013690	mitochondrion_genome:239-1383	mt:tRNA:Cys-GCA	0	0	0	0	0	1	1	no	0	1	1	no	0	1	1	no	na
FBgn0013691	mitochondrion_genome:3839-3906	mt:tRNA:Asp-GTC	0	0	0	0	0	1	1	no	0	1	1	no	0	1	1	no	na
FBgn0013692	mitochondrion_genome:6258-6325	mt:tRNA:Glu-TTC	0	0	0	0	0	1	1	no	0	1	1	no	0	1	1	no	na
FBgn0013693	mitochondrion_genome:6343-6408	mt:tRNA:Phe-GAA	0	0	0	0	0	1	1	no	0	1	1	no	0	1	1	no	na
FBgn0013694	mitochondrion_genome:5542-5607	mt:tRNA:Gly-TCC	0	0	0	0	0	1	1	no	0	1	1	no	0	1	1	no	na
FBgn0013695	mitochondrion_genome:8140-9544	mt:tRNA:His-GTG	0	0	0	0	0	1	1	no	0	1	1	no	0	1	1	no	na
FBgn0013696	mitochondrion_genome:0-65	mt:tRNA:Ile-GAT	0	0	0	0	0	1	1	no	0	1	1	no	0	1	1	no	na
FBgn0013697	mitochondrion_genome:3082-3838	mt:tRNA:Lys-CTT	0	0	0	0	0	1	1	no	0	1	1	no	0	1	1	no	na
FBgn0013698	mitochondrion_genome:12669-14130	mt:tRNA:Leu-TAG	0	0	0	0	0	1	1	no	0	1	1	no	0	1	1	no	na
FBgn0013699	mitochondrion_genome:3011-3077	mt:tRNA:Leu-TAA	0	0	0	0	0	1	1	no	0	1	1	no	0	1	1	no	na
FBgn0013700	mitochondrion_genome:170-239	mt:tRNA:Met-CAT	0	0	0	0	0	1	1	no	0	1	1	no	0	1	1	no	na
FBgn0013701	mitochondrion_genome:6125-6190	mt:tRNA:Asn-GTT	0	0	0	0	0	1	1	no	0	1	1	no	0	1	1	no	na
FBgn0013702	mitochondrion_genome:9903-9964	mt:tRNA:Pro-TGG	0	0	0	0	0	1	1	no	0	1	1	no	0	1	1	no	na
FBgn0013703	mitochondrion_genome:96-165	mt:tRNA:Gln-TTG	0	0	0	0	0	1	1	no	0	1	1	no	0	1	1	no	na
FBgn0013704	mitochondrion_genome:6061-6125	mt:tRNA:Arg-TCG	0	0	0	0	0	1	1	no	0	1	1	no	0	1	1	no	na
FBgn0013705	mitochondrion_genome:6190-6258	mt:tRNA:Ser-GCT	0	0	0	0	0	1	1	no	0	1	1	no	0	1	1	no	na
FBgn0013706	mitochondrion_genome:11637-11703	mt:tRNA:Ser-TGA	0	0	0	0	0	1	1	no	0	1	1	no	0	1	1	no	na
FBgn0013707	mitochondrion_genome:9837-9903	mt:tRNA:Thr-TGT	0	0	0	0	0	1	1	no	0	1	1	no	0	1	1	no	na
FBgn0013708	mitochondrion_genome:12669-14130	mt:tRNA:Val-TAC	0	0	0	0	0	1	1	no	0	1	1	no	0	1	1	no	na
FBgn0013709	mitochondrion_genome:239-1383	mt:tRNA:Trp-TCA	0	0	0	0	0	1	1	no	0	1	1	no	0	1	1	no	na
FBgn0013710	mitochondrion_genome:1402-1468	mt:tRNA:Tyr-GTA	0	0	0	0	0	1	1	no	0	1	1	no	0	1	1	no	na
FBgn0013717	3L:18618304-18622129	not	43.3685	17.7455	12.4176	43.3685	-1.2892	5e-05	0.000393373	yes	-1.80427	5e-05	0.000413962	yes	-0.515052	0.13675	0.58875	no	0.210873
FBgn0013718	3L:14190869-14233250	nuf	16.9904	25.3497	35.886	35.886	0.577253	0.28005	0.370646	no	1.07871	0.03725	0.074865	no	0.501447	0.25435	0.77007	no	-0.683104
FBgn0013720	X:1470665-1472325	pck	39.9487	26.3013	52.572	52.572	-0.603015	0.0362	0.0725244	no	0.396147	0.19465	0.274934	no	0.999162	0.00345	0.061255	no	0.0268004
FBgn0013725	2R:14427335-14432337	phyl	2.85178	4.22866	3.55724	4.22866	0.568338	1	1	no	0.318896	1	1	no	-0.249442	1	1	no	-0.611143
FBgn0013726	2R:8237270-8240297	pnut	35.4007	22.4194	19.2652	35.4007	-0.659032	0.0073	0.0207468	yes	-0.877783	0.0049	0.0154243	yes	-0.218769	0.47905	0.933722	no	-0.669355
FBgn0013732	2R:6657325-6660624	sced	19.3609	4.82915	5.83275	19.3609	-2.00331	5e-05	0.000393373	yes	-1.73089	0.0001	0.000742319	yes	0.272435	1	1	no	-0.434539
FBgn0013733	2R:13864236-13942110	shot	3.0897	4.4581	14.3449	14.3449	0.52896	1	1	no	2.215	5e-05	0.000413962	yes	1.68603	5e-05	0.00308838	yes	-1.38296
FBgn0013746	2L:8993817-8997379	alien	105.553	49.4863	34.7166	105.553	-1.09286	5e-05	0.000393373	yes	-1.60426	5e-05	0.000413962	yes	-0.5114	0.0788	0.434691	no	0.145575
FBgn0013749	4:1124166-1125325	Arf102F	120.092	135.818	138.351	138.351	0.177536	0.44295	0.533531	no	0.204194	0.46185	0.54651	no	0.0266751	0.9186	0.997648	no	0.748739
FBgn0013750	2R:15322500-15325490	Arf51F	67.1944	77.491	82.9523	82.9523	0.205687	0.35505	0.448758	no	0.30394	0.2495	0.333963	no	0.0982534	0.68615	0.983339	no	-1.67757
FBgn0013751	3L:3846205-3861692	Awh	0.178077	0	0	0.178077	-inf	1	1	no	-inf	1	1	no	0	1	1	no	-0.912258
FBgn0013753	3L:1639710-1640952	Bgb	35.3049	4.21414	2.55518	35.3049	-3.06656	0.0002	0.00127745	yes	-3.78837	0.0029	0.0103471	yes	-0.721813	1	1	no	-0.295844
FBgn0013755	3L:1647868-1648612	Bro	3.72013	4.84171	5.02438	5.02438	0.380164	1	1	no	0.433591	1	1	no	0.053427	1	1	no	3.61033
FBgn0013756	2R:11852616-11861202	Mtor	51.2357	13.5761	10.5707	51.2357	-1.91608	5e-05	0.000393373	yes	-2.27708	5e-05	0.000413962	yes	-0.361003	0.1503	0.61487	no	-0.569191
FBgn0013759	3R:21783399-21822674	CASK	12.4427	5.85731	6.72708	12.4427	-1.08699	0.0007	0.00346782	yes	-0.887245	0.01225	0.0311393	yes	0.199734	1	1	no	-1.0009
FBgn0013762	2R:15566270-15573991	Cdk5	29.8053	15.6704	15.2473	29.8053	-0.927528	0.171	0.251055	no	-0.967013	0.18645	0.265817	no	-0.0394853	0.95905	0.997648	no	3.42469
FBgn0013763	2R:16673234-16732916	Idgf6	3.47193	8.53442	85.0651	85.0651	1.29755	0.19775	0.281328	no	4.61476	0.0075	0.0214094	yes	3.31721	0.00045	0.0152392	yes	-0.727669
FBgn0013764	2R:24031537-24033943	Chi	72.7438	38.0188	28.6698	72.7438	-0.936111	5e-05	0.000393373	yes	-1.34329	5e-05	0.000413962	yes	-0.407186	0.14005	0.595935	no	1.69812
FBgn0013765	2R:13439313-13450475	cnn	199.512	271.808	247.578	271.808	0.446116	0.02935	0.0611489	no	0.311507	0.15375	0.22877	no	-0.134612	0.50085	0.943991	no	2.35243
FBgn0013767	3R:14314853-14315716	Crz	1.21349	0.901937	0.78133	1.21349	-0.428064	1	1	no	-0.635157	1	1	no	-0.207093	1	1	no	-0.56463
FBgn0013770	2R:13960674-13967981	Cp1	130.989	137.653	213.166	213.166	0.0715862	0.72485	0.786239	no	0.70253	0.0022	0.00841408	yes	0.630944	0.00245	0.0500908	no	-0.194901
FBgn0013771	2R:14877785-14881372	Cyp6a9	4.3455	3.87429	8.94932	8.94932	-0.165591	1	1	no	1.04225	0.11695	0.184792	no	1.20785	0.04075	0.295867	no	-0.66267
FBgn0013772	2R:14887170-14889010	Cyp6a8	0.595762	0.27008	0.618958	0.618958	-1.14135	1	1	no	0.0551057	1	1	no	1.19645	1	1	no	-0.601513
FBgn0013773	2R:14871365-14873705	Cyp6a22	1.60154	0.774026	2.87204	2.87204	-1.04901	1	1	no	0.842619	1	1	no	1.89165	1	1	no	-0.592821
FBgn0013799	3L:19818173-19830686	Deaf1	56.2332	21.4163	21.6575	56.2332	-1.39271	5e-05	0.000393373	yes	-1.37656	5e-05	0.000413962	yes	0.0162365	0.95815	0.997648	no	-0.85626
FBgn0013809	X:18064482-18078472	Dhc16F	36.2908	51.3287	37.1802	51.3287	0.500163	0.00695	0.0199523	yes	0.0349321	0.8641	0.895553	no	-0.465231	0.0119	0.132624	no	4.70939
FBgn0013810	2L:17501400-17525515	Dhc36C	48.3043	82.9894	72.1207	82.9894	0.780777	5e-05	0.000393373	yes	0.578262	0.00995	0.026619	yes	-0.202515	0.3002	0.814624	no	4.27757
FBgn0013811	3L:1756158-1771758	Dhc62B	31.9641	47.6546	36.0091	47.6546	0.576162	0.02705	0.0574928	no	0.171908	0.56205	0.639407	no	-0.404254	0.1102	0.522185	no	4.73669
FBgn0013812	3R:21024579-21042499	Dhc93AB	0.725712	0.737607	0.347581	0.737607	0.0234566	1	1	no	-1.062	1	1	no	-1.08525	1	1	no	-0.783218
FBgn0013813	3R:28486952-28519398	Dhc98D	54.991	60.267	46.0235	60.267	0.132174	0.4798	0.568318	no	-0.256825	0.19615	0.276702	no	-0.388999	0.03	0.241404	no	3.16891
FBgn0013949	3R:24865349-24867651	Elal	0.655037	0.838931	0.656802	0.838931	0.356976	1	1	no	0.0038895	1	1	no	-0.353073	1	1	no	-0.7641
FBgn0013953	3R:24841934-24850412	Esp	6.47679	11.122	14.8939	14.8939	0.780063	0.03465	0.0699706	no	1.20134	0.00715	0.0206805	yes	0.421279	0.23915	0.75475	no	0.182761
FBgn0013954	2R:19290108-19290962	FK506-bp2	155.19	155.71	161.322	161.322	0.00482348	0.98775	0.990147	no	0.0559077	0.84445	0.880453	no	0.0510842	0.8503	0.997648	no	1.55971
FBgn0013972	3R:29682502-29689311	Gycalpha99B	0	0.504541	0.1682	0.504541	inf	1	1	no	inf	1	1	no	-1.58477	1	1	no	-0.72362
FBgn0013973	3R:31134391-31178278	Gycbeta100B	0.397132	0	0.187895	0.397132	-inf	1	1	no	-1.07968	1	1	no	inf	1	1	no	-0.741585
FBgn0013981	3R:14625754-14626614	His4r	152.78	151.185	195.089	195.089	-0.0151439	0.9514	0.963798	no	0.352666	0.2092	0.290826	no	0.36781	0.17295	0.654147	no	0.110673
FBgn0013983	2R:18409047-18421124	imd	57.71	75.8507	66.0432	75.8507	0.394341	0.2488	0.337302	no	0.194588	0.6346	0.705337	no	-0.199761	0.5503	0.954119	no	0.648852
FBgn0013984	3R:21570247-21619321	InR	9.87999	5.46577	6.54667	9.87999	-0.854084	0.0021	0.00800973	yes	-0.593744	0.05095	0.0956657	no	0.260345	1	1	no	-1.25943
FBgn0013987	X:5759907-5764203	MAPk-Ak2	33.176	14.7249	29.3191	33.176	-1.17188	0.0002	0.00127745	yes	-0.1783	0.5451	0.623654	no	0.993648	0.00485	0.0764731	no	-1.67299
FBgn0013995	3R:20978182-21015613	Calx	100.438	152.231	152.559	152.559	0.599955	0.0014	0.00592073	yes	0.603062	0.0031	0.0109173	yes	0.00310362	0.98745	0.997714	no	2.10616
FBgn0013997	3L:12146518-12156990	Nrx-IV	60.1891	35.4138	39.9825	60.1891	-0.76519	0.0001	0.000714708	yes	-0.590134	0.0066	0.0194023	yes	0.175056	0.41265	0.905291	no	-0.486038
FBgn0014000	2L:19966726-19967685	Hf	1.78181	3.73192	7.74108	7.74108	1.06658	1	1	no	2.11919	1	1	no	1.05262	1	1	no	-0.775048
FBgn0014002	3L:15137737-15142840	Pdi	135.947	111.364	135.596	135.947	-0.28776	0.13735	0.210962	no	-0.00372901	0.98605	0.988213	no	0.284032	0.1582	0.62957	no	-0.211486
FBgn0014006	3R:19879718-19886030	Ask1	43.8558	8.89365	9.48453	43.8558	-2.30192	5e-05	0.000393373	yes	-2.20912	5e-05	0.000413962	yes	0.092787	0.76875	0.996456	no	-0.444837
FBgn0014007	3L:12734944-12741568	Ptp69D	43.2769	19.101	14.9463	43.2769	-1.17995	5e-05	0.000393373	yes	-1.53381	5e-05	0.000413962	yes	-0.353863	0.1675	0.646061	no	-0.632576
FBgn0014009	2R:6696738-6699469	Rab2	101.151	70.4167	64.91	101.151	-0.522515	0.02405	0.0523628	no	-0.639991	0.0213	0.0480229	yes	-0.117519	0.66745	0.979184	no	-1.24462
FBgn0014010	2L:2359141-2365273	Rab5	79.228	56.296	78.2225	79.228	-0.492978	0.0219	0.0486432	yes	-0.0184259	0.93765	0.952048	no	0.474563	0.04585	0.317404	no	-1.04788
FBgn0014011	3L:7423826-7454717	Rac2	8.8098	9.55622	16.9795	16.9795	0.11733	0.8911	0.917764	no	0.946612	0.26185	0.346297	no	0.829281	0.312	0.828254	no	-1.77324
FBgn0014018	3R:9042507-9052231	Rel	15.1718	7.15042	10.2573	15.1718	-1.08529	0.0108	0.028063	yes	-0.564736	0.1884	0.267875	no	0.520549	0.289	0.803429	no	-1.58099
FBgn0014019	2L:12008152-12009832	Rh5	16.5543	17.3078	7.73058	17.3078	0.0642215	0.85575	0.889634	no	-1.09855	0.03835	0.0764793	no	-1.16276	0.02565	0.220349	no	-0.396729
FBgn0014020	2R:16102686-16107229	Rho1	111.983	89.7228	132.187	132.187	-0.31974	0.1305	0.202685	no	0.239288	0.29135	0.37722	no	0.559028	0.0123	0.135362	no	-1.96318
FBgn0014022	3R:9513326-9515908	Rlb1	30.2134	6.64188	4.96063	30.2134	-2.18553	0.0002	0.00127745	yes	-2.60659	0.0067	0.0196274	yes	-0.421068	1	1	no	-0.727227
FBgn0014023	3R:9513326-9515908	mRpL47	61.0146	27.2324	21.4362	61.0146	-1.16383	0.0013	0.00558358	yes	-1.5091	0.00315	0.0110508	yes	-0.345273	0.45445	0.925466	no	2.55252
FBgn0014024	X:5317408-5322696	Rnp4F	37.94	13.5083	13.2285	37.94	-1.48987	5e-05	0.000393373	yes	-1.52007	5e-05	0.000413962	yes	-0.030195	0.93005	0.997648	no	-0.695527
FBgn0014026	X:6530896-6533348	RpL7A	166.212	132.403	182.05	182.05	-0.328092	0.113	0.180877	no	0.131299	0.57085	0.647221	no	0.459407	0.0387	0.285002	no	-1.10466
FBgn0014028	2R:6807625-6809766	SdhB	49.3248	30.3209	47.3955	49.3248	-0.702	0.0182	0.0423812	yes	-0.0575611	0.85605	0.889595	no	0.644439	0.0594	0.369764	no	-0.888628
FBgn0014029	3R:20586128-20588549	Sep2	53.7956	30.8167	50.5871	53.7956	-0.803777	0.0015	0.00624769	yes	-0.088719	0.74705	0.801687	no	0.715058	0.01595	0.159883	no	-0.208527
FBgn0014031	X:6528947-6530726	Spat	3.507	6.06741	11.3298	11.3298	0.790844	1	1	no	1.69182	0.024	0.0527612	no	0.900972	0.106	0.508881	no	-0.693703
FBgn0014032	X:8461478-8464438	Sptr	30.1799	6.9795	8.33641	30.1799	-2.11239	0.01935	0.0444123	yes	-1.85609	0.0347	0.0707157	no	0.256302	1	1	no	-1.00749
FBgn0014033	2L:4121701-4124153	Sr-CI	0.155853	0	0	0.155853	-inf	1	1	no	-inf	1	1	no	0	1	1	no	-0.806583
FBgn0014037	3L:19882050-19910215	Su(Tpl)	117.492	110.804	103.468	117.492	-0.0845495	0.71135	0.775073	no	-0.18337	0.466	0.550384	no	-0.0988208	0.6525	0.974547	no	-0.151099
FBgn0014073	3L:4510697-4532145	Tie	2.50125	3.4751	11.8998	11.8998	0.474406	1	1	no	2.25021	5e-05	0.000413962	yes	1.77581	0.00015	0.00674692	yes	-0.460133
FBgn0014075	3L:18872746-18878245	Ugt	61.3892	39.5904	36.5275	61.3892	-0.632833	0.001	0.0045598	yes	-0.749003	0.00095	0.0044955	yes	-0.11617	0.57175	0.96085	no	-0.712437
FBgn0014076	2L:11156117-11203544	Vm32E	0	0	0	0	0	1	1	no	0	1	1	no	0	1	1	no	-0.376678
FBgn0014092	2L:16327068-16329132	CG4278	49.1003	12.5138	12.9953	49.1003	-1.97222	0.00055	0.00288016	yes	-1.91775	0.0017	0.00690651	yes	0.054469	0.9337	0.997648	no	0.459055
FBgn0014127	2L:20058162-20061370	barr	97.6015	93.1551	62.1868	97.6015	-0.0672693	0.7318	0.791375	no	-0.650297	0.0037	0.0124711	yes	-0.583034	0.0042	0.069506	no	1.39237
FBgn0014133	X:11678969-11694740	bif	28.1943	13.805	29.7976	29.7976	-1.03021	5e-05	0.000393373	yes	0.0797925	0.73285	0.789314	no	1.11001	5e-05	0.00308838	yes	-0.937185
FBgn0014135	3R:19794072-19836817	bnl	9.16347	5.64521	4.93546	9.16347	-0.698866	0.0255	0.0549048	no	-0.892725	0.02445	0.053563	no	-0.193912	1	1	no	-0.832688
FBgn0014141	3R:17088279-17125389	cher	6.11482	5.3926	13.2509	13.2509	-0.181328	1	1	no	1.11572	0.01585	0.0381029	yes	1.29704	0.00255	0.0514162	no	-0.541407
FBgn0014143	3L:21474132-21476479	croc	4.20138	4.20464	5.17917	5.17917	0.00111975	1	1	no	0.301857	1	1	no	0.300737	1	1	no	2.86153
FBgn0014163	3L:16402795-16411828	fax	72.6621	112.153	139.354	139.354	0.626194	0.00085	0.00402582	yes	0.939433	5e-05	0.000413962	yes	0.31328	0.09925	0.492533	no	-0.488789
FBgn0014179	2L:9578119-9581745	gcm	12.6534	8.1566	8.96234	12.6534	-0.633488	0.38095	0.474238	no	-0.497636	0.51895	0.599399	no	0.135658	0.85015	0.997648	no	0.303657
FBgn0014184	2R:12166294-12174264	Oda	85.2384	91.0048	126.72	126.72	0.0944385	0.6987	0.76482	no	0.572068	0.0322	0.0665109	no	0.477634	0.05065	0.338864	no	-0.838897
FBgn0014189	2L:5539325-5542314	Hel25E	94.1474	20.795	23.4226	94.1474	-2.17869	5e-05	0.000393373	yes	-2.00702	5e-05	0.000413962	yes	0.171667	0.61945	0.971453	no	-0.427443
FBgn0014269	2R:18969403-18971133	prod	40.2876	31.237	29.4286	40.2876	-0.367082	0.1616	0.239847	no	-0.453115	0.15005	0.224494	no	-0.0860329	0.778	0.996456	no	0.324073
FBgn0014340	X:5873839-5876853	mof	22.9185	4.04352	2.45014	22.9185	-2.50283	5e-05	0.000393373	yes	-3.22558	0.0001	0.000742319	yes	-0.722749	1	1	no	0.210026
FBgn0014342	3R:5548114-5551168	mia	66.6966	76.7986	68.8759	76.7986	0.203466	0.3271	0.420727	no	0.0463853	0.85095	0.885668	no	-0.157067	0.4871	0.937742	no	3.1433
FBgn0014343	3L:12693638-12710249	mirr	4.83632	3.95922	3.16227	4.83632	-0.288692	1	1	no	-0.612955	1	1	no	-0.324349	1	1	no	-0.796326
FBgn0014366	3R:5588872-5591459	noi	66.3686	26.4379	17.8724	66.3686	-1.32789	5e-05	0.000393373	yes	-1.89276	5e-05	0.000413962	yes	-0.564872	0.11185	0.52626	no	1.51068
FBgn0014368	3L:11123347-11134663	nol	0	0	0.957978	0.957978	0	1	1	no	inf	1	1	no	inf	1	1	no	-0.237877
FBgn0014380	3R:9497100-9502581	RhoL	18.0544	22.6875	46.9519	46.9519	0.329545	0.3785	0.472018	no	1.37883	0.0021	0.00813689	yes	1.04928	0.0083	0.105659	no	-0.592048
FBgn0014388	3L:3401152-3424935	sty	6.12011	5.72517	6.99355	6.99355	-0.0962394	1	1	no	0.192466	1	1	no	0.288603	1	1	no	-1.42964
FBgn0014391	X:15847858-15849258	sun	100.7	123.103	121.099	123.103	0.289811	0.37065	0.464801	no	0.266124	0.50735	0.588571	no	-0.0236934	0.946	0.997648	no	0.237528
FBgn0014395	X:22449736-22455422	tilB	87.2437	76.5714	51.9891	87.2437	-0.188245	0.47555	0.564566	no	-0.746842	0.01995	0.0455825	yes	-0.558595	0.0514	0.341537	no	4.32443
FBgn0014396	2L:3493985-3508119	tim	2.66629	2.17766	7.99762	7.99762	-0.292059	1	1	no	1.58474	0.0005	0.00274768	yes	1.87675	1	1	no	-0.650359
FBgn0014411	X:1873852-1877270	Vps26	55.9263	41.4531	39.0801	55.9263	-0.432045	0.04835	0.0918715	no	-0.517094	0.04345	0.0840809	no	-0.0850488	0.73515	0.994105	no	-1.31336
FBgn0014417	2L:8408887-8411868	CG13397	10.929	5.08265	2.31096	10.929	-1.10451	0.0054	0.0163701	yes	-2.2416	0.00225	0.00857269	yes	-1.13709	1	1	no	-0.675486
FBgn0014427	3R:29200453-29202525	CG11899	22.3949	17.3558	25.0818	25.0818	-0.367752	0.32825	0.421932	no	0.163472	0.7012	0.763819	no	0.531224	0.2141	0.71894	no	-0.413008
FBgn0014454	2L:7740561-7741537	Acp1	0	0	0	0	0	1	1	no	0	1	1	no	0	1	1	no	-0.335647
FBgn0014455	X:15450260-15453167	Ahcy	50.7074	33.4869	31.7355	50.7074	-0.5986	0.0202	0.0459061	yes	-0.676099	0.0324	0.0668553	no	-0.0775	0.81035	0.996456	no	-0.21024
FBgn0014464	X:8465689-8483885	Cp7Fa	1.45297	0.425817	0	1.45297	-1.7707	1	1	no	-inf	1	1	no	-inf	1	1	no	-0.363001
FBgn0014465	X:8465689-8483885	Cp7Fb	0.152794	0	0	0.152794	-inf	1	1	no	-inf	1	1	no	0	1	1	no	-0.352202
FBgn0014466	X:8465689-8483885	Cp7Fc	0	0	0	0	0	1	1	no	0	1	1	no	0	1	1	no	-0.264328
FBgn0014469	2R:8444559-8447164	Cyp4e2	3.29078	2.63109	6.08736	6.08736	-0.322771	1	1	no	0.887388	1	1	no	1.21016	1	1	no	-1.23741
FBgn0014848	3L:15658935-15659441	Eig71Eh	0	0	0	0	0	1	1	no	0	1	1	no	0	1	1	no	-0.195502
FBgn0014849	3L:15659706-15660351	Eig71Ei	2.81172	0	0	2.81172	-inf	1	1	no	-inf	1	1	no	0	1	1	no	-0.203596
FBgn0014850	3L:15660548-15661015	Eig71Ej	3.77219	0	0	3.77219	-inf	1	1	no	-inf	1	1	no	0	1	1	no	-0.264379
FBgn0014851	3L:15661247-15661809	Eig71Ek	2.28152	1.3383	0	2.28152	-0.769587	1	1	no	-inf	1	1	no	-inf	1	1	no	-0.195566
FBgn0014857	2L:5055057-5058248	His3.3A	157.66	178.087	141.635	178.087	0.175764	0.5179	0.604278	no	-0.154641	0.6239	0.695907	no	-0.330317	0.1956	0.689276	no	1.85155
FBgn0014859	2L:20682367-20714588	Hr38	0.7777	0.284974	0.159418	0.7777	-1.44838	1	1	no	-2.2864	1	1	no	-0.838018	1	1	no	-0.777589
FBgn0014861	3R:8264969-8267924	Mcm2	17.5683	11.3683	8.25877	17.5683	-0.627953	0.03115	0.0642777	no	-1.08898	0.00545	0.0166904	yes	-0.461023	0.2327	0.74653	no	-0.243276
FBgn0014863	3R:7093934-7124185	Mlp84B	23.4376	34.0233	30.536	34.0233	0.5377	0.19595	0.279128	no	0.381688	0.38325	0.471198	no	-0.156013	0.706	0.988974	no	-0.593369
FBgn0014865	2R:15401095-15471884	Mtk	5.7684	3.67094	0	5.7684	-0.65202	1	1	no	-inf	1	1	no	-inf	1	1	no	-0.705739
FBgn0014868	X:9156928-9158515	Ost48	100.261	60.5318	57.6158	100.261	-0.727997	0.00135	0.00575841	yes	-0.799225	0.0034	0.0117072	yes	-0.0712279	0.7915	0.996456	no	1.04173
FBgn0014869	3R:29148247-29151794	Pglym78	36.8263	32.0529	55.9489	55.9489	-0.200279	0.65735	0.729138	no	0.603362	0.20905	0.290657	no	0.803593	0.08545	0.456167	no	-0.906074
FBgn0014870	2R:16856219-16867714	Psi	83.3173	23.7998	11.2099	83.3173	-1.80767	5e-05	0.000393373	yes	-2.89384	5e-05	0.000413962	yes	-1.08617	0.0095	0.113987	no	-0.0255487
FBgn0014877	2R:13554076-13555606	Roe1	155.862	214.251	226.094	226.094	0.45903	0.02355	0.051489	no	0.536655	0.0205	0.0465534	yes	0.0776252	0.7055	0.988974	no	4.69733
FBgn0014879	3R:15263551-15265253	Set	96.0522	63.1126	45.9819	96.0522	-0.60589	0.0104	0.0272594	yes	-1.06275	0.00045	0.0025282	yes	-0.456864	0.1233	0.557169	no	-0.321632
FBgn0014903	X:1012778-1046040	CG14630	1.14351	2.27924	6.00804	6.00804	0.995091	1	1	no	2.39333	1	1	no	1.39839	1	1	no	-0.648811
FBgn0014906	2L:3163644-3169462	Hydr2	102.918	146.076	150.982	150.982	0.505226	0.0078	0.0218237	yes	0.552887	0.0069	0.0200904	yes	0.0476607	0.8011	0.996456	no	2.80059
FBgn0014930	3R:7912016-7913290	CG2846	31.0327	10.6831	19.0037	31.0327	-1.53846	0.0015	0.00624769	yes	-0.70751	0.10205	0.166375	no	0.830949	0.1133	0.529954	no	-0.885937
FBgn0014931	3R:7913850-7916550	CG2678	5.34734	0.712811	1.50536	5.34734	-2.90723	1	1	no	-1.82871	1	1	no	1.07853	1	1	no	-0.58426
FBgn0014949	3R:22584772-22586625	btn	0	1.42564	0	1.42564	inf	1	1	no	0	1	1	no	-inf	1	1	no	na
FBgn0015000	2L:4945578-4949784	betaggt-I	17.8901	10.2728	15.512	17.8901	-0.800325	0.0436	0.0843495	no	-0.205781	0.6438	0.713511	no	0.594543	0.1959	0.689678	no	-0.310601
FBgn0015001	2R:11356719-11357537	iotaTry	1.35981	0	0	1.35981	-inf	1	1	no	-inf	1	1	no	0	1	1	no	-0.0702312
FBgn0015008	3R:16975884-16977795	Actn3	109.076	165.989	180.196	180.196	0.605748	0.0018	0.00714022	yes	0.724232	0.00125	0.00548396	yes	0.118484	0.5413	0.95261	no	2.97249
FBgn0015010	X:14784663-14826073	Ag5r	1.14171	1.99106	1.2109	1.99106	0.802349	1	1	no	0.0848901	1	1	no	-0.71749	1	1	no	-0.253212
FBgn0015011	3R:16978438-16982158	AhcyL2	0.961099	0.408372	1.40036	1.40036	-1.2348	1	1	no	0.54304	1	1	no	1.77783	1	1	no	-0.622173
FBgn0015019	3R:16647604-16649978	CCT3	117.679	39.4867	40.7255	117.679	-1.57541	5e-05	0.000393373	yes	-1.53085	5e-05	0.000413962	yes	0.0445661	0.8647	0.997648	no	0.162431
FBgn0015024	X:12653625-12657834	CkIalpha	90.6676	42.9549	48.3012	90.6676	-1.07776	5e-05	0.000393373	yes	-0.908553	0.00015	0.00103619	yes	0.169232	0.497	0.942731	no	-1.72698
FBgn0015025	3L:15816978-15818621	CkIIalpha-i1	32.4481	8.47968	5.35063	32.4481	-1.93605	5e-05	0.000393373	yes	-2.60035	0.00015	0.00103619	yes	-0.6643	1	1	no	0.694469
FBgn0015031	2L:5327226-5327969	cype	119.308	108.398	168.753	168.753	-0.138353	0.66715	0.737286	no	0.500224	0.1674	0.244377	no	0.638579	0.072	0.415195	no	-0.548399
FBgn0015032	3R:30894037-30900688	Cyp4c3	5.03212	5.68005	4.20527	5.68005	0.174739	1	1	no	-0.258967	1	1	no	-0.433706	1	1	no	0.835107
FBgn0015033	3L:7493556-7496179	Cyp4d8	0.865592	2.23978	4.42259	4.42259	1.3716	1	1	no	2.35313	1	1	no	0.981532	1	1	no	-0.00942292
FBgn0015034	2R:8447450-8451904	Cyp4e1	0.183403	0.229305	0.229974	0.229974	0.322249	1	1	no	0.32645	1	1	no	0.00420099	1	1	no	-0.152499
FBgn0015035	2L:9747838-9750071	Cyp4e3	0.40731	0.44935	0	0.44935	0.141713	1	1	no	-inf	1	1	no	-inf	1	1	no	-0.57343
FBgn0015036	X:2172525-2180998	Cyp4ae1	1.07129	2.79385	11.3794	11.3794	1.3829	1	1	no	3.409	0.1211	0.189857	no	2.02614	0.0431	0.304833	no	0.282548
FBgn0015037	2R:9227784-9247249	Cyp4p1	8.6912	10.9361	34.306	34.306	0.331472	0.5141	0.600409	no	1.98083	0.0021	0.00813689	yes	1.64936	0.0018	0.0407953	yes	-0.735522
FBgn0015038	2R:7086315-7129808	Cyp9b1	0.185721	0	0.397435	0.397435	-inf	1	1	no	1.09758	1	1	no	inf	1	1	no	-0.98407
FBgn0015039	2R:7130276-7132139	Cyp9b2	1.03368	1.02687	13.9324	13.9324	-0.00954193	1	1	no	3.75258	0.02755	0.0587535	no	3.76212	0.03885	0.285149	no	-0.775408
FBgn0015040	2R:24615422-24638588	Cyp9c1	7.34072	1.61918	7.10092	7.34072	-2.18065	0.2378	0.325775	no	-0.0479147	1	1	no	2.13641	1	1	no	-0.648717
FBgn0015075	3L:22263368-22266679	Ddx1	93.13	31.6198	16.1399	93.13	-1.55842	5e-05	0.000393373	yes	-2.52862	5e-05	0.000413962	yes	-0.970197	0.00455	0.0733604	no	3.04638
FBgn0015218	3L:9399617-9402460	eIF4E1	152.235	188.28	187.227	188.28	0.306576	0.1153	0.183875	no	0.298474	0.1718	0.249568	no	-0.00808569	0.9684	0.997648	no	0.203546
FBgn0015221	3R:30385572-30390584	Fer2LCH	159.495	231.142	240.53	240.53	0.535263	0.0586	0.106882	no	0.592697	0.05685	0.104213	no	0.0574393	0.8388	0.997648	no	-0.617029
FBgn0015222	3R:30385572-30390584	Fer1HCH	177.791	260.75	283.566	283.566	0.552484	0.0309	0.0638282	no	0.673518	0.01485	0.0362715	yes	0.121009	0.634	0.97183	no	-0.389049
FBgn0015229	3R:21850693-21856266	glec	9.46009	3.57357	7.59187	9.46009	-1.40449	0.00835	0.0230374	yes	-0.317399	0.50305	0.584932	no	1.08709	1	1	no	-1.0552
FBgn0015230	3R:16788310-16790021	Glut3	115.695	162.725	140.272	162.725	0.49211	0.0117	0.0299463	yes	0.277901	0.204	0.285373	no	-0.214209	0.28705	0.800389	no	5.05495
FBgn0015239	3L:21494018-21507538	Hr78	28.0996	28.733	30.7755	30.7755	0.0321568	0.9328	0.950051	no	0.131238	0.766	0.816444	no	0.0991188	0.78895	0.996456	no	-0.719
FBgn0015240	3R:25025234-25029351	Hr96	39.3777	20.0328	20.0235	39.3777	-0.975014	5e-05	0.000393373	yes	-0.975689	0.00115	0.00516703	yes	-0.000675248	0.9842	0.997714	no	0.699069
FBgn0015245	X:11108481-11112308	Hsp60A	154.294	206.379	204.359	206.379	0.41961	0.02405	0.0523628	no	0.405422	0.0474	0.090299	no	-0.014186	0.9378	0.997648	no	2.41687
FBgn0015247	2R:15932169-15940073	Diap2	114.514	126.683	122.333	126.683	0.14569	0.61695	0.693326	no	0.0952678	0.77075	0.820289	no	-0.0504286	0.8691	0.997648	no	4.01488
FBgn0015268	2R:23903749-23907294	Nap1	129.913	73.9831	87.2482	129.913	-0.812281	0.00255	0.00923909	yes	-0.574351	0.0396	0.0784584	no	0.237936	0.418	0.906821	no	-0.435269
FBgn0015269	3R:25983012-25995737	Nf1	50.8295	31.8617	28.6272	50.8295	-0.673842	0.00055	0.00288016	yes	-0.82828	0.0001	0.000742319	yes	-0.15443	0.4347	0.916527	no	-0.710344
FBgn0015270	3R:13964884-14032057	Orc2	15.6156	2.76497	2.64641	15.6156	-2.49765	0.0627	0.112885	no	-2.56088	0.10605	0.17134	no	-0.0632242	1	1	no	0.150325
FBgn0015271	2L:13829836-13833105	Orc5	25.6046	11.3065	11.3201	25.6046	-1.17925	0.00655	0.0190523	yes	-1.17751	0.0287	0.0606398	no	0.00174028	0.9741	0.997648	no	0.441127
FBgn0015277	2R:23560491-23564780	Pi3K59F	4.79522	1.31694	1.88907	4.79522	-1.86441	1	1	no	-1.34392	1	1	no	0.520487	1	1	no	-1.31157
FBgn0015278	3L:11774649-11790013	Pi3K68D	56.9912	81.1056	87.7349	87.7349	0.509062	0.0065	0.0189402	yes	0.622412	0.00375	0.0126016	yes	0.113275	0.55565	0.956039	no	1.29168
FBgn0015279	3R:20628971-20634732	Pi3K92E	37.9214	7.02082	14.1791	37.9214	-2.4333	5e-05	0.000393373	yes	-1.41925	5e-05	0.000413962	yes	1.01407	0.00315	0.0576799	no	-1.02318
FBgn0015282	3R:23929242-23931558	Rpt2	141.811	156.664	154.973	156.664	0.1437	0.4794	0.568048	no	0.128044	0.57005	0.64646	no	-0.0156668	0.94285	0.997648	no	0.842673
FBgn0015283	3L:21536999-21538582	Rpn10	149.216	190.532	187.537	190.532	0.352634	0.07165	0.125091	no	0.329785	0.1342	0.205585	no	-0.0228703	0.9082	0.997648	no	1.45099
FBgn0015286	X:3704609-3719635	Rala	14.5493	8.17929	18.4305	18.4305	-0.830904	0.02145	0.0478797	yes	0.34114	0.33895	0.424945	no	1.17205	0.0058	0.0857872	no	-1.2883
FBgn0015288	X:762559-765130	RpL22	73.0173	68.7925	142.883	142.883	-0.0859874	0.7319	0.791375	no	0.968551	0.0005	0.00274768	yes	1.05451	0.0002	0.0084744	yes	-2.11009
FBgn0015295	2R:16197041-16202884	Shark	11.0896	5.30156	6.09884	11.0896	-1.06472	0.16945	0.249444	no	-0.862601	0.2653	0.349984	no	0.202115	1	1	no	-0.545041
FBgn0015296	3L:9427009-9428671	Shc	80.1733	59.4814	42.5345	80.1733	-0.430683	0.0521	0.0973548	no	-0.914487	0.0015	0.00628711	yes	-0.483803	0.0761	0.427046	no	1.43679
FBgn0015298	3L:7347309-7348034	Srp19	98.1165	57.9939	41.7024	98.1165	-0.758595	0.0122	0.0309069	yes	-1.23436	0.0034	0.0117072	yes	-0.475769	0.23245	0.746434	no	0.504626
FBgn0015299	2L:8211346-8211938	Ssb-c31a	116.567	40.788	38.0793	116.567	-1.51494	0.00025	0.0015412	yes	-1.61408	0.0013	0.00566131	yes	-0.0991367	0.83675	0.997648	no	3.0146
FBgn0015300	2R:24499242-24500267	Ssl	126.378	126.308	94.1509	126.378	-0.00079615	0.99085	0.992452	no	-0.424699	0.11805	0.186062	no	-0.423903	0.1059	0.508881	no	4.62102
FBgn0015316	2L:8997604-8999816	Try29F	30.2966	29.7313	26.8755	30.2966	-0.0271717	0.94505	0.959275	no	-0.172861	0.71875	0.77743	no	-0.14569	0.7503	0.995812	no	0.61521
FBgn0015320	2L:10765009-10768006	Ubc2	131.655	176.004	179.363	179.363	0.418844	0.0375	0.0746461	no	0.446119	0.045	0.0864313	no	0.0272645	0.89235	0.997648	no	3.65106
FBgn0015321	3L:9698335-9700481	Ubc4	147.918	207.25	219.161	219.161	0.486577	0.01675	0.0396378	yes	0.56719	0.01435	0.0352818	yes	0.0806074	0.69475	0.985213	no	4.06727
FBgn0015324	3R:5591762-5595356	Vha26	131.011	144.576	168.557	168.557	0.14214	0.44975	0.540005	no	0.363546	0.0802	0.138218	no	0.221408	0.24615	0.759136	no	-0.810063
FBgn0015331	3R:4233046-4235041	abs	79.7741	58.6317	56.5488	79.7741	-0.44424	0.032	0.0656354	no	-0.496425	0.04325	0.0837745	no	-0.0521846	0.8319	0.997648	no	4.15372
FBgn0015336	X:16655358-16668712	CG15865	5.34283	4.0802	3.48645	5.34283	-0.388966	1	1	no	-0.615847	1	1	no	-0.226881	1	1	no	-0.38751
FBgn0015338	2L:16303263-16307298	CG5861	82.9761	55.2218	41.8196	82.9761	-0.587458	0.0201	0.0457418	yes	-0.988515	0.00205	0.00798936	yes	-0.401057	0.20545	0.704182	no	3.4991
FBgn0015351	3R:16649980-16651157	CG14906	22.12	4.2164	7.42845	22.12	-2.39126	0.00255	0.00923909	yes	-1.57422	0.01165	0.0299703	yes	0.817048	1	1	no	0.249269
FBgn0015359	3L:2257455-2262664	CG2034	130.814	170.258	148.074	170.258	0.380212	0.186	0.267919	no	0.178809	0.5607	0.63845	no	-0.201408	0.4275	0.911252	no	3.53757
FBgn0015360	3L:2257455-2262664	oxt	43.2834	33.301	29.8212	43.2834	-0.378248	0.2297	0.316912	no	-0.537475	0.12275	0.191607	no	-0.159227	0.62775	0.971453	no	0.654271
FBgn0015371	2R:15115235-15144783	chn	1.60393	1.48953	1.30844	1.60393	-0.106754	1	1	no	-0.293773	1	1	no	-0.186915	1	1	no	-0.865424
FBgn0015372	2R:23519838-23523613	RabX1	76.7472	47.1662	33.8958	76.7472	-0.702362	0.0019	0.00743279	yes	-1.17901	0.0001	0.000742319	yes	-0.476647	0.1018	0.497088	no	-0.356131
FBgn0015376	2L:3707229-3711748	cutlet	16.9918	11.7378	6.06462	16.9918	-0.533674	0.0511	0.0959747	no	-1.48635	0.00065	0.00337805	yes	-0.952674	0.01875	0.179537	no	-0.275038
FBgn0015379	X:21345357-21349843	dod	68.7804	71.7617	73.1729	73.1729	0.0612171	0.83495	0.874378	no	0.0893128	0.78525	0.831933	no	0.0280956	0.92465	0.997648	no	2.59189
FBgn0015380	2L:19190341-19208621	drl	2.51002	2.4374	2.5353	2.5353	-0.0423524	1	1	no	0.0144617	1	1	no	0.0568141	1	1	no	-0.594336
FBgn0015381	2L:5925204-5939261	dsf	0.859253	0.127876	0.474236	0.859253	-2.74833	1	1	no	-0.857473	1	1	no	1.89088	1	1	no	-0.368248
FBgn0015391	2L:16732549-16738388	glu	25.4265	5.88262	2.69336	25.4265	-2.1118	5e-05	0.000393373	yes	-3.23885	5e-05	0.000413962	yes	-1.12705	1	1	no	-0.33445
FBgn0015393	2L:9699790-9700459	hoip	67.2071	16.2926	21.8672	67.2071	-2.0444	0.00035	0.002009	yes	-1.61985	0.0056	0.0170459	yes	0.424545	0.47745	0.932321	no	-0.226334
FBgn0015396	3R:10350181-10361612	jumu	16.6128	12.0515	6.79457	16.6128	-0.463082	0.07585	0.130902	no	-1.28984	0.001	0.00465971	yes	-0.826758	0.02345	0.207968	no	-0.39994
FBgn0015399	2L:12816999-12822787	kek1	4.97812	1.27367	7.94789	7.94789	-1.96661	1	1	no	0.674829	0.08935	0.149776	no	2.64138	1	1	no	-0.835861
FBgn0015400	2L:11581936-11626883	kek2	0.827436	1.53999	1.01924	1.53999	0.896198	1	1	no	0.300771	1	1	no	-0.595427	1	1	no	-0.613491
FBgn0015402	3R:5474898-5485393	ksr	48.2275	31.2631	30.8954	48.2275	-0.625395	0.0087	0.023765	yes	-0.642469	0.01685	0.0399056	yes	-0.0170664	0.9485	0.997648	no	0.491948
FBgn0015477	2R:9167762-9177261	Rme-8	38.4951	22.0223	24.0321	38.4951	-0.805712	5e-05	0.000393373	yes	-0.679712	0.00155	0.00644295	yes	0.126	0.5513	0.954303	no	-0.504736
FBgn0015509	2R:7916855-7922604	Cul1	87.4833	119.428	120.244	120.244	0.44906	0.0194	0.0444961	yes	0.458886	0.0332	0.068212	no	0.00983203	0.96165	0.997648	no	0.6519
FBgn0015513	3R:23781764-23801634	mbc	11.0009	3.98649	9.66624	11.0009	-1.46444	5e-05	0.000393373	yes	-0.186598	0.49715	0.580153	no	1.27784	0.0005	0.0164868	yes	-1.52815
FBgn0015519	X:8252669-8367169	nAChRalpha3	0.0786112	0.214555	0.0979359	0.214555	1.44854	1	1	no	0.317102	1	1	no	-1.13144	1	1	no	-0.632006
FBgn0015520	3R:16640204-16643112	nonA-l	112.605	31.7843	16.1043	112.605	-1.82489	5e-05	0.000393373	yes	-2.80576	5e-05	0.000413962	yes	-0.980864	0.00105	0.0286902	yes	0.792957
FBgn0015521	2L:2856069-2857029	RpS21	172.598	171.694	211.851	211.851	-0.00757618	0.9767	0.981353	no	0.295627	0.33585	0.422006	no	0.303212	0.32105	0.839824	no	-0.136606
FBgn0015522	2R:17843441-17860582	olf186-M	1.93885	4.3925	4.47027	4.47027	1.17984	1	1	no	1.20516	1	1	no	0.0253213	1	1	no	-0.573066
FBgn0015524	2R:20883624-20903414	otp	1.80795	4.38035	5.38028	5.38028	1.27669	1	1	no	1.57335	1	1	no	0.296685	1	1	no	0.00675815
FBgn0015527	X:21345357-21349843	peng	29.9945	6.34107	4.80913	29.9945	-2.2419	0.0009	0.00419056	yes	-2.64085	0.00145	0.00614157	yes	-0.398951	1	1	no	0.12429
FBgn0015541	3R:26915760-26945309	sda	7.74882	3.07972	9.35622	9.35622	-1.33118	0.0007	0.00346782	yes	0.27195	0.40615	0.492723	no	1.60314	0.0005	0.0164868	yes	-1.44962
FBgn0015543	2R:11891134-11895762	snoRNA:Me28S-A1322	0	0	0	0	0	1	1	no	0	1	1	no	0	1	1	no	-1.12328
FBgn0015544	2R:24159383-24161503	spag	103.202	48.5541	33.2323	103.202	-1.08781	5e-05	0.000393373	yes	-1.63482	5e-05	0.000413962	yes	-0.547008	0.0531	0.347117	no	1.06834
FBgn0015546	2L:14362068-14366840	spel1	20.8039	2.12669	1.72668	20.8039	-3.29017	5e-05	0.000393373	yes	-3.59077	5e-05	0.000413962	yes	-0.300682	1	1	no	0.132106
FBgn0015550	3L:17359681-17361811	tap	0	0	0	0	0	1	1	no	0	1	1	no	0	1	1	no	-0.265734
FBgn0015553	2L:18677220-18683715	tos	5.22317	0.526831	0	5.22317	-3.30951	1	1	no	-inf	1	1	no	-inf	1	1	no	-0.307788
FBgn0015558	X:21328612-21339676	tty	12.3507	4.56347	2.41739	12.3507	-1.43639	0.0001	0.000714708	yes	-2.35305	5e-05	0.000413962	yes	-0.916677	1	1	no	-0.597223
FBgn0015561	2R:9195204-9199870	unpg	0	0	0.242526	0.242526	0	1	1	no	inf	1	1	no	inf	1	1	no	-0.508455
FBgn0015568	3R:7545732-7549124	alpha-Est1	5.145	10.389	14.9055	14.9055	1.01381	0.0212	0.0475573	yes	1.5346	0.0061	0.0182691	yes	0.520787	0.18955	0.680533	no	-0.304558
FBgn0015569	3R:7486582-7493845	alpha-Est10	54.8796	39.3639	32.2742	54.8796	-0.479396	0.0342	0.0693018	no	-0.765887	0.0073	0.0209935	yes	-0.286492	0.2959	0.811434	no	0.324681
FBgn0015570	3R:7541809-7545250	alpha-Est2	0.57139	0	0.55743	0.57139	-inf	1	1	no	-0.0356744	1	1	no	inf	1	1	no	-0.797911
FBgn0015571	3R:7536686-7541631	alpha-Est3	126.972	207.273	235.415	235.415	0.707015	0.0005	0.00268499	yes	0.890688	0.0001	0.000742319	yes	0.183682	0.34465	0.861232	no	4.79215
FBgn0015572	3R:7536686-7541631	alpha-Est4	5.34519	4.38474	4.12057	5.34519	-0.28575	1	1	no	-0.375396	1	1	no	-0.0896452	1	1	no	-0.222189
FBgn0015574	3R:7524566-7528777	alpha-Est6	91.5043	98.5792	79.8411	98.5792	0.107444	0.5994	0.677984	no	-0.196709	0.41365	0.499951	no	-0.304152	0.17275	0.654147	no	4.07854
FBgn0015575	3R:7519562-7523753	alpha-Est7	2.09962	1.97315	9.77073	9.77073	-0.089624	1	1	no	2.21834	0.0111	0.0289331	yes	2.30797	0.0106	0.123963	no	-0.900888
FBgn0015576	3R:7509342-7515670	alpha-Est8	2.83165	6.38227	27.8141	27.8141	1.17243	1	1	no	3.2961	0.0001	0.000742319	yes	2.12368	5e-05	0.00308838	yes	-0.756535
FBgn0015577	3R:7493920-7505098	alpha-Est9	5.43827	2.42941	1.30296	5.43827	-1.16254	1	1	no	-2.06136	1	1	no	-0.898851	1	1	no	-1.17283
FBgn0015582	2R:11285147-11293591	dare	14.0508	5.3615	6.33559	14.0508	-1.38995	0.1663	0.245317	no	-1.14911	0.25565	0.340066	no	0.240844	1	1	no	-0.665329
FBgn0015583	2L:8392455-8393222	Acp29AB	11.7143	7.6918	5.45515	11.7143	-0.606874	0.31945	0.412117	no	-1.10258	0.1763	0.25467	no	-0.495702	1	1	no	-0.0456787
FBgn0015584	2R:16749802-16750335	Acp53Ea	116.138	104.45	58.6043	116.138	-0.153024	0.61185	0.688844	no	-0.986762	0.02545	0.0552838	no	-0.833738	0.04975	0.33463	no	0.140083
FBgn0015585	3L:3814210-3818383	Acp63F	96.6685	70.601	19.5951	96.6685	-0.453359	0.4421	0.532637	no	-2.30255	0.1757	0.253985	no	-1.8492	0.2293	0.74251	no	0.204017
FBgn0015586	3L:19050756-19052026	Acp76A	55.2357	37.6168	15.4612	55.2357	-0.554226	0.03725	0.074223	no	-1.83695	0.2546	0.338983	no	-1.28273	0.2995	0.814469	no	-0.0592205
FBgn0015589	3R:28832300-28844748	Apc	26.5256	12.2828	9.73516	26.5256	-1.11075	5e-05	0.000393373	yes	-1.44612	5e-05	0.000413962	yes	-0.335323	0.1869	0.676873	no	-0.561608
FBgn0015591	3R:24760529-24765071	AstA	2.56374	4.46522	7.76114	7.76114	0.800479	1	1	no	1.59799	0.0584	0.106394	no	0.797539	1	1	no	-0.982876
FBgn0015600	2L:3068344-3144786	toc	164.595	243.688	272.257	272.257	0.566114	0.0084	0.0231368	yes	0.726047	0.00225	0.00857269	yes	0.159934	0.44875	0.924164	no	4.15436
FBgn0015602	2R:14769598-14772630	BEAF-32	57.0062	18.6687	15.0936	57.0062	-1.61049	5e-05	0.000393373	yes	-1.91718	0.0007	0.00356599	yes	-0.306606	0.54565	0.952664	no	-0.616761
FBgn0015609	2L:17647052-17778340	CadN	4.10835	6.24268	6.46964	6.46964	0.603604	1	1	no	0.655142	1	1	no	0.0515459	1	1	no	-0.460031
FBgn0015614	2R:7786009-7789053	CanB2	57.3855	55.9977	72.4164	72.4164	-0.0353179	0.8817	0.910637	no	0.33563	0.24175	0.326414	no	0.370948	0.1837	0.675003	no	-0.899072
FBgn0015615	X:16588995-16593439	SMC3	15.1645	1.42312	1.83569	15.1645	-3.41357	5e-05	0.000393373	yes	-3.0463	0.0002	0.00132163	yes	0.367266	1	1	no	-0.733734
FBgn0015618	3L:9837079-9838670	Cdk8	9.41215	2.36229	2.09245	9.41215	-1.99434	0.0122	0.0309069	yes	-2.16933	0.024	0.0527612	no	-0.174994	1	1	no	-0.761902
FBgn0015621	2L:819963-821209	Clp	39.3615	18.7163	5.05981	39.3615	-1.07249	0.00285	0.0100291	yes	-2.95963	0.00055	0.00295144	yes	-1.88714	0.0108	0.1253	no	1.68955
FBgn0015622	3R:29315253-29319644	Cnx99A	171.223	191.069	177.994	191.069	0.158219	0.4033	0.494608	no	0.055952	0.7872	0.833735	no	-0.102282	0.5809	0.961039	no	0.496169
FBgn0015623	2L:6338835-6346280	Cpr	38.884	59.9641	76.4434	76.4434	0.624921	0.0031	0.0106481	yes	0.975214	0.0001	0.000742319	yes	0.350254	0.09705	0.488088	no	-0.490039
FBgn0015625	3R:24867933-24870816	CycB3	85.897	64.3488	26.3637	85.897	-0.416696	0.037	0.073799	no	-1.70406	5e-05	0.000413962	yes	-1.28736	5e-05	0.00308838	yes	0.504922
FBgn0015663	2L:3619096-3621681	Dot	2.32237	3.40268	6.1712	6.1712	0.551071	1	1	no	1.40995	1	1	no	0.858888	1	1	no	-0.906727
FBgn0015664	2L:9964146-9967229	Dref	30.4029	4.11175	5.03848	30.4029	-2.88638	5e-05	0.000393373	yes	-2.59314	5e-05	0.000413962	yes	0.293236	1	1	no	-0.701808
FBgn0015714	2R:14873952-14875739	Cyp6a17	2.96348	6.06744	12.3775	12.3775	1.03379	1	1	no	2.06232	0.008	0.022498	yes	1.02867	0.0578	0.363937	no	-1.11022
FBgn0015721	2R:21101927-21123704	ktub	32.0649	11.826	6.33375	32.0649	-1.43904	5e-05	0.000393373	yes	-2.33986	0.0001	0.000742319	yes	-0.900824	0.04885	0.330604	no	2.65272
FBgn0015737	3R:27288768-27292209	Hmu	57.0768	25.1835	40.5808	57.0768	-1.18043	5e-05	0.000393373	yes	-0.492108	0.0511	0.0958757	no	0.688319	0.0119	0.132624	no	-1.02376
FBgn0015754	2R:16178825-16185103	Lis-1	41.3326	15.9667	24.8535	41.3326	-1.37221	0.0001	0.000714708	yes	-0.733828	0.01925	0.0442953	yes	0.638386	0.0659	0.393739	no	-1.30665
FBgn0015756	2L:11002757-11004189	RpL9	147.194	135.907	189.739	189.739	-0.115101	0.61215	0.689025	no	0.366298	0.1553	0.230156	no	0.481402	0.05075	0.339275	no	-0.317228
FBgn0015765	3R:24150415-24152321	p38a	60.8969	61.2214	54.0752	61.2214	0.00766603	0.9742	0.980033	no	-0.171403	0.52365	0.603856	no	-0.17907	0.4953	0.941951	no	-0.402441
FBgn0015766	3L:5566918-5577348	Msr-110	56.9103	113.118	184.803	184.803	0.991073	5e-05	0.000393373	yes	1.69923	5e-05	0.000413962	yes	0.708153	0.0003	0.0115916	yes	-0.438342
FBgn0015770	3R:7365849-7369305	MstProx	3.86546	3.1252	4.37999	4.37999	-0.306693	1	1	no	0.180287	1	1	no	0.48698	1	1	no	na
FBgn0015772	2L:18957731-18968744	Nak	21.0461	12.1693	19.6084	21.0461	-0.790304	0.0008	0.00384225	yes	-0.102084	0.69405	0.757591	no	0.688233	0.0094	0.113408	no	-1.2816
FBgn0015773	X:14604011-14653928	NetA	0.419981	1.7809	2.92618	2.92618	2.08421	1	1	no	2.80064	1	1	no	0.716432	1	1	no	-0.420407
FBgn0015774	X:14686037-14749376	NetB	1.2091	0.71835	1.81029	1.81029	-0.751175	1	1	no	0.582321	1	1	no	1.33346	1	1	no	-0.419198
FBgn0015776	2L:6778554-6786861	nrv1	12.5618	12.7784	18.0289	18.0289	0.0246626	0.94205	0.95721	no	0.521273	0.16555	0.242099	no	0.496689	0.1795	0.667108	no	-1.23984
FBgn0015777	2L:6789769-6798862	nrv2	145.715	205.48	224.186	224.186	0.49585	0.007	0.0200842	yes	0.621551	0.0026	0.00954441	yes	0.125702	0.4911	0.939245	no	1.66017
FBgn0015778	3R:13647003-13654527	rin	162.475	220.041	208.627	220.041	0.437554	0.02355	0.051489	no	0.360703	0.08115	0.139521	no	-0.0768511	0.67365	0.980841	no	-0.19661
FBgn0015781	3R:19028930-19031271	P5cr	42.0226	12.8887	16.3927	42.0226	-1.70505	0.0014	0.00592073	yes	-1.35812	0.01105	0.0288177	yes	0.346938	0.5551	0.955944	no	1.15523
FBgn0015789	X:20251337-20254691	Rab10	28.1129	14.6726	21.788	28.1129	-0.938107	0.00165	0.00668702	yes	-0.367701	0.2281	0.312178	no	0.570406	0.08875	0.466124	no	-1.26334
FBgn0015790	3R:21111407-21116146	Rab11	110.671	77.5511	93.5784	110.671	-0.513055	0.01425	0.0347846	yes	-0.242026	0.3034	0.389809	no	0.271037	0.2325	0.746434	no	-1.21899
FBgn0015791	2L:14355144-14358764	Rab14	116.062	190.588	202.336	202.336	0.715555	0.001	0.0045598	yes	0.801856	0.0007	0.00356599	yes	0.0863042	0.694	0.985213	no	1.31424
FBgn0015793	3L:8297017-8299839	Rab19	112.935	108.784	78.6122	112.935	-0.0540231	0.83395	0.873515	no	-0.522669	0.0847	0.143901	no	-0.468653	0.09725	0.488505	no	3.11182
FBgn0015794	X:5670826-5671812	Rab18	56.2098	43.1156	36.8449	56.2098	-0.38261	0.19505	0.278126	no	-0.609357	0.10615	0.171474	no	-0.226747	0.54995	0.954119	no	0.226441
FBgn0015795	3R:23993007-23995452	Rab7	98.4322	108.517	120.966	120.966	0.140722	0.48935	0.576667	no	0.297398	0.20165	0.282794	no	0.156701	0.46735	0.931028	no	-1.31313
FBgn0015797	2L:12107220-12109116	Rab6	34.0296	17.0581	36.2915	36.2915	-0.996333	0.0011	0.00491406	yes	0.092839	0.75755	0.809584	no	1.08916	0.00165	0.0387993	yes	-0.987572
FBgn0015799	X:797089-801479	Rbf	47.7894	38.0194	30.7841	47.7894	-0.329955	0.1003	0.16456	no	-0.634502	0.00765	0.0217388	yes	-0.304547	0.19245	0.685891	no	0.562014
FBgn0015801	2R:24788007-24793410	Reg-5	20.8532	13.822	18.2051	20.8532	-0.593305	0.07565	0.130648	no	-0.195911	0.6004	0.674335	no	0.397385	0.31645	0.833008	no	-0.646859
FBgn0015803	2L:20350433-20365254	RtGEF	37.7649	19.2403	18.9219	37.7649	-0.972917	5e-05	0.000393373	yes	-0.997054	0.001	0.00465971	yes	-0.024175	0.93255	0.997648	no	-1.08097
FBgn0015805	3L:4626601-4629467	HDAC1	20.3504	8.09326	10.7937	20.3504	-1.33026	0.00055	0.00288016	yes	-0.914869	0.0209	0.0472802	yes	0.415391	0.34195	0.857673	no	-0.702825
FBgn0015806	3L:5797548-5810931	S6k	10.0932	8.09133	10.6894	10.6894	-0.318931	0.4725	0.561685	no	0.0827658	0.86215	0.894362	no	0.401611	0.4003	0.898416	no	-2.5198
FBgn0015808	2L:18831228-18833630	ScpX	69.612	26.9933	32.1796	69.612	-1.36673	5e-05	0.000393373	yes	-1.11319	0.00015	0.00103619	yes	0.253543	0.39885	0.898416	no	1.32957
FBgn0015818	X:6255821-6257596	Spx	55.226	13.279	5.46272	55.226	-2.0562	5e-05	0.000393373	yes	-3.33766	5e-05	0.000413962	yes	-1.28146	0.0227	0.20358	no	0.258292
FBgn0015828	3L:11682037-11683805	TfIIEalpha	69.2453	27.075	24.4385	69.2453	-1.35476	5e-05	0.000393373	yes	-1.50256	5e-05	0.000413962	yes	-0.147802	0.6608	0.976606	no	1.48806
FBgn0015829	3L:4287037-4288349	TfIIEbeta	99.7656	44.3713	24.5554	99.7656	-1.16892	5e-05	0.000393373	yes	-2.0225	5e-05	0.000413962	yes	-0.853577	0.026	0.221185	no	3.15762
FBgn0015831	3R:7528863-7530241	Rtnl2	116.842	168.422	133.178	168.422	0.527527	0.01555	0.0372516	yes	0.188806	0.45485	0.540134	no	-0.338723	0.14425	0.601392	no	4.63608
FBgn0015834	2L:4965672-4967775	eIF3i	133.09	109.991	123.692	133.09	-0.275018	0.2121	0.297264	no	-0.105641	0.6707	0.737954	no	0.169377	0.47725	0.932321	no	0.16452
FBgn0015838	2R:9103237-9106796	Vang	25.1977	10.8532	13.8882	25.1977	-1.21517	5e-05	0.000393373	yes	-0.859434	0.00455	0.0145643	yes	0.355736	0.27105	0.787126	no	-0.300442
FBgn0015872	2R:11411202-11429645	Drip	28.1816	45.1428	79.1468	79.1468	0.679742	0.0146	0.0354556	yes	1.48975	5e-05	0.000413962	yes	0.809968	0.00345	0.061255	no	-0.142418
FBgn0015903	2R:23564890-23600787	apt	58.9659	35.5096	24.0249	58.9659	-0.731672	0.01785	0.0417426	yes	-1.29535	0.00205	0.00798936	yes	-0.563662	0.1476	0.608857	no	0.208868
FBgn0015904	3L:12580671-12596018	ara	0.562888	0.158095	0.266725	0.562888	-1.83206	1	1	no	-1.07747	1	1	no	0.754765	1	1	no	-0.708369
FBgn0015905	2L:1077947-1080803	ast	69.1083	45.5534	30.9149	69.1083	-0.601299	0.00415	0.0133698	yes	-1.16056	5e-05	0.000413962	yes	-0.559259	0.0269	0.225983	no	1.61867
FBgn0015919	3L:12609630-12621798	caup	3.56099	3.97256	3.30596	3.97256	0.157791	1	1	no	-0.107212	1	1	no	-0.265003	1	1	no	-0.617648
FBgn0015924	2L:431226-453024	crq	28.0242	20.2222	29.6498	29.6498	-0.470738	0.10165	0.166198	no	0.0813461	0.79835	0.842791	no	0.552111	0.0945	0.480777	no	-1.01265
FBgn0015925	2R:16264651-16266959	csul	28.93	1.82928	3.18698	28.93	-3.98322	0.0004	0.0022314	yes	-3.1823	5e-05	0.000413962	yes	0.80099	1	1	no	-0.337761
FBgn0015926	X:15328341-15333154	dah	3.23878	0.360869	0.337241	3.23878	-3.1659	1	1	no	-3.26359	1	1	no	-0.0977821	1	1	no	-0.244546
FBgn0015929	2R:7496701-7500145	dpa	35.7106	28.1009	23.0874	35.7106	-0.345735	0.1231	0.193882	no	-0.629236	0.0226	0.0503888	no	-0.283497	0.2825	0.796979	no	-0.0413782
FBgn0015946	3L:18302718-18304417	grim	0.351359	0	0	0.351359	-inf	1	1	no	-inf	1	1	no	0	1	1	no	-0.227105
FBgn0015949	2R:19663918-19669832	hrg	75.5907	21.7595	13.4923	75.5907	-1.79657	5e-05	0.000393373	yes	-2.48607	5e-05	0.000413962	yes	-0.689502	0.01735	0.169085	no	-1.09994
FBgn0016013	3L:4072031-4073954	Faa	19.134	26.83	26.2111	26.83	0.487706	0.12785	0.199273	no	0.454036	0.24	0.324531	no	-0.0336697	0.9317	0.997648	no	0.0203887
FBgn0016031	3L:5343618-5355923	lama	4.48583	7.0872	14.8025	14.8025	0.659842	0.07945	0.135908	no	1.7224	0.00045	0.0025282	yes	1.06256	0.00625	0.0895731	no	-1.54668
FBgn0016032	2R:7049237-7051964	lbm	1.66529	2.04292	4.63803	4.63803	0.294866	1	1	no	1.47774	1	1	no	1.18288	1	1	no	-1.13114
FBgn0016034	3L:22721202-22727789	mael	107.922	61.443	35.3757	107.922	-0.812665	0.001	0.0045598	yes	-1.60916	5e-05	0.000413962	yes	-0.796505	0.0053	0.0807054	no	1.57268
FBgn0016036	3L:7244387-7245383	mei-P22	61.5249	45.3208	25.5577	61.5249	-0.440999	0.10405	0.169201	no	-1.26741	0.0024	0.00899418	yes	-0.826411	0.03255	0.254	no	-0.501871
FBgn0016038	X:621529-623051	Vsp37A	117.831	168.682	149.998	168.682	0.51759	0.01245	0.0313958	yes	0.348249	0.14865	0.222764	no	-0.169366	0.42355	0.909398	no	4.91072
FBgn0016041	X:7736892-7739978	Tom40	87.3438	104.606	104.97	104.97	0.260189	0.1947	0.277787	no	0.265197	0.24895	0.333448	no	0.00502394	0.97995	0.997714	no	0.554537
FBgn0016047	2R:11310334-11318676	nompA	0	0.0891312	0.230673	0.230673	inf	1	1	no	inf	1	1	no	1.37203	1	1	no	-0.474715
FBgn0016053	2R:22329725-22332813	pgc	1.67451e-05	0.777325	0	0.777325	15.5025	1	1	no	-inf	1	1	no	-inf	1	1	no	-0.266564
FBgn0016054	2L:20643350-20645791	phr6-4	46.2466	64.372	63.9696	64.372	0.477084	0.0273	0.0578629	no	0.468038	0.0646	0.11543	no	-0.0090464	0.9712	0.997648	no	1.08817
FBgn0016059	2R:17672838-17683499	Sema1b	58.044	37.9874	48.4368	58.044	-0.611624	0.00225	0.00840085	yes	-0.261043	0.23065	0.314939	no	0.350581	0.10065	0.495677	no	-0.558294
FBgn0016061	3R:27375087-27437482	side	0.5047	0.328043	0.482191	0.5047	-0.621539	1	1	no	-0.0658202	1	1	no	0.555724	1	1	no	-0.641301
FBgn0016070	3L:8990316-8997989	smg	60.2126	32.2986	21.106	60.2126	-0.898594	5e-05	0.000393373	yes	-1.51241	5e-05	0.000413962	yes	-0.613817	0.0085	0.106963	no	-0.247363
FBgn0016075	2L:5012143-5028191	vkg	5.84748	9.92696	13.8445	13.8445	0.763537	0.00565	0.0169517	yes	1.24343	0.0002	0.00132163	yes	0.4799	0.07465	0.422464	no	-0.986385
FBgn0016076	2L:5288943-5311223	vri	2.86651	3.51684	7.32243	7.32243	0.294986	1	1	no	1.35302	1	1	no	1.05805	1	1	no	-1.07307
FBgn0016078	2R:9400530-9413463	wun	8.6637	14.8142	30.4421	30.4421	0.773927	0.052	0.0972229	no	1.81301	0.0004	0.00229606	yes	1.03891	0.0067	0.0931311	no	-0.702895
FBgn0016080	X:17151230-17159306	xmas-1	121.252	194.36	198.916	198.916	0.68072	0.002	0.00773849	yes	0.714149	0.0027	0.00978994	yes	0.0334287	0.86665	0.997648	no	4.6241
FBgn0016081	3L:9631833-9679103	fry	46.4738	64.8888	71.9917	71.9917	0.481552	0.0099	0.0263106	yes	0.631412	0.00165	0.00673058	yes	0.14986	0.42005	0.908232	no	1.23988
FBgn0016119	3R:23355219-23356064	ATPsynCF6	151.681	159.921	147.071	159.921	0.0763178	0.7586	0.814029	no	-0.0445258	0.87935	0.907614	no	-0.120827	0.6777	0.98201	no	0.00162737
FBgn0016120	3R:19094999-19096271	ATPsynD	152.008	139.688	157.253	157.253	-0.12193	0.5926	0.672113	no	0.0489455	0.85585	0.889571	no	0.170887	0.5017	0.943991	no	-0.371035
FBgn0016122	2L:8521932-8528618	Acer	122.665	188.623	208.944	208.944	0.62078	0.00595	0.01767	yes	0.768388	0.0019	0.00754222	yes	0.147608	0.48485	0.937113	no	2.4555
FBgn0016123	3R:31048928-31052540	Alp4	7.99613	16.1315	50.0961	50.0961	1.0125	0.0068	0.0196069	yes	2.64732	5e-05	0.000413962	yes	1.63481	5e-05	0.00308838	yes	0.423517
FBgn0016126	4:445503-453947	CaMKI	11.1132	5.4422	17.5297	17.5297	-1.03001	0.00995	0.026394	yes	0.657493	0.09095	0.151775	no	1.68748	0.00045	0.0152392	yes	-1.64275
FBgn0016131	2R:16579469-16585448	Cdk4	1.28755	0.575324	0.781507	1.28755	-1.16218	1	1	no	-0.720291	1	1	no	0.441875	1	1	no	-0.791289
FBgn0016641	2R:21619320-21624446	PTP-ER	20.1878	6.13158	6.29945	20.1878	-1.71915	5e-05	0.000393373	yes	-1.68018	5e-05	0.000413962	yes	0.0389658	1	1	no	-0.820493
FBgn0016650	3R:17725776-17733207	Lgr1	3.69469	2.95866	5.02693	5.02693	-0.320512	1	1	no	0.444223	1	1	no	0.76474	1	1	no	-0.559265
FBgn0016660	2L:5404279-5416593	H15	1.31996	2.04355	2.22772	2.22772	0.630584	1	1	no	0.755077	1	1	no	0.124495	1	1	no	-0.52171
FBgn0016672	3R:13958788-13960474	Ipp	42.1661	15.306	22.0283	42.1661	-1.46199	0.0001	0.000714708	yes	-0.936729	0.0107	0.0281312	yes	0.525257	0.1966	0.689901	no	-0.504297
FBgn0016675	2L:19400752-19430270	Lectin-galC1	2.20815	0.820209	0	2.20815	-1.42878	1	1	no	-inf	1	1	no	-inf	1	1	no	-0.370248
FBgn0016684	2R:14842719-14845874	NaPi-T	2.37562	0	0.570263	2.37562	-inf	1	1	no	-2.0586	1	1	no	inf	1	1	no	-0.0902944
FBgn0016685	3R:30003680-30010352	Nlp	127.314	82.6677	59.638	127.314	-0.622994	0.0307	0.063521	no	-1.09409	0.0015	0.00628711	yes	-0.471086	0.1645	0.641828	no	-0.262091
FBgn0016687	2R:24558966-24561087	Nurf-38	117.072	69.1685	78.5807	117.072	-0.759203	0.0008	0.00384225	yes	-0.57514	0.02565	0.0555741	no	0.184079	0.48575	0.937297	no	0.250456
FBgn0016691	3R:15265590-15268538	ATPsynO	147.314	119.541	122.725	147.314	-0.30139	0.38475	0.477888	no	-0.263467	0.4808	0.564349	no	0.037911	0.9182	0.997648	no	0.204066
FBgn0016693	3R:12695128-12704875	Past1	170.687	240.84	260.14	260.14	0.496723	0.0106	0.0276448	yes	0.607934	0.00415	0.0135692	yes	0.111211	0.5558	0.956039	no	4.49787
FBgn0016694	3L:7811457-7867369	Pdp1	7.52876	6.14361	15.0862	15.0862	-0.293326	0.3247	0.417911	no	1.00275	0.00425	0.0138152	yes	1.29613	5e-05	0.00308838	yes	-0.914936
FBgn0016696	3L:20771527-20778264	Pitslre	27.3992	17.6024	11.6152	27.3992	-0.638361	0.0121	0.0307321	yes	-1.23812	0.00065	0.00337805	yes	-0.599782	0.0669	0.398628	no	-1.35082
FBgn0016697	2R:17412766-17413769	Prosalpha5	128.962	183.121	195.608	195.608	0.505853	0.01875	0.0433564	yes	0.601018	0.01555	0.0374983	yes	0.095167	0.66475	0.97844	no	2.98257
FBgn0016698	2L:3377001-3378590	Ptpa	75.8245	26.8212	26.5447	75.8245	-1.49929	5e-05	0.000393373	yes	-1.51424	5e-05	0.000413962	yes	-0.0149497	0.97875	0.997714	no	2.12143
FBgn0016700	3R:21266028-21269060	Rab1	68.0378	69.4309	79.0065	79.0065	0.029242	0.8935	0.919662	no	0.215636	0.3851	0.472952	no	0.186377	0.434	0.915492	no	-1.00171
FBgn0016701	2R:17573461-17581525	Rab4	24.5601	17.5179	28.4428	28.4428	-0.487483	0.4203	0.511219	no	0.211745	0.73045	0.787488	no	0.699229	0.2454	0.759094	no	-1.49767
FBgn0016715	3L:605164-606569	Reg-2	21.2962	11.6878	8.79058	21.2962	-0.865595	0.0604	0.10954	no	-1.27656	0.04145	0.0811955	no	-0.410968	0.5255	0.950415	no	-0.335782
FBgn0016726	2R:21293767-21295588	RpL29	216.651	256.226	286.322	286.322	0.242046	0.4288	0.519705	no	0.402265	0.26395	0.348478	no	0.160222	0.6019	0.968672	no	1.01023
FBgn0016754	3R:23894173-23922973	sba	45.7679	18.5596	12.006	45.7679	-1.30218	5e-05	0.000393373	yes	-1.93058	5e-05	0.000413962	yes	-0.62835	0.01615	0.160968	no	-0.150938
FBgn0016756	3L:5752972-5761886	Usp47	123.551	181.833	199.907	199.907	0.557507	0.00245	0.00893556	yes	0.694216	0.0007	0.00356599	yes	0.136702	0.4452	0.921379	no	1.42222
FBgn0016762	2R:23688076-23697824	angel	44.3532	32.9926	31.9238	44.3532	-0.426893	0.45205	0.542121	no	-0.474406	0.3893	0.476712	no	-0.0475124	0.9365	0.997648	no	2.48132
FBgn0016794	3L:2589413-2595590	dos	19.4339	9.0589	7.98164	19.4339	-1.10117	0.0005	0.00268499	yes	-1.28382	0.0009	0.00432198	yes	-0.182651	0.63135	0.971453	no	-0.0394015
FBgn0016797	3L:19140974-19235373	fz2	21.4264	20.9713	23.4259	23.4259	-0.0309727	0.8997	0.924891	no	0.128723	0.6679	0.735356	no	0.159691	0.5885	0.963552	no	-0.824226
FBgn0016917	3R:20535322-20552311	Stat92E	36.7193	31.2053	40.4036	40.4036	-0.234746	0.2562	0.345022	no	0.137947	0.549	0.627188	no	0.372703	0.09995	0.494141	no	-1.34234
FBgn0016919	2L:21578291-21589423	nompB	3.62223	4.83927	4.65807	4.83927	0.417908	1	1	no	0.362858	1	1	no	-0.0550578	1	1	no	0.033092
FBgn0016920	2L:5346199-5365760	nompC	0.202305	0.121793	0.181793	0.202305	-0.732102	1	1	no	-0.154211	1	1	no	0.577883	1	1	no	-0.185695
FBgn0016926	2L:1114653-1128953	Pino	102.75	91.4107	76.0399	102.75	-0.168708	0.3926	0.485207	no	-0.434314	0.05625	0.10332	no	-0.265606	0.2282	0.739992	no	-0.611101
FBgn0016930	2L:14184477-14234126	Dyrk2	46.3063	38.968	36.8179	46.3063	-0.24892	0.2429	0.331206	no	-0.330806	0.17715	0.255494	no	-0.0818843	0.73745	0.994105	no	-0.747558
FBgn0016970	2R:9399079-9400329	l(2)k10201	85.3821	117.009	94.121	117.009	0.454612	0.0807	0.137643	no	0.140583	0.6797	0.745815	no	-0.31403	0.31545	0.831874	no	2.01291
FBgn0016974	X:6361495-6363310	swaPsi	106.559	159.316	183.599	183.599	0.580234	0.00335	0.0112724	yes	0.784906	0.0007	0.00356599	yes	0.204669	0.31785	0.834689	no	4.44742
FBgn0016976	X:22980721-23004648	stnA	0.19392	0.310012	0.137326	0.310012	0.676865	1	1	no	-0.497805	1	1	no	-1.1747	1	1	no	-0.736318
FBgn0016977	2L:159031-203397	spen	23.3659	9.47552	8.38908	23.3659	-1.30213	5e-05	0.000393373	yes	-1.47782	5e-05	0.000413962	yes	-0.175655	0.41645	0.906373	no	-1.44209
FBgn0016978	2L:6968710-6971737	snRNP-U1-70K	54.6199	52.1471	44.4494	54.6199	-0.0668402	0.76355	0.818455	no	-0.297264	0.2706	0.355483	no	-0.230423	0.36855	0.878171	no	0.0536648
FBgn0016983	3L:7381613-7385637	smid	58.1391	20.8134	20.4453	58.1391	-1.48199	5e-05	0.000393373	yes	-1.50774	5e-05	0.000413962	yes	-0.0258164	0.92705	0.997648	no	-0.410245
FBgn0016984	2R:20821261-20836028	sktl	33.9084	38.3071	48.3014	48.3014	0.175971	0.422	0.512846	no	0.510424	0.0408	0.0802036	no	0.334453	0.1503	0.61487	no	-0.555573
FBgn0017414	2R:10886809-10894414	cag	41.5835	13.5725	9.90298	41.5835	-1.61533	0.01275	0.0319572	yes	-2.07008	0.0203	0.0462351	yes	-0.454748	0.58405	0.96239	no	3.63966
FBgn0017418	X:18130391-18137784	ari-1	44.5491	7.69908	9.38731	44.5491	-2.53264	5e-05	0.000393373	yes	-2.24662	5e-05	0.000413962	yes	0.286027	0.47615	0.932321	no	-1.51232
FBgn0017424	3L:12129102-12131869	CR11538	6.78517	6.4454	4.85659	6.78517	-0.0741168	1	1	no	-0.482442	1	1	no	-0.408313	1	1	no	5.19947
FBgn0017429	3L:8602410-8604149	CG5989	68.5926	33.5478	24.4096	68.5926	-1.03183	0.0001	0.000714708	yes	-1.4906	5e-05	0.000413962	yes	-0.458808	0.16155	0.635976	no	3.44843
FBgn0017430	3L:8576807-8600879	Nelf-E	97.7403	74.9127	33.0668	97.7403	-0.383742	0.10345	0.168612	no	-1.56357	0.00115	0.00516703	yes	-1.17983	0.00815	0.104204	no	2.28304
FBgn0017448	3R:31755355-31758637	CG2187	3.00667	1.46226	2.01276	3.00667	-1.03996	1	1	no	-0.578992	1	1	no	0.460973	1	1	no	0.142343
FBgn0017456	3R:7518819-7519456	Ubc84D	150.891	253.235	246.977	253.235	0.746972	0.0016	0.00654054	yes	0.710868	0.0088	0.0242591	yes	-0.0361034	0.881	0.997648	no	5.17218
FBgn0017457	2L:292418-294681	U2af38	102.996	78.7461	50.2375	102.996	-0.387302	0.1786	0.259713	no	-1.03575	0.0372	0.0747794	no	-0.648445	0.1546	0.623002	no	2.01726
FBgn0017482	2R:22329725-22332813	T3dh	2.24444	0.859156	1.81723	2.24444	-1.38536	1	1	no	-0.304612	1	1	no	1.08075	1	1	no	-0.566778
FBgn0017545	4:65224-67207	RpS3A	142.918	154.246	217.006	217.006	0.110046	0.60515	0.682619	no	0.602543	0.0143	0.0352019	yes	0.492497	0.0269	0.225983	no	-0.841859
FBgn0017550	3R:5607274-5613112	Rga	47.7107	13.9037	19.4142	47.7107	-1.77885	5e-05	0.000393373	yes	-1.29721	5e-05	0.000413962	yes	0.481648	0.1562	0.625014	no	-1.23207
FBgn0017551	2L:6852314-6853866	Rca1	81.2011	44.1561	15.3108	81.2011	-0.878886	0.0001	0.000714708	yes	-2.40695	5e-05	0.000413962	yes	-1.52806	0.0001	0.0052521	yes	1.32364
FBgn0017556	2R:24500779-24502277	Prosalpha4T2	126.937	199.942	184.986	199.942	0.655464	0.00125	0.00541812	yes	0.543302	0.01945	0.0446329	yes	-0.112175	0.5822	0.962364	no	4.96327
FBgn0017558	2R:9426438-9434638	Pdk	3.7231	3.80414	3.98247	3.98247	0.0310655	1	1	no	0.0971605	1	1	no	0.0662195	1	1	no	-1.5703
FBgn0017561	X:10878053-10891250	Ork1	0	0.0963548	0	0.0963548	inf	1	1	no	0	1	1	no	-inf	1	1	no	-0.711699
FBgn0017566	X:8248650-8251687	ND-75	106.567	125.279	119.986	125.279	0.233376	0.21115	0.296226	no	0.171099	0.41435	0.500737	no	-0.0622764	0.75035	0.995812	no	1.13387
FBgn0017567	3R:15836047-15837117	ND-23	118.575	138.967	143.595	143.595	0.228948	0.3146	0.407026	no	0.276211	0.30485	0.391421	no	0.0472626	0.85125	0.997648	no	0.444065
FBgn0017572	3L:16613217-16615472	Mo25	80.9317	40.2826	37.64	80.9317	-1.00655	5e-05	0.000393373	yes	-1.10444	0.0001	0.000742319	yes	-0.0978711	0.71985	0.990549	no	-1.02784
FBgn0017577	3R:10788523-10791150	Mcm5	15.8006	4.57005	2.50411	15.8006	-1.7897	0.00035	0.002009	yes	-2.65761	0.0013	0.00566131	yes	-0.867912	1	1	no	-0.329289
FBgn0017578	3L:19261393-19268913	Max	61.197	63.9612	59.228	63.9612	0.0637356	0.8869	0.914293	no	-0.0471828	0.92455	0.942077	no	-0.111019	0.8168	0.996456	no	-0.516913
FBgn0017579	3L:8601005-8602392	RpL14	149.068	153.415	207.977	207.977	0.0414756	0.8604	0.89353	no	0.480456	0.07925	0.136792	no	0.43898	0.09135	0.472703	no	-0.565524
FBgn0017581	3R:11750930-11764457	Lk6	93.7327	66.6522	69.9162	93.7327	-0.4919	0.0082	0.0226867	yes	-0.422939	0.03955	0.0783903	no	0.0689576	0.7208	0.990549	no	-1.27034
FBgn0017590	3R:22899283-22961731	klg	0.312824	0.507791	0.539137	0.539137	0.698886	1	1	no	0.785303	1	1	no	0.0864169	1	1	no	-0.59334
FBgn0019624	3R:11819358-11820299	COX5A	174.237	242.668	269.268	269.268	0.477931	0.0291	0.060807	no	0.627988	0.01465	0.0358877	yes	0.150058	0.5187	0.950415	no	0.724847
FBgn0019637	3R:5613279-5616308	Atu	36.0381	6.05374	8.20833	36.0381	-2.57362	5e-05	0.000393373	yes	-2.13436	5e-05	0.000413962	yes	0.439262	1	1	no	-0.246685
FBgn0019643	2R:24139562-24159312	Dat	5.87096	13.1049	29.688	29.688	1.15844	0.1377	0.211434	no	2.33821	0.0126	0.0318518	yes	1.17985	0.08495	0.454604	no	-0.774219
FBgn0019644	3L:9729998-9731224	ATPsynB	153.248	200.034	221.252	221.252	0.384375	0.0648	0.115887	no	0.529824	0.0266	0.0571641	no	0.14545	0.5035	0.943991	no	1.92155
FBgn0019650	4:989724-1007922	toy	0.735125	1.02948	0.640533	1.02948	0.485859	1	1	no	-0.198716	1	1	no	-0.684689	1	1	no	-0.827242
FBgn0019660	X:11579064-11580432	roX2	2.7351	5.77327	7.70821	7.70821	1.0778	1	1	no	1.4948	1	1	no	0.417028	1	1	no	-0.41156
FBgn0019661	X:3811697-3862697	roX1	12.419	8.60591	19.0743	19.0743	-0.529151	0.2414	0.329614	no	0.619078	0.15255	0.22722	no	1.14829	0.01285	0.140183	no	-0.585351
FBgn0019662	3L:7348312-7356713	qm	23.1711	13.4483	19.9089	23.1711	-0.784903	0.0307	0.063521	no	-0.218916	0.574	0.649913	no	0.566071	0.13825	0.592375	no	-1.07583
FBgn0019686	2L:20061421-20065679	lok	25.9763	6.74851	4.25961	25.9763	-1.94456	0.0001	0.000714708	yes	-2.60841	0.00015	0.00103619	yes	-0.66386	1	1	no	-0.254226
FBgn0019809	2L:9608561-9612706	gcm2	1.00744	0.91372	1.89553	1.89553	-0.140875	1	1	no	0.911901	1	1	no	1.05278	1	1	no	-0.320786
FBgn0019828	3R:7059314-7060524	dj	162.662	227.766	246.379	246.379	0.485675	0.01495	0.0360758	yes	0.598998	0.0082	0.0229322	yes	0.113328	0.57235	0.96085	no	4.17927
FBgn0019830	2L:2767889-2770069	colt	82.8686	115.05	110.116	115.05	0.473359	0.02835	0.0595158	no	0.410132	0.09535	0.157367	no	-0.0632255	0.78105	0.996456	no	2.66521
FBgn0019886	2R:24509507-24515320	Letm1	101.477	155.165	165.974	165.974	0.612656	0.0008	0.00384225	yes	0.709806	0.00055	0.00295144	yes	0.0971452	0.595	0.966938	no	-0.0431465
FBgn0019890	2L:13898827-13904661	Smg5	97.6769	72.5685	56.9122	97.6769	-0.428675	0.02135	0.0477317	yes	-0.779301	0.0003	0.00183301	yes	-0.350643	0.07635	0.427355	no	-0.354789
FBgn0019925	3R:15343652-15346176	Surf4	71.32	27.1858	48.1795	71.32	-1.39145	5e-05	0.000393373	yes	-0.565888	0.0359	0.0727188	no	0.825565	0.00845	0.106948	no	-1.26805
FBgn0019928	2R:13414977-13439051	Ser8	7.9967	9.40425	6.73528	9.40425	0.233908	0.90985	0.933055	no	-0.247667	0.90975	0.930961	no	-0.481738	0.8306	0.997648	no	0.099073
FBgn0019929	X:9865232-9867070	Ser7	3.23059	4.30181	4.31304	4.31304	0.413149	1	1	no	0.41691	1	1	no	0.00376073	1	1	no	-0.746663
FBgn0019932	2L:10339456-10341503	SamDC	83.582	69.3686	49.385	83.582	-0.26891	0.2475	0.335907	no	-0.759119	0.01145	0.0295694	yes	-0.490209	0.08395	0.450628	no	0.712501
FBgn0019936	3R:20822180-20824239	RpS20	146.898	152.095	187.919	187.919	0.0501546	0.8477	0.88382	no	0.355292	0.2353	0.319465	no	0.305137	0.2777	0.790557	no	-0.940505
FBgn0019938	2R:14591202-14601216	RpI1	18.467	4.13215	4.19887	18.467	-2.15999	5e-05	0.000393373	yes	-2.13688	5e-05	0.000413962	yes	0.0231113	1	1	no	-0.392263
FBgn0019940	3R:15483157-15484699	Rh6	1.31448	1.64967	0.597631	1.64967	0.327682	1	1	no	-1.13717	1	1	no	-1.46485	1	1	no	-0.57381
FBgn0019947	3L:20432467-20436209	Psn	95.8738	79.134	66.8121	95.8738	-0.27684	0.2459	0.334331	no	-0.521021	0.0582	0.106165	no	-0.244244	0.3425	0.85806	no	0.967426
FBgn0019948	2R:23978800-23988455	Phm	97.042	56.492	63.902	97.042	-0.780564	0.00755	0.0213107	yes	-0.602748	0.05595	0.102882	no	0.177816	0.5875	0.963552	no	-0.332706
FBgn0019949	2R:22636062-22637727	Cdk9	65.6799	17.9479	18.6176	65.6799	-1.87164	5e-05	0.000393373	yes	-1.81878	5e-05	0.000413962	yes	0.052856	0.89125	0.997648	no	1.46087
FBgn0019952	3R:24276259-24278792	Orct	2.54283	3.35199	8.03479	8.03479	0.398586	1	1	no	1.65981	0.01175	0.0301735	yes	1.26121	1	1	no	-0.450798
FBgn0019957	3R:22027708-22029393	ND-42	130.223	142.828	125.773	142.828	0.1333	0.50615	0.593291	no	-0.0501556	0.8296	0.869389	no	-0.183457	0.38775	0.889837	no	2.42524
FBgn0019960	3R:22019504-22023335	Mitofilin	125.162	193.491	205.135	205.135	0.628473	0.00035	0.002009	yes	0.712771	0.0006	0.00316733	yes	0.0843092	0.64485	0.972804	no	4.44095
FBgn0019968	2R:15515777-15532259	Khc-73	84.5426	54.956	28.9121	84.5426	-0.621401	0.0005	0.00268499	yes	-1.54801	5e-05	0.000413962	yes	-0.926607	5e-05	0.00308838	yes	0.658019
FBgn0019972	3R:29799657-29801584	Drice	12.1624	7.11413	6.54624	12.1624	-0.773671	0.05605	0.103142	no	-0.893693	0.06575	0.116924	no	-0.120022	1	1	no	-0.665135
FBgn0019982	2L:4454625-4456807	Gs1l	46.4839	10.6689	15.9752	46.4839	-2.12332	0.01955	0.0447573	yes	-1.54089	0.01145	0.0295694	yes	0.582442	0.4581	0.927301	no	-0.0547997
FBgn0019985	4:936818-949441	mGluR	0.267174	0.190249	0.365207	0.365207	-0.489885	1	1	no	0.450937	1	1	no	0.940796	1	1	no	-0.736183
FBgn0019990	3R:31395659-31457873	Gcn2	39.4252	30.4819	29.0796	39.4252	-0.371166	0.1274	0.198759	no	-0.439109	0.099	0.162245	no	-0.0679448	0.7816	0.996456	no	-0.319879
FBgn0020018	3R:24659620-24661851	Ppox	136.732	154.101	121.327	154.101	0.172529	0.41155	0.502672	no	-0.172449	0.46305	0.547543	no	-0.344978	0.1162	0.537831	no	4.96048
FBgn0020224	3L:8424953-8432246	Cbl	51.8514	29.422	21.0823	51.8514	-0.817485	0.00025	0.0015412	yes	-1.29835	5e-05	0.000413962	yes	-0.480862	0.06875	0.404974	no	0.314692
FBgn0020235	3R:29747703-29749163	ATPsyngamma	130.007	81.8142	87.7092	130.007	-0.66817	0.00225	0.00840085	yes	-0.567793	0.0287	0.0606398	no	0.100374	0.69965	0.987708	no	-0.350735
FBgn0020236	2R:15992407-16007667	ATPCL	63.8099	30.9963	38.982	63.8099	-1.04168	5e-05	0.000393373	yes	-0.71097	0.0074	0.0212083	yes	0.330711	0.19235	0.685814	no	-0.933136
FBgn0020238	3R:18242530-18250550	14-3-3epsilon	162.003	219.388	226.309	226.309	0.437466	0.0375	0.0746461	no	0.482278	0.0387	0.0770397	no	0.0448107	0.83445	0.997648	no	-0.727286
FBgn0020248	3L:1475437-1489547	stet	17.6913	6.07569	4.28705	17.6913	-1.54192	0.05835	0.106524	no	-2.04499	0.1187	0.186911	no	-0.503062	1	1	no	0.127638
FBgn0020249	3R:8356977-8362554	stck	34.3624	38.8793	53.8341	53.8341	0.178173	0.5946	0.673785	no	0.647693	0.08755	0.147571	no	0.469515	0.1368	0.58875	no	0.0279904
FBgn0020251	3L:6495679-6550104	sfl	19.7652	12.7021	12.003	19.7652	-0.637895	0.1425	0.21669	no	-0.719575	0.1134	0.180231	no	-0.0816804	0.86595	0.997648	no	-1.48675
FBgn0020255	X:11144851-11148716	Ran	153.271	218.487	239.1	239.1	0.51146	0.0099	0.0263106	yes	0.641532	0.00405	0.0133289	yes	0.130071	0.5266	0.950415	no	0.602157
FBgn0020257	2R:22684954-22688987	Ppa	1.27798	1.45594	2.28866	2.28866	0.188089	1	1	no	0.840614	1	1	no	0.65275	1	1	no	-0.934996
FBgn0020258	2L:14378217-14381172	ppk	0.418692	0.160253	0.160203	0.418692	-1.38554	1	1	no	-1.38599	1	1	no	-0.000452775	1	1	no	-0.185695
FBgn0020261	X:19485758-19492011	pcm	61.0058	66.7154	71.2868	71.2868	0.129073	0.49	0.577159	no	0.22469	0.27375	0.358777	no	0.0956145	0.6176	0.971453	no	1.94511
FBgn0020269	2R:14668390-14713622	mspo	0.355249	0.152785	0.256887	0.355249	-1.21733	1	1	no	-0.467701	1	1	no	0.749629	1	1	no	-0.676384
FBgn0020270	2L:11282089-11285706	mre11	21.0001	3.24675	2.56232	21.0001	-2.69332	0.0004	0.0022314	yes	-3.03487	0.00095	0.0044955	yes	-0.341545	1	1	no	-0.292336
FBgn0020272	X:21388976-21391533	mst	10.2653	6.65434	6.16011	10.2653	-0.625405	0.12555	0.196678	no	-0.736744	0.14535	0.218798	no	-0.111339	1	1	no	-0.21987
FBgn0020277	3L:19604397-19606090	lush	0.381317	0.565799	0	0.565799	0.5693	1	1	no	-inf	1	1	no	-inf	1	1	no	-0.267432
FBgn0020278	3R:22619967-22639387	loco	26.1693	15.1844	15.7706	26.1693	-0.785288	0.00315	0.0107601	yes	-0.73064	0.02245	0.050121	no	0.0546599	0.8627	0.997648	no	-0.179981
FBgn0020279	2R:8067976-8078815	lig	103.391	85.2206	59.274	103.391	-0.278837	0.1267	0.197948	no	-0.802641	0.00015	0.00103619	yes	-0.523803	0.0053	0.0807054	no	-0.563394
FBgn0020280	3R:4876004-4878533	laf	81.4026	89.08	72.6273	89.08	0.130027	0.5115	0.597936	no	-0.164563	0.4598	0.54479	no	-0.29459	0.1589	0.630069	no	4.39827
FBgn0020294	3L:21075580-21131159	ko	2.00546	2.21252	5.14156	5.14156	0.141757	1	1	no	1.35827	1	1	no	1.21652	1	1	no	-0.807413
FBgn0020299	3R:14577216-14608079	stumps	4.17757	6.18637	6.16809	6.18637	0.566431	1	1	no	0.562168	1	1	no	-0.00425293	1	1	no	-0.993714
FBgn0020300	3L:18139401-18145418	geko	108.51	103.112	70.2493	108.51	-0.0736098	0.72315	0.784996	no	-0.627266	0.01375	0.0341238	yes	-0.553656	0.0272	0.227196	no	4.65795
FBgn0020304	2L:833583-851163	drongo	71.2069	73.3963	74.6297	74.6297	0.0436891	0.829	0.869117	no	0.0676917	0.7639	0.81507	no	0.0241208	0.91085	0.997648	no	-0.831112
FBgn0020305	2L:868672-869857	dbe	40.3764	20.5267	14.9614	40.3764	-0.976008	0.0055	0.0165769	yes	-1.43227	0.0025	0.00928242	yes	-0.456257	0.30515	0.818993	no	1.46815
FBgn0020306	2R:21323429-21341847	dom	67.2516	36.8709	35.533	67.2516	-0.867087	5e-05	0.000393373	yes	-0.920411	5e-05	0.000413962	yes	-0.0533242	0.7821	0.996456	no	-0.558782
FBgn0020307	2R:22243962-22286469	dve	1.88791	1.36786	1.98626	1.98626	-0.464877	1	1	no	0.0731522	1	1	no	0.538242	1	1	no	-1.02261
FBgn0020309	2L:11794326-11809438	crol	32.5646	15.7443	13.8974	32.5646	-1.04848	5e-05	0.000393373	yes	-1.22849	5e-05	0.000413962	yes	-0.180027	0.47315	0.932321	no	-1.15896
FBgn0020312	2R:21123734-21128510	CG4050	22.5023	5.08869	7.11347	22.5023	-2.14471	5e-05	0.000393373	yes	-1.66145	5e-05	0.000413962	yes	0.483262	1	1	no	-0.639758
FBgn0020369	X:21307585-21317663	Rpt6	114.323	107.26	110.125	114.323	-0.0919978	0.81565	0.858976	no	-0.0539744	0.8961	0.920084	no	0.0380234	0.92455	0.997648	no	0.539947
FBgn0020370	2R:13152884-13163948	TppII	67.8153	44.5554	42.5649	67.8153	-0.60601	0.0088	0.0239326	yes	-0.671959	0.0089	0.0244811	yes	-0.0659216	0.7974	0.996456	no	-0.058723
FBgn0020371	2L:15484728-15485545	Tim17b2	151.924	232.443	227.745	232.443	0.61352	0.00505	0.0155035	yes	0.584073	0.01935	0.0444643	yes	-0.0294475	0.8935	0.997648	no	4.49477
FBgn0020372	2R:23878196-23882927	TM4SF	5.0118	4.30325	3.46025	5.0118	-0.219902	1	1	no	-0.534563	1	1	no	-0.314541	1	1	no	-0.639656
FBgn0020376	2L:4120342-4121627	Sr-CIII	0	0.872701	1.37323	1.37323	inf	1	1	no	inf	1	1	no	0.654009	1	1	no	na
FBgn0020377	2R:12208892-12212155	Sr-CII	15.283	14.1103	8.46742	15.283	-0.115184	0.7202	0.782651	no	-0.851937	0.0511	0.0958757	no	-0.736691	0.07875	0.434691	no	2.89272
FBgn0020378	X:9729647-9756369	Sp1	0.921442	1.07507	0.408718	1.07507	0.222466	1	1	no	-1.17278	1	1	no	-1.39526	1	1	no	-0.589419
FBgn0020379	3R:10361759-10378068	Rfx	14.803	21.2349	17.0588	21.2349	0.520543	0.0275	0.0582121	no	0.204626	0.4792	0.563063	no	-0.315893	0.21955	0.728816	no	0.48588
FBgn0020381	X:629772-635545	Dredd	13.0874	8.19942	15.151	15.151	-0.674585	0.1937	0.276678	no	0.211225	0.7013	0.763846	no	0.885809	0.11285	0.529592	no	-0.469859
FBgn0020385	3R:10696533-10703316	pug	11.5321	12.8461	19.3757	19.3757	0.155682	0.66335	0.734479	no	0.748592	0.06395	0.114513	no	0.592949	0.0886	0.465614	no	-0.651799
FBgn0020386	3L:129449-145895	Pdk1	130.832	192.705	211.433	211.433	0.558676	0.00245	0.00893556	yes	0.69248	0.00095	0.0044955	yes	0.133799	0.4668	0.930735	no	3.18673
FBgn0020388	3L:12521128-12526731	Gcn5	16.7302	10.3857	10.2792	16.7302	-0.687853	0.18915	0.27147	no	-0.702731	0.2342	0.318617	no	-0.0148768	0.9841	0.997714	no	-0.452896
FBgn0020389	3L:19845292-19860925	Papss	4.23463	5.24398	9.59662	9.59662	0.308425	1	1	no	1.18029	0.0148	0.0361582	yes	0.871871	0.0419	0.300741	no	-1.4823
FBgn0020391	2R:13152884-13163948	Nrk	2.91352	1.83183	0.888591	2.91352	-0.669475	1	1	no	-1.71317	1	1	no	-1.0437	1	1	no	-0.492122
FBgn0020392	3L:8176134-8178429	Nmt	102.695	30.0037	33.8687	102.695	-1.77516	5e-05	0.000393373	yes	-1.60035	5e-05	0.000413962	yes	0.174816	0.55275	0.95474	no	0.0742406
FBgn0020399	3R:16267011-16272415	Mst89B	135.535	205.169	220.769	220.769	0.598149	0.0072	0.0205214	yes	0.703878	0.00395	0.0131071	yes	0.105729	0.6122	0.971453	no	4.32558
FBgn0020407	3R:16264270-16266891	asun	15.403	10.6123	8.89899	15.403	-0.537467	0.08675	0.146275	no	-0.791494	0.046	0.0880995	no	-0.254027	0.51835	0.950415	no	0.05863
FBgn0020412	3L:11078751-11093193	JIL-1	77.9753	99.8863	97.1145	99.8863	0.357269	0.05265	0.098179	no	0.316669	0.1168	0.184701	no	-0.0405991	0.82675	0.997648	no	1.74198
FBgn0020414	2L:16450906-16455194	Idgf3	56.4567	115.875	203.536	203.536	1.03736	5e-05	0.000393373	yes	1.85007	5e-05	0.000413962	yes	0.812717	0.0001	0.0052521	yes	3.56726
FBgn0020415	2L:16400174-16450508	Idgf2	9.66952	31.6035	51.1389	51.1389	1.70857	0.0006	0.00307698	yes	2.40287	5e-05	0.000413962	yes	0.694338	0.0278	0.230249	no	-0.855568
FBgn0020416	2L:16400174-16450508	Idgf1	2.71943	2.51815	3.13152	3.13152	-0.11094	1	1	no	0.20356	1	1	no	0.314497	1	1	no	-0.702164
FBgn0020429	2L:5559341-5563502	GluRIIB	1.7265	2.35772	1.37619	2.35772	0.449542	1	1	no	-0.327165	1	1	no	-0.776707	1	1	no	-0.185695
FBgn0020440	2R:19430658-19437259	Fak	22.006	5.97856	6.74614	22.006	-1.88003	5e-05	0.000393373	yes	-1.70576	5e-05	0.000413962	yes	0.174102	1	1	no	-1.31346
FBgn0020443	2L:12431074-12441279	eRF3	96.4049	106.698	89.6151	106.698	0.146357	0.47485	0.563803	no	-0.10538	0.64465	0.713981	no	-0.251753	0.20945	0.712601	no	-0.464881
FBgn0020445	2L:3334874-3354829	E23	1.73291	2.63473	2.73464	2.73464	0.604458	1	1	no	0.658161	1	1	no	0.0536959	1	1	no	-0.56582
FBgn0020493	3R:17054006-17070408	Dad	4.93662	6.69285	7.36859	7.36859	0.439096	1	1	no	0.577861	1	1	no	0.138763	1	1	no	-1.78171
FBgn0020496	3R:13011648-13026275	CtBP	61.8467	13.9151	20.1431	61.8467	-2.15204	5e-05	0.000393373	yes	-1.6184	5e-05	0.000413962	yes	0.53363	0.078	0.432999	no	-1.34701
FBgn0020497	2L:8403446-8408853	emb	62.4125	12.6657	11.7252	62.4125	-2.30091	5e-05	0.000393373	yes	-2.41221	5e-05	0.000413962	yes	-0.111223	0.7146	0.990549	no	-0.955735
FBgn0020503	2L:17384699-17410406	CLIP-190	133.417	171.188	200.661	200.661	0.359645	0.0684	0.120714	no	0.588828	0.00795	0.022395	yes	0.229173	0.23775	0.753792	no	0.370941
FBgn0020506	2R:16641242-16652699	Amyrel	0.213057	0	0	0.213057	-inf	1	1	no	-inf	1	1	no	0	1	1	no	-0.324115
FBgn0020508	X:14782961-14784052	Ag5r2	0	0	4.25342	4.25342	0	1	1	no	inf	1	1	no	inf	1	1	no	-0.32363
FBgn0020509	3L:2717614-2766536	Acp62F	107.622	100.653	33.2891	107.622	-0.0965801	0.83585	0.874935	no	-1.69285	0.18815	0.267709	no	-1.59627	0.1931	0.686364	no	0.27048
FBgn0020510	3R:14119261-14122420	Abi	70.682	31.1229	33.7356	70.682	-1.18336	5e-05	0.000393373	yes	-1.06707	5e-05	0.000413962	yes	0.116294	0.6561	0.974935	no	-0.641317
FBgn0020513	X:12757035-12760617	ade5	16.1975	12.0352	13.1259	16.1975	-0.42851	0.21195	0.297096	no	-0.303327	0.45045	0.535986	no	0.125143	0.7597	0.996456	no	-0.758797
FBgn0020518	3L:22868379-22878984	snoRNA:Me28S-G764	0	0	0	0	0	1	1	no	0	1	1	no	0	1	1	no	-0.235588
FBgn0020521	2R:24581244-24597862	pio	2.38535	4.0775	4.25484	4.25484	0.773487	1	1	no	0.834906	1	1	no	0.0614523	1	1	no	-0.866283
FBgn0020545	2L:852767-854539	kraken	135.872	112.644	83.7324	135.872	-0.270473	0.18295	0.264448	no	-0.698397	0.0052	0.0161612	yes	-0.427904	0.07375	0.420586	no	3.29881
FBgn0020546	3R:16831115-16923231	iab-4	0.203629	0.162837	0	0.203629	-0.322517	1	1	no	-inf	1	1	no	-inf	1	1	no	na
FBgn0020556	3R:16742124-16773189	bxd	3.61777	0.737837	1.02122	3.61777	-2.29373	1	1	no	-1.82481	1	1	no	0.468944	1	1	no	na
FBgn0020616	2L:6950420-6956950	SA	35.3026	24.4828	22.1169	35.3026	-0.52801	0.01855	0.0429942	yes	-0.67463	0.01005	0.0268222	yes	-0.14662	0.57365	0.96085	no	-1.06827
FBgn0020617	2R:20916752-20937030	Rx	0.297238	1.3699	0.236645	1.3699	2.20438	1	1	no	-0.328894	1	1	no	-2.53328	1	1	no	-0.623956
FBgn0020618	2L:7821033-7827315	Rack1	148.915	115.264	180.942	180.942	-0.369542	0.2493	0.337703	no	0.281045	0.3952	0.482468	no	0.650561	0.0313	0.247721	no	-1.5494
FBgn0020620	2R:13983394-13990707	RN-tre	76.1601	50.9317	47.2015	76.1601	-0.580471	0.0111	0.0287296	yes	-0.690206	0.0067	0.0196274	yes	-0.109738	0.6583	0.975494	no	-0.674144
FBgn0020621	2R:9252020-9286634	Pkn	22.6274	26.9821	23.393	26.9821	0.25393	0.3339	0.427421	no	0.0480127	0.87035	0.900596	no	-0.205913	0.43585	0.916739	no	-1.4156
FBgn0020622	2L:297879-305233	Pi3K21B	29.619	20.9922	18.8794	29.619	-0.49667	0.0299	0.0621251	no	-0.649707	0.01965	0.0449789	yes	-0.153047	0.5709	0.960169	no	-0.86032
FBgn0020626	3R:24932009-24938222	Osbp	75.7561	81.7249	90.8976	90.8976	0.109414	0.6466	0.720277	no	0.26288	0.30895	0.395725	no	0.153466	0.5031	0.943991	no	2.06362
FBgn0020633	3L:8891555-8894310	Mcm7	13.5541	11.0728	7.16742	13.5541	-0.291715	0.46505	0.554544	no	-0.919202	0.06035	0.109451	no	-0.627329	0.2209	0.730972	no	-0.330515
FBgn0020637	3L:6132989-6133593	Lcp65Ag2	0	0.986219	0	0.986219	inf	1	1	no	0	1	1	no	-inf	1	1	no	-0.608733
FBgn0020638	3L:6134696-6135274	Lcp65Ag1	0	0	0	0	0	1	1	no	0	1	1	no	0	1	1	no	-0.214945
FBgn0020639	3L:6136214-6136791	Lcp65Af	0	3.16249	1.79947	3.16249	inf	1	1	no	inf	1	1	no	-0.813493	1	1	no	-0.267432
FBgn0020640	3L:6137582-6138118	Lcp65Ae	0	0	3.78984	3.78984	0	1	1	no	inf	1	1	no	inf	1	1	no	na
FBgn0020641	3L:6143394-6144101	Lcp65Ad	0	1.04811	2.18588	2.18588	inf	1	1	no	inf	1	1	no	1.06044	1	1	no	-0.147974
FBgn0020642	3L:6144818-6145393	Lcp65Ac	0	0	3.02248	3.02248	0	1	1	no	inf	1	1	no	inf	1	1	no	-0.170221
FBgn0020643	3L:6146673-6147089	Lcp65Ab2	0	0	0	0	0	1	1	no	0	1	1	no	0	1	1	no	na
FBgn0020644	3L:6149547-6149960	Lcp65Ab1	0	0	0	0	0	1	1	no	0	1	1	no	0	1	1	no	na
FBgn0020645	3L:6151303-6151803	Lcp65Aa	0	0	0	0	0	1	1	no	0	1	1	no	0	1	1	no	-0.185695
FBgn0020646	3L:6148352-6148615	Lcp65APsi	0	0	0	0	0	1	1	no	0	1	1	no	0	1	1	no	na
FBgn0020647	3R:23995658-24031827	KrT95D	85.8042	106.921	97.1902	106.921	0.317429	0.0968	0.159823	no	0.179762	0.3871	0.474654	no	-0.137662	0.47175	0.931364	no	1.2589
FBgn0020653	X:8241500-8248033	Trxr-1	135.959	156.91	136.649	156.91	0.206771	0.28935	0.380112	no	0.00730413	0.9722	0.977941	no	-0.199467	0.3131	0.829167	no	1.6727
FBgn0020655	3L:12415025-12417580	ArfGAP1	60.2734	43.5713	39.4305	60.2734	-0.468144	0.03205	0.0657108	no	-0.61221	0.02005	0.0457382	yes	-0.144114	0.5793	0.96085	no	-0.129289
FBgn0020660	3L:27842668-27858271	eIF4B	0	0	0	0	0	1	1	no	0	1	1	no	0	1	1	no	-0.88571
FBgn0020762	2L:4333912-4345776	Atet	2.69726	3.86096	12.5726	12.5726	0.517465	1	1	no	2.22072	5e-05	0.000413962	yes	1.70329	0.00015	0.00674692	yes	-0.704894
FBgn0020764	2R:23964771-23966757	Alas	89.6764	112.998	120.407	120.407	0.333499	0.09315	0.15514	no	0.425114	0.06295	0.113146	no	0.0916149	0.66395	0.9784	no	0.517921
FBgn0020765	3L:6152049-6152745	Acp65Aa	0	0	0	0	0	1	1	no	0	1	1	no	0	1	1	no	-0.247643
FBgn0020767	2R:14759645-14769423	Spred	69.9701	21.4588	16.0794	69.9701	-1.70517	5e-05	0.000393373	yes	-2.12153	5e-05	0.000413962	yes	-0.416363	0.17385	0.655562	no	-0.592341
FBgn0020880	2L:7775803-7778029	CG7179	0	0	0	0	0	1	1	no	0	1	1	no	0	1	1	no	-0.237446
FBgn0020887	3L:19918241-19923462	Su(z)12	48.3365	17.8865	10.6499	48.3365	-1.43424	5e-05	0.000393373	yes	-2.18227	5e-05	0.000413962	yes	-0.748029	0.01405	0.149012	no	-0.331563
FBgn0020906	2L:4954278-4955144	Jon25Bi	0	0	76.7571	76.7571	0	1	1	no	inf	5e-05	0.000413962	yes	inf	5e-05	0.00308838	yes	-0.380799
FBgn0020907	3R:16574542-16583663	Scp2	0.263957	0.391173	0	0.391173	0.567502	1	1	no	-inf	1	1	no	-inf	1	1	no	-0.859706
FBgn0020908	2R:2932594-2968052	Scp1	2.2137	0.535246	0	2.2137	-2.04818	1	1	no	-inf	1	1	no	-inf	1	1	no	-0.275793
FBgn0020909	X:13757178-13758598	Rtc1	31.0553	10.4666	7.03372	31.0553	-1.56904	0.00055	0.00288016	yes	-2.14248	0.001	0.00465971	yes	-0.573436	0.3115	0.827428	no	0.635567
FBgn0020910	3R:11221893-11225173	RpL3	199.651	174.671	239.017	239.017	-0.192836	0.397	0.488938	no	0.259632	0.29665	0.38226	no	0.452467	0.06985	0.407892	no	-1.80766
FBgn0020912	3R:30912753-30930682	Ptx1	4.52967	7.04957	6.84948	7.04957	0.63813	1	1	no	0.596543	1	1	no	-0.041687	1	1	no	-0.432572
FBgn0020930	2R:12757545-12760999	Dgkepsilon	82.1053	90.0542	85.5563	90.0542	0.133317	0.61035	0.687467	no	0.0593723	0.8368	0.875435	no	-0.0739011	0.7978	0.996456	no	3.80052
FBgn0021738	X:3792973-3797339	Crg-1	0	0	0	0	0	1	1	no	0	1	1	no	0	1	1	no	-0.598293
FBgn0021742	X:10930839-10967134	C901	0.882196	0	0	0.882196	-inf	1	1	no	-inf	1	1	no	0	1	1	no	-0.324634
FBgn0021750	3R:15333265-15343256	SerRS-m	34.1335	5.6863	4.29523	34.1335	-2.58563	0.02265	0.0499065	yes	-2.99038	0.0529	0.0984808	no	-0.404861	1	1	no	0.864005
FBgn0021760	3L:21172852-21183278	chb	134.775	195.779	215.594	215.594	0.538671	0.0051	0.0156086	yes	0.677757	0.00095	0.0044955	yes	0.139086	0.44635	0.922193	no	4.16421
FBgn0021761	2L:11004819-11011086	Nup154	31.6585	14.649	14.4094	31.6585	-1.11179	5e-05	0.000393373	yes	-1.13558	0.00015	0.00103619	yes	-0.0237771	0.935	0.997648	no	-0.351123
FBgn0021764	X:686833-758719	sdk	12.5715	5.42983	6.00395	12.5715	-1.21117	5e-05	0.000393373	yes	-1.06616	0.00035	0.00206326	yes	0.144946	1	1	no	-0.824962
FBgn0021765	X:18091258-18092853	scu	46.4298	39.3958	64.5123	64.5123	-0.237011	0.40195	0.493501	no	0.474523	0.13605	0.207754	no	0.711527	0.02695	0.225983	no	-0.828992
FBgn0021767	X:8447690-8455069	org-1	1.10858	0.126768	0	1.10858	-3.12844	1	1	no	-inf	1	1	no	-inf	1	1	no	-0.522897
FBgn0021768	3L:16787572-16829074	nudC	150.983	189.966	149.683	189.966	0.331353	0.27455	0.364828	no	-0.0124828	0.96985	0.97661	no	-0.343834	0.23925	0.75475	no	4.18488
FBgn0021776	3R:19929276-20008512	mira	0	0.134832	0	0.134832	inf	1	1	no	0	1	1	no	-inf	1	1	no	-0.312324
FBgn0021795	2R:11370299-11371335	Tapdelta	128.192	115.042	111.954	128.192	-0.15615	0.4887	0.576175	no	-0.195409	0.4625	0.54715	no	-0.0392595	0.8768	0.997648	no	0.24353
[truncated: 15,411 more rows]
