# Supplementary material for: Analysis of Drosophila melanogaster testis transcriptome
Source: BMC Genomics. 2018 Sep 24;19:697. doi: 10.1186/s12864-018-5085-z (PMC6154878; doi:10.1186/s12864-018-5085-z)
Supplement: Supplementary file 3 — GO analysis. Summary of different GO term analyses. (XLSX 257 kb) [file 12864_2018_5085_MOESM3_ESM.xlsx]

## Sheet: component
		Ranked list based on:					List of genes:				List of genes based on expression change and testis specificity
		Testis specificity index	Transcript level in apical region	Transcript level in middle region	Transcript level in basal region		Have significant change	Transcript level significantly increases	Transcript level significantly decreases		decreases	significantly decreases	increases	significantly increases	decreases	significantly decreases	increases	significantly increases	decreases	significantly decreases	increases	significantly increases	decreases	significantly decreases	increases	significantly increases	significantly increases		GO term occurance out of 22 categories
GO	description										-2-0_d	-2-0_sd	-2-0_i	-2-0_si	0-2_d	0-2_sd	0-2_i	0-2_si	2-4_d	2-4_sd	2-4_i	2-4_si	4-_d	4-_sd	4-_i	4-_si	5-_si
GO:0044429	mitochondrial part	1	1	1	1		1	1	0		0	0	0	0	0	0	1	0	1	1	1	0	0	0	1	1	1		13
GO:0032991	macromolecular complex	1	1	1	1		1	0	1		1	1	0	0	1	1	0	0	1	1	0	0	0	1	0	0	0		13
GO:0044424	intracellular part	1	1	1	1		1	0	1		1	1	0	0	1	1	1	0	1	1	0	0	0	0	0	0	0		13
GO:0044464	cell part	0	1	1	1		1	0	1		1	1	0	0	1	1	1	1	1	1	0	0	0	0	0	0	0		13
GO:0044444	cytoplasmic part	1	1	1	1		1	1	1		0	0	0	1	1	1	1	0	1	0	0	0	0	0	0	0	0		12
GO:0044422	organelle part	1	1	1	1		1	0	1		0	1	0	0	1	1	0	0	1	1	0	0	0	1	0	0	0		12
GO:0044446	intracellular organelle part	1	1	1	1		1	0	1		0	1	0	0	1	1	0	0	1	1	0	0	0	1	0	0	0		12
GO:0043228	non-membrane-bounded organelle	0	1	1	1		1	0	1		1	1	1	1	1	1	0	0	0	0	0	0	0	0	0	0	0		11
GO:0043232	intracellular non-membrane-bounded organelle	0	1	1	1		1	0	1		1	1	1	1	1	1	0	0	0	0	0	0	0	0	0	0	0		11
GO:0044428	nuclear part	1	1	1	0		1	0	1		1	1	0	0	1	1	0	0	1	1	0	0	0	0	0	0	0		11
GO:0044451	nucleoplasm part	1	1	0	0		1	0	1		1	1	0	0	1	1	0	0	1	1	0	0	0	1	0	0	0		11
GO:0005811	lipid particle	0	1	1	1		1	1	0		0	0	1	1	0	0	1	1	0	0	0	1	0	0	0	0	0		10
GO:0005737	cytoplasm	0	1	1	1		1	0	1		1	1	0	0	0	1	1	1	0	0	0	0	0	0	0	0	0		10
GO:0030529	intracellular ribonucleoprotein complex	0	1	1	1		1	0	1		0	1	0	0	1	1	0	0	1	1	0	0	0	0	0	0	0		10
GO:0043234	protein complex	1	1	1	1		1	0	1		1	1	0	0	1	1	0	0	0	0	0	0	0	0	0	0	0		10
GO:1990904	ribonucleoprotein complex	0	1	1	1		1	0	1		0	1	0	0	1	1	0	0	1	1	0	0	0	0	0	0	0		10
GO:0044455	mitochondrial membrane part	1	1	1	1		0	1	0		0	0	0	0	0	0	1	0	0	0	1	0	0	0	1	1	1		10
GO:0098798	mitochondrial protein complex	1	1	1	1		0	1	0		0	0	0	0	0	0	1	0	0	0	1	0	0	0	1	1	1		10
GO:0098800	inner mitochondrial membrane protein complex	1	1	1	1		0	1	0		0	0	0	0	0	0	1	0	0	0	1	0	0	0	1	1	1		10
GO:0005743	mitochondrial inner membrane	1	1	1	1		1	1	0		0	0	0	0	0	0	0	0	0	0	0	0	0	0	1	1	1		9
GO:0005875	microtubule associated complex	0	1	1	1		1	1	1		0	0	0	0	0	1	1	1	0	0	0	0	0	0	0	0	0		9
GO:0019866	organelle inner membrane	1	1	1	1		1	1	0		0	0	0	0	0	0	0	0	0	0	0	0	0	0	1	1	1		9
GO:0031966	mitochondrial membrane	1	1	1	1		1	1	0		0	0	0	0	0	0	0	0	0	0	0	0	0	0	1	1	1		9
GO:0044430	cytoskeletal part	0	1	1	1		1	1	1		0	1	0	0	0	1	0	1	0	0	0	0	0	0	0	0	0		9
GO:0005575	cellular_component	1	1	1	1		1	0	1		0	1	0	0	1	1	0	0	0	0	0	0	0	0	0	0	0		9
GO:0043226	organelle	0	1	1	1		1	0	1		1	1	0	0	1	1	0	0	0	0	0	0	0	0	0	0	0		9
GO:0043227	membrane-bounded organelle	0	1	1	1		1	0	1		1	1	0	0	1	1	0	0	0	0	0	0	0	0	0	0	0		9
GO:0043229	intracellular organelle	0	1	1	1		1	0	1		1	1	0	0	1	1	0	0	0	0	0	0	0	0	0	0	0		9
GO:0043231	intracellular membrane-bounded organelle	0	1	1	1		1	0	1		1	1	0	0	1	1	0	0	0	0	0	0	0	0	0	0	0		9
GO:1902494	catalytic complex	1	1	1	1		1	0	1		0	1	0	0	1	1	0	0	0	0	0	0	0	0	0	0	0		9
GO:1990234	transferase complex	1	1	0	0		1	0	1		0	1	0	0	1	1	0	0	1	1	0	0	0	0	0	0	0		9
GO:0005739	mitochondrion	1	1	1	1		1	1	0		0	0	0	0	0	0	0	0	0	0	0	0	0	0	1	1	0		8
GO:0005829	cytosol	0	1	1	1		1	1	0		0	0	1	1	0	0	1	0	0	0	0	0	0	0	0	0	0		8
GO:0031090	organelle membrane	1	1	1	1		1	1	0		0	0	0	0	0	0	0	0	0	0	0	0	0	0	1	1	0		8
GO:0000315	organellar large ribosomal subunit	1	1	0	0		1	0	1		0	0	0	0	1	1	0	0	1	1	0	0	0	0	0	0	0		8
GO:0005762	mitochondrial large ribosomal subunit	1	1	0	0		1	0	1		0	0	0	0	1	1	0	0	1	1	0	0	0	0	0	0	0		8
GO:0032592	integral component of mitochondrial membrane	1	1	1	1		0	1	0		0	0	0	0	0	0	0	0	0	0	0	0	0	0	1	1	1		8
GO:0098573	intrinsic component of mitochondrial membrane	1	1	1	1		0	1	0		0	0	0	0	0	0	0	0	0	0	0	0	0	0	1	1	1		8
GO:0000785	chromatin	0	1	0	0		1	0	1		1	1	0	0	1	1	0	0	0	0	0	0	0	0	0	0	0		7
GO:0005634	nucleus	0	1	0	0		1	0	1		1	1	0	0	1	1	0	0	0	0	0	0	0	0	0	0	0		7
GO:0005681	spliceosomal complex	0	1	0	0		1	0	1		1	1	0	0	1	1	0	0	0	0	0	0	0	0	0	0	0		7
GO:0005819	spindle	0	1	1	1		1	0	1		0	0	0	0	1	1	0	0	0	0	0	0	0	0	0	0	0		7
GO:0044427	chromosomal part	0	1	0	0		1	0	1		1	1	0	0	1	1	0	0	0	0	0	0	0	0	0	0	0		7
GO:0071013	catalytic step 2 spliceosome	0	1	0	0		1	0	1		1	1	0	0	1	1	0	0	0	0	0	0	0	0	0	0	0		7
GO:0005744	mitochondrial inner membrane presequence translocase complex	1	1	1	1		0	1	0		0	0	0	0	0	0	0	0	0	0	0	0	0	0	1	1	0		7
GO:0031514	motile cilium	1	1	1	1		0	1	0		0	0	0	0	0	0	0	0	0	0	0	0	0	0	1	1	0		7
GO:0031974	membrane-enclosed lumen	1	1	1	1		0	1	0		0	0	0	0	0	0	0	0	0	0	0	0	0	0	1	1	0		7
GO:0036126	sperm flagellum	1	1	1	1		0	1	0		0	0	0	0	0	0	0	0	0	0	0	0	0	0	1	1	0		7
GO:0043233	organelle lumen	1	1	1	1		0	1	0		0	0	0	0	0	0	0	0	0	0	0	0	0	0	1	1	0		7
GO:0070013	intracellular organelle lumen	1	1	1	1		0	1	0		0	0	0	0	0	0	0	0	0	0	0	0	0	0	1	1	0		7
GO:0097223	sperm part	1	1	1	1		0	1	0		0	0	0	0	0	0	0	0	0	0	0	0	0	0	1	1	0		7
GO:0097729	9+2 motile cilium	1	1	1	1		0	1	0		0	0	0	0	0	0	0	0	0	0	0	0	0	0	1	1	0		7
GO:1990204	oxidoreductase complex	1	1	1	1		0	0	0		0	0	0	0	0	0	1	0	0	0	1	0	0	0	1	0	0		7
GO:0099080	supramolecular complex	0	1	1	1		1	1	0		0	0	0	0	0	0	0	1	0	0	0	0	0	0	0	0	0		6
GO:0099081	supramolecular polymer	0	1	1	1		1	1	0		0	0	0	0	0	0	0	1	0	0	0	0	0	0	0	0	0		6
GO:0099512	supramolecular fiber	0	1	1	1		1	1	0		0	0	0	0	0	0	0	1	0	0	0	0	0	0	0	0	0		6
GO:0099513	polymeric cytoskeletal fiber	0	1	1	1		1	1	0		0	0	0	0	0	0	0	1	0	0	0	0	0	0	0	0	0		6
GO:0005654	nucleoplasm	0	1	0	0		1	0	1		1	1	0	0	0	1	0	0	0	0	0	0	0	0	0	0	0		6
GO:0005694	chromosome	0	1	0	0		1	0	1		1	1	0	0	0	1	0	0	0	0	0	0	0	0	0	0	0		6
GO:0005730	nucleolus	0	1	0	0		1	0	1		0	1	0	0	1	1	0	0	0	0	0	0	0	0	0	0	0		6
GO:0005813	centrosome	0	1	1	0		1	0	1		0	0	0	0	1	1	0	0	0	0	0	0	0	0	0	0	0		6
GO:0012505	endomembrane system	0	1	1	1		1	0	0		0	0	0	0	1	0	1	0	0	0	0	0	0	0	0	0	0		6
GO:0016604	nuclear body	0	1	0	0		1	0	1		0	1	0	0	0	0	0	0	1	0	0	0	0	1	0	0	0		6
GO:0030532	small nuclear ribonucleoprotein complex	0	1	0	0		1	0	1		0	1	0	0	1	1	0	0	0	0	0	0	0	0	0	0	0		6
GO:0045169	fusome	0	1	1	1		1	0	0		0	0	1	1	0	0	0	0	0	0	0	0	0	0	0	0	0		6
GO:0071011	precatalytic spliceosome	0	1	0	0		1	0	1		0	1	0	0	1	1	0	0	0	0	0	0	0	0	0	0	0		6
GO:0097525	spliceosomal snRNP complex	0	1	0	0		1	0	1		0	1	0	0	1	1	0	0	0	0	0	0	0	0	0	0	0		6
GO:0098687	chromosomal region	0	1	0	0		1	0	1		1	1	0	0	0	1	0	0	0	0	0	0	0	0	0	0	0		6
GO:0005759	mitochondrial matrix	0	1	1	1		0	1	0		0	0	0	0	0	0	0	0	0	0	0	0	0	0	1	1	0		6
GO:0016469	proton-transporting two-sector ATPase complex	0	1	1	1		0	1	0		0	0	0	1	0	0	0	0	0	0	0	0	0	0	0	0	1		6
GO:0033176	proton-transporting V-type ATPase complex	0	1	1	1		0	1	0		0	0	1	1	0	0	0	0	0	0	0	0	0	0	0	0	0		6
GO:0000502	proteasome complex	1	1	1	1		0	0	0		0	0	0	0	0	0	1	0	0	0	1	0	0	0	0	0	0		6
GO:0005742	mitochondrial outer membrane translocase complex	0	1	1	1		0	0	0		0	0	0	0	0	0	0	0	0	0	0	0	0	0	1	1	1		6
GO:0005747	mitochondrial respiratory chain complex I	1	1	1	1		0	0	0		0	0	0	0	0	0	1	0	0	0	1	0	0	0	0	0	0		6
GO:0030286	dynein complex	1	1	1	1		0	0	0		0	0	0	0	0	0	0	0	0	0	0	0	0	0	1	1	0		6
GO:0030964	NADH dehydrogenase complex	1	1	1	1		0	0	0		0	0	0	0	0	0	1	0	0	0	1	0	0	0	0	0	0		6
GO:0033177	proton-transporting two-sector ATPase complex, proton-transporting domain	1	1	1	1		0	0	0		0	0	0	0	0	0	0	0	0	0	0	0	1	1	0	0	0		6
GO:0044391	ribosomal subunit	0	1	1	1		0	0	0		0	0	1	0	0	0	0	0	1	1	0	0	0	0	0	0	0		6
GO:0044432	endoplasmic reticulum part	1	1	1	1		0	0	0		0	0	0	0	1	1	0	0	0	0	0	0	0	0	0	0	0		6
GO:0045271	respiratory chain complex I	1	1	1	1		0	0	0		0	0	0	0	0	0	1	0	0	0	1	0	0	0	0	0	0		6
GO:0098796	membrane protein complex	1	1	1	1		0	0	0		0	0	0	0	0	0	1	0	0	0	0	0	0	0	1	0	0		6
GO:0098803	respiratory chain complex	1	1	1	1		0	0	0		0	0	0	0	0	0	1	0	0	0	0	0	0	0	1	0	0		6
GO:1905369	endopeptidase complex	1	1	1	1		0	0	0		0	0	0	0	0	0	1	0	0	0	1	0	0	0	0	0	0		6
GO:0000123	histone acetyltransferase complex	0	0	0	0		1	0	1		0	1	0	0	1	1	0	0	0	0	0	0	0	0	0	0	0		5
GO:0000776	kinetochore	0	1	0	0		1	0	1		0	0	0	0	1	1	0	0	0	0	0	0	0	0	0	0	0		5
GO:0005667	transcription factor complex	0	0	0	0		1	0	1		0	1	0	0	1	1	0	0	0	0	0	0	0	0	0	0	0		5
GO:0005700	polytene chromosome	0	0	0	0		1	0	1		1	1	0	0	0	1	0	0	0	0	0	0	0	0	0	0	0		5
GO:0005703	polytene chromosome puff	0	1	0	0		1	0	1		0	1	0	0	0	1	0	0	0	0	0	0	0	0	0	0	0		5
GO:0005815	microtubule organizing center	0	1	0	0		1	0	1		0	0	0	0	1	1	0	0	0	0	0	0	0	0	0	0	0		5
GO:0005874	microtubule	0	1	1	0		1	0	1		0	0	0	0	0	0	0	1	0	0	0	0	0	0	0	0	0		5
GO:0005912	adherens junction	0	0	0	0		1	0	0		1	1	1	1	0	0	0	0	0	0	0	0	0	0	0	0	0		5
GO:0031248	protein acetyltransferase complex	0	0	0	0		1	0	1		0	1	0	0	1	1	0	0	0	0	0	0	0	0	0	0	0		5
GO:0044431	Golgi apparatus part	0	0	0	0		1	0	1		0	1	0	0	1	1	0	0	0	0	0	0	0	0	0	0	0		5
GO:0044452	nucleolar part	0	0	0	0		1	0	1		0	1	0	0	1	1	0	0	0	0	0	0	0	0	0	0	0		5
GO:0044454	nuclear chromosome part	0	0	0	0		1	0	1		1	1	0	0	1	0	0	0	0	0	0	0	0	0	0	0	0		5
GO:0061695	transferase complex, transferring phosphorus-containing groups	0	0	0	0		1	0	1		0	1	0	0	1	1	0	0	0	0	0	0	0	0	0	0	0		5
GO:0070161	anchoring junction	0	0	0	0		1	0	0		1	1	1	1	0	0	0	0	0	0	0	0	0	0	0	0	0		5
GO:0072686	mitotic spindle	0	1	1	0		1	0	1		0	1	0	0	0	0	0	0	0	0	0	0	0	0	0	0	0		5
GO:0090575	RNA polymerase II transcription factor complex	0	1	0	0		1	0	1		0	0	0	0	1	1	0	0	0	0	0	0	0	0	0	0	0		5
GO:1902493	acetyltransferase complex	0	0	0	0		1	0	1		0	1	0	0	1	1	0	0	0	0	0	0	0	0	0	0	0		5
GO:1902562	H4 histone acetyltransferase complex	0	0	0	0		1	0	1		0	1	0	0	1	1	0	0	0	0	0	0	0	0	0	0	0		5
GO:0005839	proteasome core complex	1	1	1	1		0	0	0		0	0	0	0	0	0	0	0	0	0	1	0	0	0	0	0	0		5
GO:0015934	large ribosomal subunit	0	1	1	1		0	0	0		0	0	1	0	0	0	0	0	1	0	0	0	0	0	0	0	0		5
GO:0098799	outer mitochondrial membrane protein complex	1	1	1	1		0	0	0		0	0	0	0	0	0	0	0	0	0	0	0	0	0	0	0	1		5
GO:1905368	peptidase complex	1	1	1	1		0	0	0		0	0	0	0	0	0	0	0	0	0	1	0	0	0	0	0	0		5
GO:0070160	occluding junction	0	0	0	0		1	1	0		0	0	1	1	0	0	0	0	0	0	0	0	0	0	0	0	0		4
GO:0000791	euchromatin	0	0	0	0		1	0	1		1	1	0	0	0	0	0	0	0	0	0	0	0	0	0	0	0		4
GO:0005705	polytene chromosome interband	0	0	0	0		1	0	1		1	1	0	0	0	0	0	0	0	0	0	0	0	0	0	0	0		4
GO:0005938	cell cortex	0	0	0	0		1	0	0		0	1	1	1	0	0	0	0	0	0	0	0	0	0	0	0	0		4
GO:0017053	transcriptional repressor complex	0	0	0	0		1	0	1		1	1	0	0	0	0	0	0	0	0	0	0	0	0	0	0	0		4
GO:0030054	cell junction	0	0	0	0		1	0	0		0	1	1	1	0	0	0	0	0	0	0	0	0	0	0	0	0		4
GO:0030684	preribosome	0	0	0	0		1	0	1		0	1	0	0	1	0	0	0	0	0	0	0	0	0	0	0	0		4
GO:0031461	cullin-RING ubiquitin ligase complex	1	1	0	0		1	0	1		0	0	0	0	0	0	0	0	0	0	0	0	0	0	0	0	0		4
GO:0034708	methyltransferase complex	0	0	0	0		1	0	1		1	1	0	0	0	0	0	0	0	0	0	0	0	0	0	0	0		4
GO:0035097	histone methyltransferase complex	0	0	0	0		1	0	1		1	1	0	0	0	0	0	0	0	0	0	0	0	0	0	0	0		4
GO:0035770	ribonucleoprotein granule	0	1	1	0		1	0	0		0	1	0	0	0	0	0	0	0	0	0	0	0	0	0	0	0		4
GO:0044450	microtubule organizing center part	0	1	0	0		1	0	1		0	0	0	0	1	0	0	0	0	0	0	0	0	0	0	0	0		4
GO:0044798	nuclear transcription factor complex	0	0	0	0		1	0	1		0	0	0	0	1	1	0	0	0	0	0	0	0	0	0	0	0		4
GO:0070603	SWI/SNF superfamily-type complex	0	0	0	0		1	0	1		1	1	0	0	0	0	0	0	0	0	0	0	0	0	0	0	0		4
GO:0099023	tethering complex	0	0	0	0		1	0	1		0	0	0	0	1	1	0	0	0	0	0	0	0	0	0	0	0		4
GO:0099568	cytoplasmic region	0	0	0	0		1	0	0		0	1	1	1	0	0	0	0	0	0	0	0	0	0	0	0	0		4
GO:0016020	membrane	0	0	0	0		0	1	0		1	0	1	1	0	0	0	0	0	0	0	0	0	0	0	0	0		4
GO:0044449	contractile fiber part	0	0	0	1		0	1	0		0	0	1	1	0	0	0	0	0	0	0	0	0	0	0	0	0		4
GO:0045239	tricarboxylic acid cycle enzyme complex	0	1	1	1		0	1	0		0	0	0	0	0	0	0	0	0	0	0	0	0	0	0	0	0		4
GO:0070864	sperm individualization complex	0	1	1	1		0	1	0		0	0	0	0	0	0	0	0	0	0	0	0	0	0	0	0	0		4
GO:0000151	ubiquitin ligase complex	1	1	1	0		0	0	1		0	0	0	0	0	0	0	0	0	0	0	0	0	0	0	0	0		4
GO:0000314	organellar small ribosomal subunit	1	1	1	0		0	0	0		0	0	0	0	0	0	0	0	1	0	0	0	0	0	0	0	0		4
GO:0005686	U2 snRNP	0	1	0	0		0	0	1		0	0	0	0	1	1	0	0	0	0	0	0	0	0	0	0	0		4
GO:0005758	mitochondrial intermembrane space	1	1	1	1		0	0	0		0	0	0	0	0	0	0	0	0	0	0	0	0	0	0	0	0		4
GO:0005763	mitochondrial small ribosomal subunit	1	1	1	0		0	0	0		0	0	0	0	0	0	0	0	1	0	0	0	0	0	0	0	0		4
GO:0005832	chaperonin-containing T-complex	0	1	0	0		0	0	1		0	0	0	0	1	1	0	0	0	0	0	0	0	0	0	0	0		4
GO:0005838	proteasome regulatory particle	0	1	1	1		0	0	0		0	0	0	0	0	0	1	0	0	0	0	0	0	0	0	0	0		4
GO:0005840	ribosome	0	1	1	1		0	0	0		0	0	1	0	0	0	0	0	0	0	0	0	0	0	0	0	0		4
GO:0016272	prefoldin complex	1	1	1	1		0	0	0		0	0	0	0	0	0	0	0	0	0	0	0	0	0	0	0	0		4
GO:0022625	cytosolic large ribosomal subunit	0	1	1	1		0	0	0		0	0	1	0	0	0	0	0	0	0	0	0	0	0	0	0	0		4
GO:0022626	cytosolic ribosome	0	1	1	1		0	0	0		0	0	1	0	0	0	0	0	0	0	0	0	0	0	0	0	0		4
GO:0022627	cytosolic small ribosomal subunit	0	1	1	1		0	0	0		0	0	1	0	0	0	0	0	0	0	0	0	0	0	0	0	0		4
GO:0031307	integral component of mitochondrial outer membrane	0	1	1	1		0	0	0		0	0	0	0	0	0	0	0	0	0	0	0	0	0	0	0	1		4
GO:0031970	organelle envelope lumen	1	1	1	1		0	0	0		0	0	0	0	0	0	0	0	0	0	0	0	0	0	0	0	0		4
GO:0033180	proton-transporting V-type ATPase, V1 domain	0	1	1	1		0	0	0		0	0	0	1	0	0	0	0	0	0	0	0	0	0	0	0	0		4
GO:0033181	plasma membrane proton-transporting V-type ATPase complex	0	0	1	1		0	0	0		0	0	1	1	0	0	0	0	0	0	0	0	0	0	0	0	0		4
GO:0042719	mitochondrial intermembrane space protein transporter complex	1	0	1	1		0	0	0		0	0	0	0	0	0	0	0	0	0	0	0	0	0	1	0	0		4
GO:0044441	ciliary part	1	0	0	0		0	0	0		0	0	0	0	0	0	0	0	0	0	0	0	1	1	1	0	0		4
GO:0044445	cytosolic part	0	1	1	1		0	0	0		0	0	1	0	0	0	0	0	0	0	0	0	0	0	0	0	0		4
GO:0072546	ER membrane protein complex	1	1	1	1		0	0	0		0	0	0	0	0	0	0	0	0	0	0	0	0	0	0	0	0		4
GO:0101031	chaperone complex	0	1	0	0		0	0	1		0	0	0	0	1	1	0	0	0	0	0	0	0	0	0	0	0		4
GO:0000790	nuclear chromatin	0	0	0	0		1	0	1		0	1	0	0	0	0	0	0	0	0	0	0	0	0	0	0	0		3
GO:0000792	heterochromatin	0	0	0	0		1	0	1		0	1	0	0	0	0	0	0	0	0	0	0	0	0	0	0	0		3
GO:0005635	nuclear envelope	0	1	0	0		1	0	1		0	0	0	0	0	0	0	0	0	0	0	0	0	0	0	0	0		3
GO:0005795	Golgi stack	0	0	0	0		1	0	1		0	1	0	0	0	0	0	0	0	0	0	0	0	0	0	0	0		3
GO:0005847	mRNA cleavage and polyadenylation specificity factor complex	0	0	0	0		1	0	1		0	1	0	0	0	0	0	0	0	0	0	0	0	0	0	0	0		3
GO:0005849	mRNA cleavage factor complex	0	0	0	0		1	0	1		0	1	0	0	0	0	0	0	0	0	0	0	0	0	0	0	0		3
GO:0005911	cell-cell junction	0	0	0	0		1	0	0		0	0	1	1	0	0	0	0	0	0	0	0	0	0	0	0	0		3
GO:0031965	nuclear membrane	0	0	0	0		1	0	1		0	1	0	0	0	0	0	0	0	0	0	0	0	0	0	0	0		3
GO:0032040	small-subunit processome	0	0	0	0		1	0	1		0	1	0	0	0	0	0	0	0	0	0	0	0	0	0	0	0		3
GO:0036464	cytoplasmic ribonucleoprotein granule	0	1	0	0		1	0	0		0	1	0	0	0	0	0	0	0	0	0	0	0	0	0	0	0		3
GO:0044666	MLL3/4 complex	0	0	0	0		1	0	1		0	1	0	0	0	0	0	0	0	0	0	0	0	0	0	0	0		3
GO:0051233	spindle midzone	0	1	0	0		1	0	1		0	0	0	0	0	0	0	0	0	0	0	0	0	0	0	0	0		3
GO:0090544	BAF-type complex	0	0	0	0		1	0	1		0	1	0	0	0	0	0	0	0	0	0	0	0	0	0	0	0		3
GO:0005884	actin filament	0	0	0	0		0	1	0		0	0	1	1	0	0	0	0	0	0	0	0	0	0	0	0	0		3
GO:0005918	septate junction	0	0	0	0		0	1	0		0	0	1	1	0	0	0	0	0	0	0	0	0	0	0	0	0		3
GO:0009331	glycerol-3-phosphate dehydrogenase complex	0	0	0	0		0	1	0		0	0	0	0	0	0	0	0	0	0	0	0	0	0	1	1	0		3
GO:0000118	histone deacetylase complex	0	0	0	0		0	0	1		1	1	0	0	0	0	0	0	0	0	0	0	0	0	0	0	0		3
GO:0000164	protein phosphatase type 1 complex	0	1	1	1		0	0	0		0	0	0	0	0	0	0	0	0	0	0	0	0	0	0	0	0		3
GO:0000221	vacuolar proton-transporting V-type ATPase, V1 domain	0	0	1	1		0	0	0		0	0	0	1	0	0	0	0	0	0	0	0	0	0	0	0	0		3
GO:0000276	mitochondrial proton-transporting ATP synthase complex, coupling factor F(o)	0	1	1	1		0	0	0		0	0	0	0	0	0	0	0	0	0	0	0	0	0	0	0	0		3
GO:0000428	DNA-directed RNA polymerase complex	0	0	0	0		0	0	1		0	1	0	0	1	0	0	0	0	0	0	0	0	0	0	0	0		3
GO:0005675	holo TFIIH complex	0	0	0	0		0	0	1		0	0	0	0	1	1	0	0	0	0	0	0	0	0	0	0	0		3
GO:0005684	U2-type spliceosomal complex	0	1	0	0		0	0	1		0	1	0	0	0	0	0	0	0	0	0	0	0	0	0	0	0		3
GO:0005741	mitochondrial outer membrane	0	0	1	1		0	0	0		0	0	0	0	0	0	0	0	0	0	0	0	0	0	1	0	0		3
GO:0005750	mitochondrial respiratory chain complex III	0	1	1	1		0	0	0		0	0	0	0	0	0	0	0	0	0	0	0	0	0	0	0	0		3
GO:0005751	mitochondrial respiratory chain complex IV	0	1	1	1		0	0	0		0	0	0	0	0	0	0	0	0	0	0	0	0	0	0	0	0		3
GO:0005783	endoplasmic reticulum	0	1	0	1		0	0	0		0	0	0	0	1	0	0	0	0	0	0	0	0	0	0	0	0		3
GO:0005789	endoplasmic reticulum membrane	0	1	1	1		0	0	0		0	0	0	0	0	0	0	0	0	0	0	0	0	0	0	0	0		3
GO:0005794	Golgi apparatus	0	0	0	1		0	0	1		0	1	0	0	0	0	0	0	0	0	0	0	0	0	0	0	0		3
GO:0005852	eukaryotic translation initiation factor 3 complex	0	1	1	1		0	0	0		0	0	0	0	0	0	0	0	0	0	0	0	0	0	0	0	0		3
GO:0005886	plasma membrane	0	0	0	0		0	0	0		1	0	1	1	0	0	0	0	0	0	0	0	0	0	0	0	0		3
GO:0008287	protein serine/threonine phosphatase complex	0	1	1	1		0	0	0		0	0	0	0	0	0	0	0	0	0	0	0	0	0	0	0	0		3
GO:0008540	proteasome regulatory particle, base subcomplex	0	1	1	1		0	0	0		0	0	0	0	0	0	0	0	0	0	0	0	0	0	0	0	0		3
GO:0008541	proteasome regulatory particle, lid subcomplex	0	1	1	1		0	0	0		0	0	0	0	0	0	0	0	0	0	0	0	0	0	0	0	0		3
GO:0015935	small ribosomal subunit	0	1	1	1		0	0	0		0	0	0	0	0	0	0	0	0	0	0	0	0	0	0	0	0		3
GO:0016281	eukaryotic translation initiation factor 4F complex	0	1	1	1		0	0	0		0	0	0	0	0	0	0	0	0	0	0	0	0	0	0	0	0		3
GO:0017119	Golgi transport complex	0	0	0	0		0	0	1		0	0	0	0	1	1	0	0	0	0	0	0	0	0	0	0	0		3
GO:0019773	proteasome core complex, alpha-subunit complex	0	1	1	1		0	0	0		0	0	0	0	0	0	0	0	0	0	0	0	0	0	0	0	0		3
GO:0019774	proteasome core complex, beta-subunit complex	0	1	1	1		0	0	0		0	0	0	0	0	0	0	0	0	0	0	0	0	0	0	0	0		3
GO:0019867	outer membrane	0	0	1	1		0	0	0		0	0	0	0	0	0	0	0	0	0	0	0	0	0	1	0	0		3
GO:0030880	RNA polymerase complex	0	0	0	0		0	0	1		0	1	0	0	1	0	0	0	0	0	0	0	0	0	0	0	0		3
GO:0031010	ISWI-type complex	0	0	0	0		0	0	1		1	1	0	0	0	0	0	0	0	0	0	0	0	0	0	0	0		3
GO:0031080	nuclear pore outer ring	0	0	0	0		0	0	1		0	0	0	0	1	1	0	0	0	0	0	0	0	0	0	0	0		3
GO:0031300	intrinsic component of organelle membrane	0	1	1	1		0	0	0		0	0	0	0	0	0	0	0	0	0	0	0	0	0	0	0	0		3
GO:0031306	intrinsic component of mitochondrial outer membrane	0	1	1	1		0	0	0		0	0	0	0	0	0	0	0	0	0	0	0	0	0	0	0	0		3
GO:0031519	PcG protein complex	0	0	0	0		0	0	1		1	1	0	0	0	0	0	0	0	0	0	0	0	0	0	0	0		3
GO:0031595	nuclear proteasome complex	0	1	1	1		0	0	0		0	0	0	0	0	0	0	0	0	0	0	0	0	0	0	0	0		3
GO:0031597	cytosolic proteasome complex	0	1	1	1		0	0	0		0	0	0	0	0	0	0	0	0	0	0	0	0	0	0	0	0		3
GO:0031968	organelle outer membrane	0	0	1	1		0	0	0		0	0	0	0	0	0	0	0	0	0	0	0	0	0	1	0	0		3
GO:0032806	carboxy-terminal domain protein kinase complex	0	0	0	0		0	0	1		0	0	0	0	1	1	0	0	0	0	0	0	0	0	0	0	0		3
GO:0033178	proton-transporting two-sector ATPase complex, catalytic domain	0	1	1	1		0	0	0		0	0	0	0	0	0	0	0	0	0	0	0	0	0	0	0	0		3
GO:0035869	ciliary transition zone	1	0	0	0		0	0	0		0	0	0	0	0	0	0	0	0	0	0	0	1	1	0	0	0		3
GO:0036452	ESCRT complex	0	1	1	1		0	0	0		0	0	0	0	0	0	0	0	0	0	0	0	0	0	0	0	0		3
GO:0044440	endosomal part	0	1	1	1		0	0	0		0	0	0	0	0	0	0	0	0	0	0	0	0	0	0	0	0		3
GO:0044459	plasma membrane part	0	0	0	0		0	0	0		1	0	1	1	0	0	0	0	0	0	0	0	0	0	0	0	0		3
GO:0044545	NSL complex	0	0	0	0		0	0	1		0	0	0	0	1	1	0	0	0	0	0	0	0	0	0	0	0		3
GO:0045263	proton-transporting ATP synthase complex, coupling factor F(o)	0	1	1	1		0	0	0		0	0	0	0	0	0	0	0	0	0	0	0	0	0	0	0	0		3
GO:0045275	respiratory chain complex III	0	1	1	1		0	0	0		0	0	0	0	0	0	0	0	0	0	0	0	0	0	0	0	0		3
GO:0045277	respiratory chain complex IV	0	1	1	1		0	0	0		0	0	0	0	0	0	0	0	0	0	0	0	0	0	0	0	0		3
GO:0055029	nuclear DNA-directed RNA polymerase complex	0	0	0	0		0	0	1		0	1	0	0	1	0	0	0	0	0	0	0	0	0	0	0	0		3
GO:0070069	cytochrome complex	0	1	1	1		0	0	0		0	0	0	0	0	0	0	0	0	0	0	0	0	0	0	0	0		3
GO:1903293	phosphatase complex	0	1	1	1		0	0	0		0	0	0	0	0	0	0	0	0	0	0	0	0	0	0	0	0		3
GO:0000775	chromosome, centromeric region	0	0	0	0		1	0	1		0	0	0	0	0	0	0	0	0	0	0	0	0	0	0	0	0		2
GO:0005828	kinetochore microtubule	0	0	0	0		1	0	1		0	0	0	0	0	0	0	0	0	0	0	0	0	0	0	0	0		2
GO:0005871	kinesin complex	0	0	0	0		1	0	1		0	0	0	0	0	0	0	0	0	0	0	0	0	0	0	0	0		2
GO:0005876	spindle microtubule	0	0	0	0		1	0	1		0	0	0	0	0	0	0	0	0	0	0	0	0	0	0	0	0		2
GO:0019005	SCF ubiquitin ligase complex	0	0	0	0		1	0	1		0	0	0	0	0	0	0	0	0	0	0	0	0	0	0	0	0		2
GO:0043073	germ cell nucleus	0	0	0	0		1	0	1		0	0	0	0	0	0	0	0	0	0	0	0	0	0	0	0	0		2
GO:0000220	vacuolar proton-transporting V-type ATPase, V0 domain	0	0	0	0		0	0	0		0	0	0	0	0	0	0	0	0	0	0	0	1	1	0	0	0		2
GO:0000275	mitochondrial proton-transporting ATP synthase complex, catalytic core F(1)	0	1	1	0		0	0	0		0	0	0	0	0	0	0	0	0	0	0	0	0	0	0	0	0		2
GO:0000793	condensed chromosome	0	0	0	0		0	0	1		0	1	0	0	0	0	0	0	0	0	0	0	0	0	0	0	0		2
GO:0000815	ESCRT III complex	0	0	1	1		0	0	0		0	0	0	0	0	0	0	0	0	0	0	0	0	0	0	0	0		2
GO:0000932	P-body	0	1	0	0		0	0	0		0	1	0	0	0	0	0	0	0	0	0	0	0	0	0	0	0		2
GO:0005615	extracellular space	0	0	0	0		0	0	0		0	0	1	0	1	0	0	0	0	0	0	0	0	0	0	0	0		2
GO:0005637	nuclear inner membrane	0	0	0	0		0	0	1		0	1	0	0	0	0	0	0	0	0	0	0	0	0	0	0	0		2
GO:0005643	nuclear pore	0	1	0	0		0	0	1		0	0	0	0	0	0	0	0	0	0	0	0	0	0	0	0	0		2
GO:0005669	transcription factor TFIID complex	0	0	0	0		0	0	1		0	0	0	0	1	0	0	0	0	0	0	0	0	0	0	0	0		2
GO:0005685	U1 snRNP	0	1	0	0		0	0	1		0	0	0	0	0	0	0	0	0	0	0	0	0	0	0	0	0		2
GO:0005688	U6 snRNP	0	1	0	0		0	0	0		0	0	0	0	1	0	0	0	0	0	0	0	0	0	0	0	0		2
GO:0005732	small nucleolar ribonucleoprotein complex	0	0	0	0		0	0	1		0	1	0	0	0	0	0	0	0	0	0	0	0	0	0	0	0		2
GO:0005786	signal recognition particle, endoplasmic reticulum targeting	0	1	0	0		0	0	0		0	0	0	0	1	0	0	0	0	0	0	0	0	0	0	0	0		2
GO:0005814	centriole	0	1	0	0		0	0	0		0	0	0	0	1	0	0	0	0	0	0	0	0	0	0	0	0		2
GO:0005858	axonemal dynein complex	1	0	0	0		0	0	0		0	0	0	0	0	0	0	0	0	0	0	0	0	0	1	0	0		2
GO:0005887	integral component of plasma membrane	0	0	0	0		0	0	0		0	0	1	1	0	0	0	0	0	0	0	0	0	0	0	0	0		2
GO:0005924	cell-substrate adherens junction	0	0	0	0		0	0	0		0	1	0	1	0	0	0	0	0	0	0	0	0	0	0	0	0		2
GO:0008043	intracellular ferritin complex	0	1	1	0		0	0	0		0	0	0	0	0	0	0	0	0	0	0	0	0	0	0	0	0		2
GO:0008180	COP9 signalosome	0	1	0	0		0	0	0		0	0	0	0	0	0	0	0	1	0	0	0	0	0	0	0	0		2
GO:0015629	actin cytoskeleton	0	0	0	0		0	0	0		0	0	1	1	0	0	0	0	0	0	0	0	0	0	0	0	0		2
GO:0016021	integral component of membrane	0	0	0	0		0	0	0		0	0	1	1	0	0	0	0	0	0	0	0	0	0	0	0	0		2
GO:0016607	nuclear speck	0	0	0	0		0	0	1		0	0	0	0	0	0	0	0	0	0	0	0	0	1	0	0	0		2
GO:0017101	aminoacyl-tRNA synthetase multienzyme complex	0	0	0	0		0	0	1		0	1	0	0	0	0	0	0	0	0	0	0	0	0	0	0	0		2
GO:0030055	cell-substrate junction	0	0	0	0		0	0	0		0	1	0	1	0	0	0	0	0	0	0	0	0	0	0	0	0		2
GO:0030117	membrane coat	0	1	0	1		0	0	0		0	0	0	0	0	0	0	0	0	0	0	0	0	0	0	0	0		2
GO:0030120	vesicle coat	0	1	0	1		0	0	0		0	0	0	0	0	0	0	0	0	0	0	0	0	0	0	0	0		2
GO:0031224	intrinsic component of membrane	0	0	0	0		0	0	0		0	0	1	1	0	0	0	0	0	0	0	0	0	0	0	0	0		2
GO:0031226	intrinsic component of plasma membrane	0	0	0	0		0	0	0		0	0	1	1	0	0	0	0	0	0	0	0	0	0	0	0	0		2
GO:0031301	integral component of organelle membrane	0	0	1	1		0	0	0		0	0	0	0	0	0	0	0	0	0	0	0	0	0	0	0	0		2
GO:0031414	N-terminal protein acetyltransferase complex	0	0	1	1		0	0	0		0	0	0	0	0	0	0	0	0	0	0	0	0	0	0	0	0		2
GO:0033179	proton-transporting V-type ATPase, V0 domain	0	0	0	0		0	0	0		0	0	0	0	0	0	0	0	0	0	0	0	1	1	0	0	0		2
GO:0035060	brahma complex	0	0	0	0		0	0	1		0	1	0	0	0	0	0	0	0	0	0	0	0	0	0	0	0		2
GO:0035267	NuA4 histone acetyltransferase complex	0	0	0	0		0	0	1		0	0	0	0	0	1	0	0	0	0	0	0	0	0	0	0	0		2
GO:0035327	transcriptionally active chromatin	0	0	0	0		0	0	1		0	1	0	0	0	0	0	0	0	0	0	0	0	0	0	0	0		2
GO:0036064	ciliary basal body	0	0	0	0		0	0	0		0	0	0	0	0	0	0	0	0	0	0	0	1	1	0	0	0		2
GO:0036156	inner dynein arm	1	0	0	0		0	0	0		0	0	0	0	0	0	0	0	0	0	0	0	0	0	1	0	0		2
GO:0043189	H4/H2A histone acetyltransferase complex	0	0	0	0		0	0	1		0	0	0	0	0	1	0	0	0	0	0	0	0	0	0	0	0		2
GO:0044425	membrane part	0	0	0	0		0	0	0		0	0	1	1	0	0	0	0	0	0	0	0	0	0	0	0	0		2
GO:0044433	cytoplasmic vesicle part	0	1	0	1		0	0	0		0	0	0	0	0	0	0	0	0	0	0	0	0	0	0	0	0		2
GO:0044447	axoneme part	1	0	0	0		0	0	0		0	0	0	0	0	0	0	0	0	0	0	0	0	0	1	0	0		2
GO:0045261	proton-transporting ATP synthase complex, catalytic core F(1)	0	1	1	0		0	0	0		0	0	0	0	0	0	0	0	0	0	0	0	0	0	0	0	0		2
GO:0046540	U4/U6 x U5 tri-snRNP complex	0	1	0	0		0	0	0		0	0	0	0	1	0	0	0	0	0	0	0	0	0	0	0	0		2
GO:0048500	signal recognition particle	0	1	0	0		0	0	0		0	0	0	0	1	0	0	0	0	0	0	0	0	0	0	0	0		2
GO:0070288	ferritin complex	0	1	1	0		0	0	0		0	0	0	0	0	0	0	0	0	0	0	0	0	0	0	0	0		2
GO:0070604	PBAF complex	0	0	0	0		0	0	1		0	1	0	0	0	0	0	0	0	0	0	0	0	0	0	0	0		2
GO:0070652	HAUS complex	0	0	0	0		0	0	0		0	0	0	0	0	0	0	0	1	1	0	0	0	0	0	0	0		2
GO:0070822	Sin3-type complex	0	0	0	0		0	0	1		0	1	0	0	0	0	0	0	0	0	0	0	0	0	0	0	0		2
GO:0070993	translation preinitiation complex	0	1	0	0		0	0	0		0	0	0	0	0	0	1	0	0	0	0	0	0	0	0	0	0		2
GO:0097526	spliceosomal tri-snRNP complex	0	1	0	0		0	0	0		0	0	0	0	1	0	0	0	0	0	0	0	0	0	0	0	0		2
GO:0098797	plasma membrane protein complex	0	0	0	0		0	0	0		0	0	1	1	0	0	0	0	0	0	0	0	0	0	0	0	0		2
GO:1902554	serine/threonine protein kinase complex	0	0	0	0		0	0	1		0	0	0	0	0	1	0	0	0	0	0	0	0	0	0	0	0		2
GO:1902911	protein kinase complex	0	0	0	0		0	0	1		0	0	0	0	0	1	0	0	0	0	0	0	0	0	0	0	0		2
GO:0000922	spindle pole	0	0	0	0		1	0	0		0	0	0	0	0	0	0	0	0	0	0	0	0	0	0	0	0		1
GO:0030015	CCR4-NOT core complex	0	0	0	0		1	0	0		0	0	0	0	0	0	0	0	0	0	0	0	0	0	0	0	0		1
GO:0043186	P granule	0	0	0	0		1	0	0		0	0	0	0	0	0	0	0	0	0	0	0	0	0	0	0	0		1
GO:0048471	perinuclear region of cytoplasm	0	0	0	0		1	0	0		0	0	0	0	0	0	0	0	0	0	0	0	0	0	0	0	0		1
GO:0000124	SAGA complex	0	0	0	0		0	0	1		0	0	0	0	0	0	0	0	0	0	0	0	0	0	0	0	0		1
GO:0000127	transcription factor TFIIIC complex	0	0	0	0		0	0	0		0	0	0	0	0	1	0	0	0	0	0	0	0	0	0	0	0		1
GO:0000159	protein phosphatase type 2A complex	0	1	0	0		0	0	0		0	0	0	0	0	0	0	0	0	0	0	0	0	0	0	0	0		1
GO:0000228	nuclear chromosome	0	1	0	0		0	0	0		0	0	0	0	0	0	0	0	0	0	0	0	0	0	0	0	0		1
GO:0000313	organellar ribosome	0	0	0	0		0	0	0		0	0	0	0	0	0	0	0	1	0	0	0	0	0	0	0	0		1
GO:0000346	transcription export complex	0	0	0	0		0	0	1		0	0	0	0	0	0	0	0	0	0	0	0	0	0	0	0	0		1
GO:0000777	condensed chromosome kinetochore	0	0	0	0		0	0	1		0	0	0	0	0	0	0	0	0	0	0	0	0	0	0	0	0		1
GO:0000780	condensed nuclear chromosome, centromeric region	0	0	0	0		0	0	1		0	0	0	0	0	0	0	0	0	0	0	0	0	0	0	0	0		1
GO:0000805	X chromosome	0	0	0	0		0	0	1		0	0	0	0	0	0	0	0	0	0	0	0	0	0	0	0	0		1
GO:0000974	Prp19 complex	0	0	0	0		0	0	1		0	0	0	0	0	0	0	0	0	0	0	0	0	0	0	0	0		1
GO:0001673	male germ cell nucleus	0	0	0	0		0	0	1		0	0	0	0	0	0	0	0	0	0	0	0	0	0	0	0	0		1
GO:0005576	extracellular region	0	0	0	0		0	0	0		0	0	1	0	0	0	0	0	0	0	0	0	0	0	0	0	0		1
GO:0005666	DNA-directed RNA polymerase III complex	0	0	0	0		0	0	0		0	0	0	0	1	0	0	0	0	0	0	0	0	0	0	0	0		1
GO:0005701	polytene chromosome chromocenter	0	0	0	0		0	0	1		0	0	0	0	0	0	0	0	0	0	0	0	0	0	0	0	0		1
GO:0005720	nuclear heterochromatin	0	0	0	0		0	0	1		0	0	0	0	0	0	0	0	0	0	0	0	0	0	0	0	0		1
GO:0005736	DNA-directed RNA polymerase I complex	0	0	0	0		0	0	0		0	0	0	0	1	0	0	0	0	0	0	0	0	0	0	0	0		1
GO:0005761	mitochondrial ribosome	0	0	0	0		0	0	0		0	0	0	0	0	0	0	0	1	0	0	0	0	0	0	0	0		1
GO:0005768	endosome	0	0	0	0		0	0	0		1	0	0	0	0	0	0	0	0	0	0	0	0	0	0	0	0		1
GO:0005801	cis-Golgi network	0	0	0	0		0	0	0		0	0	0	0	1	0	0	0	0	0	0	0	0	0	0	0	0		1
GO:0005853	eukaryotic translation elongation factor 1 complex	0	1	0	0		0	0	0		0	0	0	0	0	0	0	0	0	0	0	0	0	0	0	0	0		1
GO:0005856	cytoskeleton	0	0	0	0		0	0	0		0	0	0	1	0	0	0	0	0	0	0	0	0	0	0	0	0		1
GO:0005920	smooth septate junction	0	0	0	0		0	0	0		0	0	1	0	0	0	0	0	0	0	0	0	0	0	0	0	0		1
GO:0005929	cilium	1	0	0	0		0	0	0		0	0	0	0	0	0	0	0	0	0	0	0	0	0	0	0	0		1
GO:0005930	axoneme	1	0	0	0		0	0	0		0	0	0	0	0	0	0	0	0	0	0	0	0	0	0	0	0		1
GO:0008021	synaptic vesicle	0	0	0	0		0	0	0		1	0	0	0	0	0	0	0	0	0	0	0	0	0	0	0	0		1
GO:0008023	transcription elongation factor complex	0	0	0	0		0	0	1		0	0	0	0	0	0	0	0	0	0	0	0	0	0	0	0	0		1
GO:0008250	oligosaccharyltransferase complex	0	1	0	0		0	0	0		0	0	0	0	0	0	0	0	0	0	0	0	0	0	0	0	0		1
GO:0008278	cohesin complex	0	0	0	0		0	0	0		0	1	0	0	0	0	0	0	0	0	0	0	0	0	0	0	0		1
GO:0010369	chromocenter	0	0	0	0		0	0	1		0	0	0	0	0	0	0	0	0	0	0	0	0	0	0	0	0		1
GO:0016007	mitochondrial derivative	0	0	0	1		0	0	0		0	0	0	0	0	0	0	0	0	0	0	0	0	0	0	0	0		1
GO:0016282	eukaryotic 43S preinitiation complex	0	0	0	0		0	0	0		0	0	0	0	0	0	1	0	0	0	0	0	0	0	0	0	0		1
GO:0016324	apical plasma membrane	0	0	0	0		0	0	0		0	0	1	0	0	0	0	0	0	0	0	0	0	0	0	0	0		1
GO:0016328	lateral plasma membrane	0	0	0	0		0	0	0		0	0	1	0	0	0	0	0	0	0	0	0	0	0	0	0	0		1
GO:0016459	myosin complex	0	0	0	0		0	0	0		0	0	1	0	0	0	0	0	0	0	0	0	0	0	0	0	0		1
GO:0016581	NuRD complex	0	0	0	0		0	0	0		0	1	0	0	0	0	0	0	0	0	0	0	0	0	0	0	0		1
GO:0016593	Cdc73/Paf1 complex	0	0	0	0		0	0	0		0	0	0	0	0	0	0	0	1	0	0	0	0	0	0	0	0		1
GO:0019897	extrinsic component of plasma membrane	0	0	0	0		0	0	0		1	0	0	0	0	0	0	0	0	0	0	0	0	0	0	0	0		1
GO:0030018	Z disc	0	0	0	0		0	0	0		0	0	1	0	0	0	0	0	0	0	0	0	0	0	0	0	0		1
GO:0030119	AP-type membrane coat adaptor complex	0	0	0	0		0	0	0		1	0	0	0	0	0	0	0	0	0	0	0	0	0	0	0	0		1
GO:0030131	clathrin adaptor complex	0	0	0	0		0	0	0		1	0	0	0	0	0	0	0	0	0	0	0	0	0	0	0	0		1
GO:0030133	transport vesicle	0	0	0	0		0	0	0		1	0	0	0	0	0	0	0	0	0	0	0	0	0	0	0	0		1
GO:0030135	coated vesicle	0	0	0	0		0	0	0		1	0	0	0	0	0	0	0	0	0	0	0	0	0	0	0	0		1
GO:0030136	clathrin-coated vesicle	0	0	0	0		0	0	0		1	0	0	0	0	0	0	0	0	0	0	0	0	0	0	0	0		1
GO:0030175	filopodium	0	0	0	0		0	0	0		0	0	0	1	0	0	0	0	0	0	0	0	0	0	0	0	0		1
GO:0030176	integral component of endoplasmic reticulum membrane	0	0	0	0		0	0	0		0	0	0	0	0	1	0	0	0	0	0	0	0	0	0	0	0		1
GO:0030496	midbody	0	1	0	0		0	0	0		0	0	0	0	0	0	0	0	0	0	0	0	0	0	0	0	0		1
GO:0030686	90S preribosome	0	0	0	0		0	0	1		0	0	0	0	0	0	0	0	0	0	0	0	0	0	0	0	0		1
GO:0031012	extracellular matrix	0	0	0	0		0	0	0		0	0	1	0	0	0	0	0	0	0	0	0	0	0	0	0	0		1
GO:0031201	SNARE complex	0	0	0	0		0	0	0		0	0	0	0	1	0	0	0	0	0	0	0	0	0	0	0	0		1
GO:0031209	SCAR complex	0	0	0	0		0	0	0		0	1	0	0	0	0	0	0	0	0	0	0	0	0	0	0	0		1
GO:0031234	extrinsic component of cytoplasmic side of plasma membrane	0	0	0	0		0	0	0		0	1	0	0	0	0	0	0	0	0	0	0	0	0	0	0	0		1
GO:0031304	intrinsic component of mitochondrial inner membrane	0	0	1	0		0	0	0		0	0	0	0	0	0	0	0	0	0	0	0	0	0	0	0	0		1
GO:0031305	integral component of mitochondrial inner membrane	0	0	1	0		0	0	0		0	0	0	0	0	0	0	0	0	0	0	0	0	0	0	0	0		1
GO:0031410	cytoplasmic vesicle	0	0	0	0		0	0	0		1	0	0	0	0	0	0	0	0	0	0	0	0	0	0	0	0		1
GO:0031428	box C/D snoRNP complex	0	0	0	0		0	0	1		0	0	0	0	0	0	0	0	0	0	0	0	0	0	0	0	0		1
GO:0031594	neuromuscular junction	0	0	0	0		0	0	0		1	0	0	0	0	0	0	0	0	0	0	0	0	0	0	0	0		1
GO:0031967	organelle envelope	0	1	0	0		0	0	0		0	0	0	0	0	0	0	0	0	0	0	0	0	0	0	0	0		1
GO:0031975	envelope	0	1	0	0		0	0	0		0	0	0	0	0	0	0	0	0	0	0	0	0	0	0	0	0		1
GO:0031982	vesicle	0	0	0	0		0	0	0		1	0	0	0	0	0	0	0	0	0	0	0	0	0	0	0	0		1
GO:0031984	organelle subcompartment	0	0	0	0		0	0	1		0	0	0	0	0	0	0	0	0	0	0	0	0	0	0	0	0		1
GO:0032039	integrator complex	0	0	0	0		0	0	1		0	0	0	0	0	0	0	0	0	0	0	0	0	0	0	0	0		1
GO:0034702	ion channel complex	0	0	0	0		0	0	0		1	0	0	0	0	0	0	0	0	0	0	0	0	0	0	0	0		1
GO:0035145	exon-exon junction complex	0	0	0	0		0	0	1		0	0	0	0	0	0	0	0	0	0	0	0	0	0	0	0	0		1
GO:0035230	cytoneme	0	0	0	0		0	0	0		0	0	1	0	0	0	0	0	0	0	0	0	0	0	0	0	0		1
GO:0036038	MKS complex	0	0	0	0		0	0	0		0	0	0	0	0	0	0	0	0	0	0	0	1	0	0	0	0		1
GO:0036157	outer dynein arm	1	0	0	0		0	0	0		0	0	0	0	0	0	0	0	0	0	0	0	0	0	0	0	0		1
GO:0042555	MCM complex	0	0	0	0		0	0	0		1	0	0	0	0	0	0	0	0	0	0	0	0	0	0	0	0		1
GO:0042765	GPI-anchor transamidase complex	0	0	0	0		0	0	0		0	0	0	0	0	0	0	0	1	0	0	0	0	0	0	0	0		1
GO:0044421	extracellular region part	0	0	0	0		0	0	0		0	0	1	0	0	0	0	0	0	0	0	0	0	0	0	0	0		1
GO:0044437	vacuolar part	0	0	0	0		0	0	0		0	0	1	0	0	0	0	0	0	0	0	0	0	0	0	0	0		1
GO:0044456	synapse part	0	0	0	0		0	0	0		1	0	0	0	0	0	0	0	0	0	0	0	0	0	0	0	0		1
GO:0045177	apical part of cell	0	0	0	0		0	0	0		0	0	1	0	0	0	0	0	0	0	0	0	0	0	0	0	0		1
GO:0045202	synapse	0	0	0	0		0	0	0		1	0	0	0	0	0	0	0	0	0	0	0	0	0	0	0	0		1
GO:0048188	Set1C/COMPASS complex	0	0	0	0		0	0	1		0	0	0	0	0	0	0	0	0	0	0	0	0	0	0	0	0		1
GO:0070382	exocytic vesicle	0	0	0	0		0	0	0		1	0	0	0	0	0	0	0	0	0	0	0	0	0	0	0	0		1
GO:0070461	SAGA-type complex	0	0	0	0		0	0	1		0	0	0	0	0	0	0	0	0	0	0	0	0	0	0	0	0		1
GO:0070725	Yb body	0	0	0	0		0	0	1		0	0	0	0	0	0	0	0	0	0	0	0	0	0	0	0	0		1
GO:0072487	MSL complex	0	0	0	0		0	0	1		0	0	0	0	0	0	0	0	0	0	0	0	0	0	0	0	0		1
GO:0090545	CHD-type complex	0	0	0	0		0	0	0		0	1	0	0	0	0	0	0	0	0	0	0	0	0	0	0	0		1
GO:0097708	intracellular vesicle	0	0	0	0		0	0	0		1	0	0	0	0	0	0	0	0	0	0	0	0	0	0	0	0		1
GO:0098588	bounding membrane of organelle	0	0	0	1		0	0	0		0	0	0	0	0	0	0	0	0	0	0	0	0	0	0	0	0		1
GO:0098590	plasma membrane region	0	0	0	0		0	0	0		0	0	1	0	0	0	0	0	0	0	0	0	0	0	0	0	0		1
GO:0098791	Golgi subcompartment	0	0	0	0		0	0	1		0	0	0	0	0	0	0	0	0	0	0	0	0	0	0	0	0		1
GO:0098802	plasma membrane receptor complex	0	0	0	0		0	0	0		1	0	0	0	0	0	0	0	0	0	0	0	0	0	0	0	0		1
GO:0099503	secretory vesicle	0	0	0	0		0	0	0		1	0	0	0	0	0	0	0	0	0	0	0	0	0	0	0	0		1
GO:1990726	Lsm1-7-Pat1 complex	0	0	0	0		0	0	0		0	0	0	0	1	0	0	0	0	0	0	0	0	0	0	0	0		1

## Sheet: function
		Ranked list based on:					List of genes:				List of genes based on expression change and testis specificity
		Testis specificity index	Transcript level in apical region	Transcript level in middle region	Transcript level in basal region		Have significant change	Transcript level significantly increases	Transcript level significantly decreases		decreases	significantly decreases	increases	significantly increases	decreases	significantly decreases	increases	significantly increases	decreases	significantly decreases	increases	significantly increases	decreases	significantly decreases	increases	significantly increases	significantly increases		GO term occurance out of 22 categories
GO Term	Description										-2-0_d	-2-0_sd	-2-0_i	-2-0_si	0-2_d	0-2_sd	0-2_i	0-2_si	2-4_d	2-4_sd	2-4_i	2-4_si	4-_d	4-_sd	4-_i	4-_si	5-_si
GO:0003723	RNA binding	0	1	1	0		1	0	1		1	1	0	0	1	1	0	0	1	0	0	0	0	0	0	0	0		9
GO:0019787	ubiquitin-like protein transferase activity	1	1	1	1		1	0	1		0	0	0	0	1	1	0	0	0	1	0	0	0	0	0	0	0		9
GO:0003676	nucleic acid binding	0	0	0	0		1	0	1		1	1	0	0	1	1	0	0	1	1	0	0	0	0	0	0	0		8
GO:0004842	ubiquitin-protein transferase activity	1	1	1	1		1	0	1		0	0	0	0	0	1	0	0	0	1	0	0	0	0	0	0	0		8
GO:0005515	protein binding	0	1	1	1		1	0	1		1	1	0	0	0	1	0	0	0	0	0	0	0	0	0	0	0		8
GO:0016740	transferase activity	0	1	0	0		1	0	1		1	1	0	0	1	1	0	0	0	1	0	0	0	0	0	0	0		8
GO:0004743	pyruvate kinase activity	1	1	1	1		0	1	0		0	0	0	0	0	0	0	0	0	0	0	0	0	0	1	1	1		8
GO:0008320	protein transmembrane transporter activity	1	1	1	1		0	1	0		0	0	0	0	0	0	0	0	0	0	1	0	0	0	1	1	0		8
GO:0015266	protein channel activity	1	1	1	1		0	1	0		0	0	0	0	0	0	0	0	0	0	0	0	0	0	1	1	1		8
GO:0015399	primary active transmembrane transporter activity	1	1	1	1		0	1	0		0	0	0	1	0	0	0	0	0	0	0	0	1	1	0	0	0		8
GO:0015405	P-P-bond-hydrolysis-driven transmembrane transporter activity	1	1	1	1		0	1	0		0	0	0	1	0	0	0	0	0	0	0	0	1	1	0	0	0		8
GO:0022884	macromolecule transmembrane transporter activity	1	1	1	1		0	1	0		0	0	0	0	0	0	0	0	0	0	1	0	0	0	1	1	0		8
GO:0030145	manganese ion binding	1	1	1	1		0	1	0		0	0	0	0	0	0	0	0	0	0	0	0	0	0	1	1	1		8
GO:0042887	amide transmembrane transporter activity	1	1	1	1		0	1	0		0	0	0	0	0	0	0	0	0	0	1	0	0	0	1	1	0		8
GO:1904680	peptide transmembrane transporter activity	1	1	1	1		0	1	0		0	0	0	0	0	0	0	0	0	0	1	0	0	0	1	1	0		8
GO:0008017	microtubule binding	0	1	1	1		1	1	1		0	1	0	0	0	0	0	0	0	0	0	0	0	0	0	0	0		7
GO:0008092	cytoskeletal protein binding	0	1	1	1		1	1	0		0	1	0	1	0	0	0	0	0	0	0	0	0	0	0	0	0		7
GO:0015631	tubulin binding	0	1	1	1		1	1	1		0	1	0	0	0	0	0	0	0	0	0	0	0	0	0	0	0		7
GO:0044183	protein binding involved in protein folding	0	1	1	1		1	0	1		0	0	0	0	1	1	0	0	0	0	0	0	0	0	0	0	0		7
GO:0015078	hydrogen ion transmembrane transporter activity	0	1	1	1		0	1	0		0	0	0	0	0	0	0	0	0	0	0	0	0	1	0	1	1		7
GO:0015450	P-P-bond-hydrolysis-driven protein transmembrane transporter activity	1	1	1	1		0	1	0		0	0	0	0	0	0	0	0	0	0	0	0	0	0	1	1	0		7
GO:0019200	carbohydrate kinase activity	1	0	1	1		0	1	0		0	0	0	0	0	0	0	0	0	0	0	0	0	0	1	1	1		7
GO:0019829	cation-transporting ATPase activity	0	1	1	1		0	1	0		0	0	0	1	0	0	0	0	0	0	0	0	1	1	0	0	0		7
GO:0022853	active ion transmembrane transporter activity	0	1	1	1		0	1	0		0	0	1	0	0	0	0	0	0	0	0	0	1	1	0	0	0		7
GO:0042625	ATPase coupled ion transmembrane transporter activity	0	1	1	1		0	1	0		0	0	0	1	0	0	0	0	0	0	0	0	1	1	0	0	0		7
GO:0003779	actin binding	0	0	0	1		1	1	0		0	0	1	1	0	0	0	0	0	0	0	1	0	0	0	0	0		6
GO:0000166	nucleotide binding	0	1	0	0		1	0	1		1	1	0	0	0	1	0	0	0	0	0	0	0	0	0	0	0		6
GO:0000988	transcription factor activity, protein binding	0	1	0	0		1	0	1		0	1	0	0	1	1	0	0	0	0	0	0	0	0	0	0	0		6
GO:0000989	transcription factor activity, transcription factor binding	0	1	0	0		1	0	1		0	1	0	0	1	1	0	0	0	0	0	0	0	0	0	0	0		6
GO:0003677	DNA binding	0	0	0	0		1	0	1		1	1	0	0	1	1	0	0	0	0	0	0	0	0	0	0	0		6
GO:0003682	chromatin binding	0	0	0	0		1	0	1		1	1	0	0	1	1	0	0	0	0	0	0	0	0	0	0	0		6
GO:0003712	transcription cofactor activity	0	1	0	0		1	0	1		0	1	0	0	1	1	0	0	0	0	0	0	0	0	0	0	0		6
GO:0003729	mRNA binding	0	1	1	0		1	0	1		1	1	0	0	0	0	0	0	0	0	0	0	0	0	0	0	0		6
GO:0004386	helicase activity	0	0	0	0		1	0	1		1	1	0	0	1	1	0	0	0	0	0	0	0	0	0	0	0		6
GO:0005488	binding	0	0	0	0		1	0	1		1	1	0	0	1	1	0	0	0	0	0	0	0	0	0	0	0		6
GO:0008270	zinc ion binding	0	0	0	0		1	0	1		1	1	0	0	1	1	0	0	0	0	0	0	0	0	0	0	0		6
GO:0017076	purine nucleotide binding	0	1	0	0		1	0	1		1	1	0	0	0	1	0	0	0	0	0	0	0	0	0	0	0		6
GO:0019899	enzyme binding	0	1	1	1		1	0	1		0	1	0	0	0	0	0	0	0	0	0	0	0	0	0	0	0		6
GO:0032553	ribonucleotide binding	0	1	0	0		1	0	1		1	1	0	0	0	1	0	0	0	0	0	0	0	0	0	0	0		6
GO:0032555	purine ribonucleotide binding	0	1	0	0		1	0	1		1	1	0	0	0	1	0	0	0	0	0	0	0	0	0	0	0		6
GO:0035639	purine ribonucleoside triphosphate binding	0	1	0	0		1	0	1		1	1	0	0	0	1	0	0	0	0	0	0	0	0	0	0	0		6
GO:0097159	organic cyclic compound binding	0	0	0	0		1	0	1		1	1	0	0	1	1	0	0	0	0	0	0	0	0	0	0	0		6
GO:1901265	nucleoside phosphate binding	0	1	0	0		1	0	1		1	1	0	0	0	1	0	0	0	0	0	0	0	0	0	0	0		6
GO:1901363	heterocyclic compound binding	0	0	0	0		1	0	1		1	1	0	0	1	1	0	0	0	0	0	0	0	0	0	0	0		6
GO:0015141	succinate transmembrane transporter activity	1	0	1	1		0	1	0		0	0	0	0	0	0	0	0	0	0	0	0	0	0	1	1	0		6
GO:0016491	oxidoreductase activity	0	1	1	1		0	1	0		0	0	1	1	0	0	0	0	0	0	0	0	0	0	0	0	0		6
GO:0016820	hydrolase activity, acting on acid anhydrides, catalyzing transmembrane movement of substances	0	0	1	1		0	1	0		0	0	1	1	0	0	0	0	0	0	0	0	0	1	0	0	0		6
GO:0022804	active transmembrane transporter activity	0	1	1	1		0	1	0		0	0	1	1	0	0	0	0	0	0	0	0	0	0	0	0	0		6
GO:0042626	ATPase activity, coupled to transmembrane movement of substances	0	0	1	1		0	1	0		0	0	1	1	0	0	0	0	0	0	0	0	0	1	0	0	0		6
GO:0003735	structural constituent of ribosome	0	1	1	1		0	0	0		0	0	1	0	0	0	0	0	1	1	0	0	0	0	0	0	0		6
GO:0003954	NADH dehydrogenase activity	1	1	1	1		0	0	0		0	0	0	0	0	0	1	0	0	0	1	0	0	0	0	0	0		6
GO:0016651	oxidoreductase activity, acting on NAD(P)H	1	1	1	1		0	0	0		0	0	0	0	0	0	1	0	0	0	1	0	0	0	0	0	0		6
GO:0036442	hydrogen-exporting ATPase activity	0	1	1	1		0	0	0		0	0	0	1	0	0	0	0	0	0	0	0	1	1	0	0	0		6
GO:0044769	ATPase activity, coupled to transmembrane movement of ions, rotational mechanism	0	1	1	1		0	0	0		0	0	0	0	0	0	0	0	0	0	0	0	1	1	0	0	1		6
GO:0046961	proton-transporting ATPase activity, rotational mechanism	0	1	1	1		0	0	0		0	0	0	1	0	0	0	0	0	0	0	0	1	1	0	0	0		6
GO:0051082	unfolded protein binding	1	1	1	1		0	0	0		0	0	0	0	0	1	0	0	0	0	0	0	0	0	1	0	0		6
GO:0004402	histone acetyltransferase activity	0	0	0	0		1	0	1		0	1	0	0	1	1	0	0	0	0	0	0	0	0	0	0	0		5
GO:0005524	ATP binding	0	0	0	0		1	0	1		1	1	0	0	0	1	0	0	0	0	0	0	0	0	0	0	0		5
GO:0016462	pyrophosphatase activity	0	1	1	1		1	0	1		0	0	0	0	0	0	0	0	0	0	0	0	0	0	0	0	0		5
GO:0016779	nucleotidyltransferase activity	0	0	0	0		1	0	1		0	1	0	0	1	1	0	0	0	0	0	0	0	0	0	0	0		5
GO:0016817	hydrolase activity, acting on acid anhydrides	0	1	1	1		1	0	1		0	0	0	0	0	0	0	0	0	0	0	0	0	0	0	0	0		5
GO:0016818	hydrolase activity, acting on acid anhydrides, in phosphorus-containing anhydrides	0	1	1	1		1	0	1		0	0	0	0	0	0	0	0	0	0	0	0	0	0	0	0	0		5
GO:0016853	isomerase activity	1	1	0	1		1	0	0		0	0	0	0	0	0	0	1	0	0	0	0	0	0	0	0	0		5
GO:0016874	ligase activity	0	0	0	0		1	0	1		0	0	0	0	0	1	0	0	1	1	0	0	0	0	0	0	0		5
GO:0016887	ATPase activity	0	1	1	1		1	0	1		0	0	0	0	0	0	0	0	0	0	0	0	0	0	0	0	0		5
GO:0017111	nucleoside-triphosphatase activity	0	1	1	1		1	0	1		0	0	0	0	0	0	0	0	0	0	0	0	0	0	0	0	0		5
GO:0030554	adenyl nucleotide binding	0	0	0	0		1	0	1		1	1	0	0	0	1	0	0	0	0	0	0	0	0	0	0	0		5
GO:0032559	adenyl ribonucleotide binding	0	0	0	0		1	0	1		1	1	0	0	0	1	0	0	0	0	0	0	0	0	0	0	0		5
GO:0042623	ATPase activity, coupled	0	1	1	1		1	0	1		0	0	0	0	0	0	0	0	0	0	0	0	0	0	0	0	0		5
GO:0043167	ion binding	0	0	0	0		1	0	1		1	1	0	0	0	1	0	0	0	0	0	0	0	0	0	0	0		5
GO:0004396	hexokinase activity	1	0	0	0		0	1	0		0	0	0	0	0	0	0	0	0	0	0	0	0	0	1	1	1		5
GO:0008865	fructokinase activity	1	0	0	0		0	1	0		0	0	0	0	0	0	0	0	0	0	0	0	0	0	1	1	1		5
GO:0043492	ATPase activity, coupled to movement of substances	0	0	1	1		0	1	0		0	0	1	1	0	0	0	0	0	0	0	0	0	0	0	0	0		5
GO:0004177	aminopeptidase activity	0	1	0	1		0	0	0		0	0	0	0	0	0	0	0	0	0	0	0	0	0	1	1	1		5
GO:0004298	threonine-type endopeptidase activity	1	1	1	1		0	0	0		0	0	0	0	0	0	0	0	0	0	1	0	0	0	0	0	0		5
GO:0045505	dynein intermediate chain binding	1	1	1	1		0	0	0		0	0	0	0	0	0	0	0	0	0	0	0	0	0	1	0	0		5
GO:0070003	threonine-type peptidase activity	1	1	1	1		0	0	0		0	0	0	0	0	0	0	0	0	0	1	0	0	0	0	0	0		5
GO:0003824	catalytic activity	0	0	0	0		1	1	0		0	0	1	0	0	0	1	0	0	0	0	0	0	0	0	0	0		4
GO:0003899	DNA-directed 5'-3' RNA polymerase activity	0	0	0	0		1	0	1		0	0	0	0	1	1	0	0	0	0	0	0	0	0	0	0	0		4
GO:0004672	protein kinase activity	0	0	0	0		1	0	1		1	1	0	0	0	0	0	0	0	0	0	0	0	0	0	0	0		4
GO:0004674	protein serine/threonine kinase activity	0	0	0	0		1	0	1		1	1	0	0	0	0	0	0	0	0	0	0	0	0	0	0	0		4
GO:0004812	aminoacyl-tRNA ligase activity	0	0	0	0		1	0	1		0	0	0	0	1	1	0	0	0	0	0	0	0	0	0	0	0		4
GO:0005096	GTPase activator activity	0	0	0	0		1	0	1		1	1	0	0	0	0	0	0	0	0	0	0	0	0	0	0	0		4
GO:0008026	ATP-dependent helicase activity	0	0	0	0		1	0	1		0	1	0	0	0	1	0	0	0	0	0	0	0	0	0	0	0		4
GO:0008094	DNA-dependent ATPase activity	0	0	0	0		1	0	1		0	0	0	0	1	1	0	0	0	0	0	0	0	0	0	0	0		4
GO:0016301	kinase activity	0	0	0	0		1	0	1		1	1	0	0	0	0	0	0	0	0	0	0	0	0	0	0	0		4
GO:0016772	transferase activity, transferring phosphorus-containing groups	0	0	0	0		1	0	1		1	1	0	0	0	0	0	0	0	0	0	0	0	0	0	0	0		4
GO:0016773	phosphotransferase activity, alcohol group as acceptor	0	0	0	0		1	0	1		1	1	0	0	0	0	0	0	0	0	0	0	0	0	0	0	0		4
GO:0016875	ligase activity, forming carbon-oxygen bonds	0	0	0	0		1	0	1		0	0	0	0	1	1	0	0	0	0	0	0	0	0	0	0	0		4
GO:0016876	ligase activity, forming aminoacyl-tRNA and related compounds	0	0	0	0		1	0	1		0	0	0	0	1	1	0	0	0	0	0	0	0	0	0	0	0		4
GO:0017016	Ras GTPase binding	0	0	0	0		1	0	1		1	1	0	0	0	0	0	0	0	0	0	0	0	0	0	0	0		4
GO:0030515	snoRNA binding	0	0	0	0		1	0	1		1	1	0	0	0	0	0	0	0	0	0	0	0	0	0	0	0		4
GO:0030695	GTPase regulator activity	0	0	0	0		1	0	1		1	1	0	0	0	0	0	0	0	0	0	0	0	0	0	0	0		4
GO:0031267	small GTPase binding	0	0	0	0		1	0	1		1	1	0	0	0	0	0	0	0	0	0	0	0	0	0	0	0		4
GO:0034062	5'-3' RNA polymerase activity	0	0	0	0		1	0	1		0	0	0	0	1	1	0	0	0	0	0	0	0	0	0	0	0		4
GO:0036094	small molecule binding	0	0	0	0		1	0	1		1	1	0	0	0	0	0	0	0	0	0	0	0	0	0	0	0		4
GO:0042393	histone binding	0	0	0	0		1	0	1		0	1	0	0	0	1	0	0	0	0	0	0	0	0	0	0	0		4
GO:0043021	ribonucleoprotein complex binding	0	1	1	1		1	0	0		0	0	0	0	0	0	0	0	0	0	0	0	0	0	0	0	0		4
GO:0043168	anion binding	0	0	0	0		1	0	1		1	1	0	0	0	0	0	0	0	0	0	0	0	0	0	0	0		4
GO:0044877	macromolecular complex binding	0	1	1	1		1	0	0		0	0	0	0	0	0	0	0	0	0	0	0	0	0	0	0	0		4
GO:0051020	GTPase binding	0	0	0	0		1	0	1		1	1	0	0	0	0	0	0	0	0	0	0	0	0	0	0	0		4
GO:0060589	nucleoside-triphosphatase regulator activity	0	0	0	0		1	0	1		1	1	0	0	0	0	0	0	0	0	0	0	0	0	0	0	0		4
GO:0061733	peptide-lysine-N-acetyltransferase activity	0	0	0	0		1	0	1		0	1	0	0	0	1	0	0	0	0	0	0	0	0	0	0	0		4
GO:0070035	purine NTP-dependent helicase activity	0	0	0	0		1	0	1		0	1	0	0	0	1	0	0	0	0	0	0	0	0	0	0	0		4
GO:0097367	carbohydrate derivative binding	0	0	0	0		1	0	1		1	1	0	0	0	0	0	0	0	0	0	0	0	0	0	0	0		4
GO:0097747	RNA polymerase activity	0	0	0	0		1	0	1		0	0	0	0	1	1	0	0	0	0	0	0	0	0	0	0	0		4
GO:0008514	organic anion transmembrane transporter activity	0	0	0	0		0	1	0		0	0	1	1	0	0	0	1	0	0	0	0	0	0	0	0	0		4
GO:0015556	C4-dicarboxylate transmembrane transporter activity	0	0	0	0		0	1	0		0	0	0	0	0	0	0	0	0	0	0	0	0	0	1	1	1		4
GO:0004518	nuclease activity	0	0	0	0		0	0	1		1	1	0	0	1	0	0	0	0	0	0	0	0	0	0	0	0		4
GO:0004843	thiol-dependent ubiquitin-specific protease activity	1	1	1	1		0	0	0		0	0	0	0	0	0	0	0	0	0	0	0	0	0	0	0	0		4
GO:0004864	protein phosphatase inhibitor activity	1	1	1	1		0	0	0		0	0	0	0	0	0	0	0	0	0	0	0	0	0	0	0	0		4
GO:0005048	signal sequence binding	1	1	1	1		0	0	0		0	0	0	0	0	0	0	0	0	0	0	0	0	0	0	0	0		4
GO:0005198	structural molecule activity	0	1	1	1		0	0	0		0	0	1	0	0	0	0	0	0	0	0	0	0	0	0	0	0		4
GO:0008137	NADH dehydrogenase (ubiquinone) activity	1	1	1	1		0	0	0		0	0	0	0	0	0	0	0	0	0	0	0	0	0	0	0	0		4
GO:0008353	RNA polymerase II carboxy-terminal domain kinase activity	0	1	0	0		0	0	1		0	0	0	0	1	1	0	0	0	0	0	0	0	0	0	0	0		4
GO:0008565	protein transporter activity	1	1	1	1		0	0	0		0	0	0	0	0	0	0	0	0	0	0	0	0	0	0	0	0		4
GO:0008641	small protein activating enzyme activity	0	1	0	0		0	0	1		0	0	0	0	0	0	0	0	1	1	0	0	0	0	0	0	0		4
GO:0015197	peptide transporter activity	1	1	1	1		0	0	0		0	0	0	0	0	0	0	0	0	0	0	0	0	0	0	0	0		4
GO:0016655	oxidoreductase activity, acting on NAD(P)H, quinone or similar compound as acceptor	1	1	1	1		0	0	0		0	0	0	0	0	0	0	0	0	0	0	0	0	0	0	0	0		4
GO:0019212	phosphatase inhibitor activity	1	1	1	1		0	0	0		0	0	0	0	0	0	0	0	0	0	0	0	0	0	0	0	0		4
GO:0019783	ubiquitin-like protein-specific protease activity	1	1	1	1		0	0	0		0	0	0	0	0	0	0	0	0	0	0	0	0	0	0	0	0		4
GO:0032182	ubiquitin-like protein binding	1	1	1	1		0	0	0		0	0	0	0	0	0	0	0	0	0	0	0	0	0	0	0	0		4
GO:0036459	thiol-dependent ubiquitinyl hydrolase activity	1	1	1	1		0	0	0		0	0	0	0	0	0	0	0	0	0	0	0	0	0	0	0	0		4
GO:0050136	NADH dehydrogenase (quinone) activity	1	1	1	1		0	0	0		0	0	0	0	0	0	0	0	0	0	0	0	0	0	0	0	0		4
GO:0061630	ubiquitin protein ligase activity	1	1	1	1		0	0	0		0	0	0	0	0	0	0	0	0	0	0	0	0	0	0	0	0		4
GO:0061659	ubiquitin-like protein ligase activity	1	1	1	1		0	0	0		0	0	0	0	0	0	0	0	0	0	0	0	0	0	0	0	0		4
GO:0101005	ubiquitinyl hydrolase activity	1	1	1	1		0	0	0		0	0	0	0	0	0	0	0	0	0	0	0	0	0	0	0	0		4
GO:0003713	transcription coactivator activity	0	0	0	0		1	0	1		0	1	0	0	0	0	0	0	0	0	0	0	0	0	0	0	0		3
GO:0003724	RNA helicase activity	0	0	0	0		1	0	1		0	1	0	0	0	0	0	0	0	0	0	0	0	0	0	0	0		3
GO:0004004	ATP-dependent RNA helicase activity	0	0	0	0		1	0	1		0	1	0	0	0	0	0	0	0	0	0	0	0	0	0	0	0		3
GO:0008170	N-methyltransferase activity	0	0	0	0		1	0	1		0	1	0	0	0	0	0	0	0	0	0	0	0	0	0	0	0		3
GO:0008186	RNA-dependent ATPase activity	0	0	0	0		1	0	1		0	1	0	0	0	0	0	0	0	0	0	0	0	0	0	0	0		3
GO:0008276	protein methyltransferase activity	0	0	0	0		1	0	1		0	1	0	0	0	0	0	0	0	0	0	0	0	0	0	0	0		3
GO:0008757	S-adenosylmethionine-dependent methyltransferase activity	0	0	0	0		1	0	1		0	0	0	0	1	0	0	0	0	0	0	0	0	0	0	0	0		3
GO:0016741	transferase activity, transferring one-carbon groups	0	0	0	0		1	0	1		0	0	0	0	1	0	0	0	0	0	0	0	0	0	0	0	0		3
GO:0034212	peptide N-acetyltransferase activity	0	0	0	0		1	0	1		0	0	0	0	0	1	0	0	0	0	0	0	0	0	0	0	0		3
GO:0042054	histone methyltransferase activity	0	0	0	0		1	0	1		0	1	0	0	0	0	0	0	0	0	0	0	0	0	0	0	0		3
GO:0005200	structural constituent of cytoskeleton	0	0	0	1		0	1	0		0	0	0	0	0	0	0	1	0	0	0	0	0	0	0	0	0		3
GO:0005215	transporter activity	0	0	0	0		0	1	0		0	0	1	1	0	0	0	0	0	0	0	0	0	0	0	0	0		3
GO:0008324	cation transmembrane transporter activity	0	0	0	1		0	1	0		0	0	1	0	0	0	0	0	0	0	0	0	0	0	0	0	0		3
GO:0008509	anion transmembrane transporter activity	0	0	0	0		0	1	0		0	0	1	1	0	0	0	0	0	0	0	0	0	0	0	0	0		3
GO:0015075	ion transmembrane transporter activity	0	0	0	0		0	1	0		0	0	1	1	0	0	0	0	0	0	0	0	0	0	0	0	0		3
GO:0016616	oxidoreductase activity, acting on the CH-OH group of donors, NAD or NADP as acceptor	0	0	0	1		0	1	0		0	0	0	0	0	0	0	0	0	0	0	0	0	0	0	1	0		3
GO:0016791	phosphatase activity	0	0	1	1		0	1	0		0	0	0	0	0	0	0	0	0	0	0	0	0	0	0	0	0		3
GO:0016832	aldehyde-lyase activity	0	0	1	1		0	1	0		0	0	0	0	0	0	0	0	0	0	0	0	0	0	0	0	0		3
GO:0022857	transmembrane transporter activity	0	0	0	0		0	1	0		0	0	1	1	0	0	0	0	0	0	0	0	0	0	0	0	0		3
GO:0022891	substrate-specific transmembrane transporter activity	0	0	0	0		0	1	0		0	0	1	1	0	0	0	0	0	0	0	0	0	0	0	0	0		3
GO:0022892	substrate-specific transporter activity	0	0	0	0		0	1	0		0	0	1	1	0	0	0	0	0	0	0	0	0	0	0	0	0		3
GO:0030955	potassium ion binding	0	0	0	0		0	1	0		0	0	0	0	0	0	0	0	0	0	0	0	0	0	0	1	1		3
GO:0031420	alkali metal ion binding	0	0	0	0		0	1	0		0	0	0	0	0	0	0	0	0	0	0	0	0	0	0	1	1		3
GO:0000049	tRNA binding	0	0	0	0		0	0	1		0	0	0	0	1	1	0	0	0	0	0	0	0	0	0	0	0		3
GO:0000975	regulatory region DNA binding	0	0	0	0		0	0	1		1	0	0	0	0	1	0	0	0	0	0	0	0	0	0	0	0		3
GO:0000990	transcription factor activity, core RNA polymerase binding	0	0	0	0		0	0	1		0	0	0	0	1	1	0	0	0	0	0	0	0	0	0	0	0		3
GO:0001067	regulatory region nucleic acid binding	0	0	0	0		0	0	1		1	0	0	0	0	1	0	0	0	0	0	0	0	0	0	0	0		3
GO:0003743	translation initiation factor activity	0	1	1	1		0	0	0		0	0	0	0	0	0	0	0	0	0	0	0	0	0	0	0	0		3
GO:0004129	cytochrome-c oxidase activity	0	1	1	1		0	0	0		0	0	0	0	0	0	0	0	0	0	0	0	0	0	0	0	0		3
GO:0004454	ketohexokinase activity	1	0	0	0		0	0	0		0	0	0	0	0	0	0	0	0	0	0	0	0	0	0	1	1		3
GO:0004721	phosphoprotein phosphatase activity	0	0	1	1		0	0	0		0	0	0	0	0	0	0	0	0	0	0	0	0	0	0	1	0		3
GO:0004722	protein serine/threonine phosphatase activity	0	1	1	1		0	0	0		0	0	0	0	0	0	0	0	0	0	0	0	0	0	0	0	0		3
GO:0008047	enzyme activator activity	0	0	0	0		0	0	1		1	1	0	0	0	0	0	0	0	0	0	0	0	0	0	0	0		3
GO:0008121	ubiquinol-cytochrome-c reductase activity	0	1	1	1		0	0	0		0	0	0	0	0	0	0	0	0	0	0	0	0	0	0	0	0		3
GO:0008134	transcription factor binding	0	0	0	0		0	0	1		1	1	0	0	0	0	0	0	0	0	0	0	0	0	0	0	0		3
GO:0008135	translation factor activity, RNA binding	0	1	1	1		0	0	0		0	0	0	0	0	0	0	0	0	0	0	0	0	0	0	0	0		3
GO:0008234	cysteine-type peptidase activity	0	1	1	1		0	0	0		0	0	0	0	0	0	0	0	0	0	0	0	0	0	0	0	0		3
GO:0008969	phosphohistidine phosphatase activity	0	1	1	1		0	0	0		0	0	0	0	0	0	0	0	0	0	0	0	0	0	0	0	0		3
GO:0009055	electron carrier activity	0	1	1	1		0	0	0		0	0	0	0	0	0	0	0	0	0	0	0	0	0	0	0	0		3
GO:0015002	heme-copper terminal oxidase activity	0	1	1	1		0	0	0		0	0	0	0	0	0	0	0	0	0	0	0	0	0	0	0	0		3
GO:0015035	protein disulfide oxidoreductase activity	0	1	1	1		0	0	0		0	0	0	0	0	0	0	0	0	0	0	0	0	0	0	0	0		3
GO:0015036	disulfide oxidoreductase activity	0	1	1	1		0	0	0		0	0	0	0	0	0	0	0	0	0	0	0	0	0	0	0	0		3
GO:0015077	monovalent inorganic cation transmembrane transporter activity	0	1	0	1		0	0	0		0	0	1	0	0	0	0	0	0	0	0	0	0	0	0	0	0		3
GO:0016668	oxidoreductase activity, acting on a sulfur group of donors, NAD(P) as acceptor	0	1	1	1		0	0	0		0	0	0	0	0	0	0	0	0	0	0	0	0	0	0	0	0		3
GO:0016675	oxidoreductase activity, acting on a heme group of donors	0	1	1	1		0	0	0		0	0	0	0	0	0	0	0	0	0	0	0	0	0	0	0	0		3
GO:0016676	oxidoreductase activity, acting on a heme group of donors, oxygen as acceptor	0	1	1	1		0	0	0		0	0	0	0	0	0	0	0	0	0	0	0	0	0	0	0	0		3
GO:0016679	oxidoreductase activity, acting on diphenols and related substances as donors	0	1	1	1		0	0	0		0	0	0	0	0	0	0	0	0	0	0	0	0	0	0	0	0		3
GO:0016681	oxidoreductase activity, acting on diphenols and related substances as donors, cytochrome as acceptor	0	1	1	1		0	0	0		0	0	0	0	0	0	0	0	0	0	0	0	0	0	0	0	0		3
GO:0016877	ligase activity, forming carbon-sulfur bonds	0	1	0	0		0	0	0		0	0	0	0	0	0	0	0	1	1	0	0	0	0	0	0	0		3
GO:0017137	Rab GTPase binding	0	0	0	0		0	0	1		1	1	0	0	0	0	0	0	0	0	0	0	0	0	0	0	0		3
GO:0019208	phosphatase regulator activity	0	1	1	1		0	0	0		0	0	0	0	0	0	0	0	0	0	0	0	0	0	0	0	0		3
GO:0019781	NEDD8 activating enzyme activity	0	1	0	0		0	0	0		0	0	0	0	0	0	0	0	1	1	0	0	0	0	0	0	0		3
GO:0019888	protein phosphatase regulator activity	0	1	1	1		0	0	0		0	0	0	0	0	0	0	0	0	0	0	0	0	0	0	0	0		3
GO:0019904	protein domain specific binding	0	0	0	0		0	0	1		1	1	0	0	0	0	0	0	0	0	0	0	0	0	0	0	0		3
GO:0031072	heat shock protein binding	0	1	1	1		0	0	0		0	0	0	0	0	0	0	0	0	0	0	0	0	0	0	0	0		3
GO:0031369	translation initiation factor binding	0	1	1	1		0	0	0		0	0	0	0	0	0	0	0	0	0	0	0	0	0	0	0	0		3
GO:0031370	eukaryotic initiation factor 4G binding	0	1	1	1		0	0	0		0	0	0	0	0	0	0	0	0	0	0	0	0	0	0	0	0		3
GO:0031386	protein tag	0	1	1	1		0	0	0		0	0	0	0	0	0	0	0	0	0	0	0	0	0	0	0	0		3
GO:0036402	proteasome-activating ATPase activity	0	1	1	1		0	0	0		0	0	0	0	0	0	0	0	0	0	0	0	0	0	0	0	0		3
GO:0043022	ribosome binding	0	1	1	1		0	0	0		0	0	0	0	0	0	0	0	0	0	0	0	0	0	0	0	0		3
GO:0043130	ubiquitin binding	0	1	1	1		0	0	0		0	0	0	0	0	0	0	0	0	0	0	0	0	0	0	0	0		3
GO:0044212	transcription regulatory region DNA binding	0	0	0	0		0	0	1		1	0	0	0	0	1	0	0	0	0	0	0	0	0	0	0	0		3
GO:0046914	transition metal ion binding	0	0	0	0		0	0	1		1	1	0	0	0	0	0	0	0	0	0	0	0	0	0	0	0		3
GO:0046933	proton-transporting ATP synthase activity, rotational mechanism	0	1	1	1		0	0	0		0	0	0	0	0	0	0	0	0	0	0	0	0	0	0	0	0		3
GO:0070628	proteasome binding	0	1	1	1		0	0	0		0	0	0	0	0	0	0	0	0	0	0	0	0	0	0	0	0		3
GO:0001104	RNA polymerase II transcription cofactor activity	0	0	0	0		1	0	1		0	0	0	0	0	0	0	0	0	0	0	0	0	0	0	0	0		2
GO:0051011	microtubule minus-end binding	0	0	0	0		1	0	1		0	0	0	0	0	0	0	0	0	0	0	0	0	0	0	0	0		2
GO:0051287	NAD binding	0	0	0	1		1	0	0		0	0	0	0	0	0	0	0	0	0	0	0	0	0	0	0	0		2
GO:0005310	dicarboxylic acid transmembrane transporter activity	0	0	0	0		0	1	0		0	0	0	0	0	0	0	0	0	0	0	0	0	0	0	0	1		2
GO:0005342	organic acid transmembrane transporter activity	0	0	0	0		0	1	0		0	0	1	0	0	0	0	0	0	0	0	0	0	0	0	0	0		2
GO:0015103	inorganic anion transmembrane transporter activity	0	0	0	0		0	1	0		0	0	1	0	0	0	0	0	0	0	0	0	0	0	0	0	0		2
GO:0015140	malate transmembrane transporter activity	0	0	0	0		0	1	0		0	0	0	0	0	0	0	0	0	0	0	0	0	0	0	0	1		2
GO:0015291	secondary active transmembrane transporter activity	0	0	0	0		0	1	0		0	0	1	0	0	0	0	0	0	0	0	0	0	0	0	0	0		2
GO:0016614	oxidoreductase activity, acting on CH-OH group of donors	0	0	0	0		0	1	0		0	0	0	0	0	0	0	0	0	0	0	0	0	0	0	1	0		2
GO:0046943	carboxylic acid transmembrane transporter activity	0	0	0	0		0	1	0		0	0	1	0	0	0	0	0	0	0	0	0	0	0	0	0	0		2
GO:1901682	sulfur compound transmembrane transporter activity	0	0	0	0		0	1	0		0	0	0	0	0	0	0	1	0	0	0	0	0	0	0	0	0		2
GO:0003690	double-stranded DNA binding	0	0	0	0		0	0	1		1	0	0	0	0	0	0	0	0	0	0	0	0	0	0	0	0		2
GO:0003998	acylphosphatase activity	1	0	0	0		0	0	0		0	0	0	0	0	0	0	0	0	0	0	0	0	0	1	0	0		2
GO:0004332	fructose-bisphosphate aldolase activity	0	0	1	1		0	0	0		0	0	0	0	0	0	0	0	0	0	0	0	0	0	0	0	0		2
GO:0004871	signal transducer activity	1	0	0	0		0	0	0		1	0	0	0	0	0	0	0	0	0	0	0	0	0	0	0	0		2
GO:0008168	methyltransferase activity	0	0	0	0		0	0	1		0	0	0	0	1	0	0	0	0	0	0	0	0	0	0	0	0		2
GO:0016278	lysine N-methyltransferase activity	0	0	0	0		0	0	1		0	1	0	0	0	0	0	0	0	0	0	0	0	0	0	0	0		2
GO:0016279	protein-lysine N-methyltransferase activity	0	0	0	0		0	0	1		0	1	0	0	0	0	0	0	0	0	0	0	0	0	0	0	0		2
GO:0016410	N-acyltransferase activity	0	0	0	0		0	0	1		0	0	0	0	0	1	0	0	0	0	0	0	0	0	0	0	0		2
GO:0016615	malate dehydrogenase activity	0	0	1	1		0	0	0		0	0	0	0	0	0	0	0	0	0	0	0	0	0	0	0	0		2
GO:0016667	oxidoreductase activity, acting on a sulfur group of donors	0	1	0	1		0	0	0		0	0	0	0	0	0	0	0	0	0	0	0	0	0	0	0	0		2
GO:0018024	histone-lysine N-methyltransferase activity	0	0	0	0		0	0	1		0	1	0	0	0	0	0	0	0	0	0	0	0	0	0	0	0		2
GO:0019900	kinase binding	0	0	0	0		0	0	1		0	1	0	0	0	0	0	0	0	0	0	0	0	0	0	0	0		2
GO:0019901	protein kinase binding	0	0	0	0		0	0	1		0	1	0	0	0	0	0	0	0	0	0	0	0	0	0	0	0		2
GO:0030234	enzyme regulator activity	0	0	0	0		0	0	0		1	1	0	0	0	0	0	0	0	0	0	0	0	0	0	0	0		2
GO:0031490	chromatin DNA binding	0	0	0	0		0	0	1		0	1	0	0	0	0	0	0	0	0	0	0	0	0	0	0	0		2
GO:0031491	nucleosome binding	0	0	0	0		0	0	1		0	0	0	0	0	1	0	0	0	0	0	0	0	0	0	0	0		2
GO:0031625	ubiquitin protein ligase binding	0	0	0	1		0	0	0		0	0	0	0	0	0	1	0	0	0	0	0	0	0	0	0	0		2
GO:0042802	identical protein binding	0	0	0	0		0	0	0		1	0	0	1	0	0	0	0	0	0	0	0	0	0	0	0	0		2
GO:0044389	ubiquitin-like protein ligase binding	0	0	0	1		0	0	0		0	0	0	0	0	0	1	0	0	0	0	0	0	0	0	0	0		2
GO:0044390	ubiquitin-like protein conjugating enzyme binding	0	0	1	1		0	0	0		0	0	0	0	0	0	0	0	0	0	0	0	0	0	0	0	0		2
GO:0046983	protein dimerization activity	0	0	0	0		0	0	0		1	0	0	1	0	0	0	0	0	0	0	0	0	0	0	0	0		2
GO:0098772	molecular function regulator	0	0	0	0		0	0	0		1	1	0	0	0	0	0	0	0	0	0	0	0	0	0	0	0		2
GO:1904264	ubiquitin protein ligase activity involved in ERAD pathway	0	0	1	1		0	0	0		0	0	0	0	0	0	0	0	0	0	0	0	0	0	0	0	0		2
GO:0003774	motor activity	0	0	0	0		1	0	0		0	0	0	0	0	0	0	0	0	0	0	0	0	0	0	0	0		1
GO:0004034	aldose 1-epimerase activity	0	0	0	0		0	1	0		0	0	0	0	0	0	0	0	0	0	0	0	0	0	0	0	0		1
GO:0004368	glycerol-3-phosphate dehydrogenase activity	0	0	0	0		0	1	0		0	0	0	0	0	0	0	0	0	0	0	0	0	0	0	0	0		1
GO:0015116	sulfate transmembrane transporter activity	0	0	0	0		0	1	0		0	0	0	0	0	0	0	0	0	0	0	0	0	0	0	0	0		1
GO:0015117	thiosulfate transmembrane transporter activity	0	0	0	0		0	1	0		0	0	0	0	0	0	0	0	0	0	0	0	0	0	0	0	0		1
GO:0015297	antiporter activity	0	0	0	0		0	1	0		0	0	0	0	0	0	0	0	0	0	0	0	0	0	0	0	0		1
GO:0015301	anion:anion antiporter activity	0	0	0	0		0	1	0		0	0	0	0	0	0	0	0	0	0	0	0	0	0	0	0	0		1
GO:0016901	oxidoreductase activity, acting on the CH-OH group of donors, quinone or similar compound as acceptor	0	0	0	0		0	1	0		0	0	0	0	0	0	0	0	0	0	0	0	0	0	0	0	0		1
GO:0042578	phosphoric ester hydrolase activity	0	0	0	0		0	1	0		0	0	0	0	0	0	0	0	0	0	0	0	0	0	0	0	0		1
GO:0099516	ion antiporter activity	0	0	0	0		0	1	0		0	0	0	0	0	0	0	0	0	0	0	0	0	0	0	0	0		1
GO:1901677	phosphate transmembrane transporter activity	0	0	0	0		0	1	0		0	0	0	0	0	0	0	0	0	0	0	0	0	0	0	0	0		1
GO:0000175	3'-5'-exoribonuclease activity	0	0	0	0		0	0	0		0	1	0	0	0	0	0	0	0	0	0	0	0	0	0	0	0		1
GO:0000287	magnesium ion binding	0	0	0	0		0	0	0		0	0	0	0	0	0	0	0	0	0	0	0	0	0	0	1	0		1
GO:0000976	transcription regulatory region sequence-specific DNA binding	0	0	0	0		0	0	0		1	0	0	0	0	0	0	0	0	0	0	0	0	0	0	0	0		1
GO:0000981	RNA polymerase II transcription factor activity, sequence-specific DNA binding	0	0	0	0		0	0	0		1	0	0	0	0	0	0	0	0	0	0	0	0	0	0	0	0		1
GO:0000982	transcription factor activity, RNA polymerase II core promoter proximal region sequence-specific binding	0	0	0	0		0	0	0		1	0	0	0	0	0	0	0	0	0	0	0	0	0	0	0	0		1
GO:0001046	core promoter sequence-specific DNA binding	0	0	0	0		0	0	1		0	0	0	0	0	0	0	0	0	0	0	0	0	0	0	0	0		1
GO:0001047	core promoter binding	0	0	0	0		0	0	1		0	0	0	0	0	0	0	0	0	0	0	0	0	0	0	0	0		1
GO:0001071	nucleic acid binding transcription factor activity	0	0	0	0		0	0	0		1	0	0	0	0	0	0	0	0	0	0	0	0	0	0	0	0		1
GO:0001075	transcription factor activity, RNA polymerase II core promoter sequence-specific binding involved in preinitiation complex assembly	0	0	0	0		0	0	1		0	0	0	0	0	0	0	0	0	0	0	0	0	0	0	0	0		1
GO:0001077	transcriptional activator activity, RNA polymerase II core promoter proximal region sequence-specific binding	0	0	0	0		0	0	0		1	0	0	0	0	0	0	0	0	0	0	0	0	0	0	0	0		1
GO:0001228	transcriptional activator activity, RNA polymerase II transcription regulatory region sequence-specific binding	0	0	0	0		0	0	0		1	0	0	0	0	0	0	0	0	0	0	0	0	0	0	0	0		1
GO:0001653	peptide receptor activity	0	0	0	0		0	0	0		0	0	1	0	0	0	0	0	0	0	0	0	0	0	0	0	0		1
GO:0001882	nucleoside binding	0	0	0	1		0	0	0		0	0	0	0	0	0	0	0	0	0	0	0	0	0	0	0	0		1
GO:0001883	purine nucleoside binding	0	0	0	1		0	0	0		0	0	0	0	0	0	0	0	0	0	0	0	0	0	0	0	0		1
GO:0003678	DNA helicase activity	0	0	0	0		0	0	1		0	0	0	0	0	0	0	0	0	0	0	0	0	0	0	0	0		1
GO:0003689	DNA clamp loader activity	0	0	0	0		0	0	0		0	0	0	0	1	0	0	0	0	0	0	0	0	0	0	0	0		1
GO:0003700	transcription factor activity, sequence-specific DNA binding	0	0	0	0		0	0	0		1	0	0	0	0	0	0	0	0	0	0	0	0	0	0	0	0		1
GO:0003714	transcription corepressor activity	0	0	0	0		0	0	1		0	0	0	0	0	0	0	0	0	0	0	0	0	0	0	0	0		1
GO:0003746	translation elongation factor activity	0	1	0	0		0	0	0		0	0	0	0	0	0	0	0	0	0	0	0	0	0	0	0	0		1
GO:0003755	peptidyl-prolyl cis-trans isomerase activity	0	1	0	0		0	0	0		0	0	0	0	0	0	0	0	0	0	0	0	0	0	0	0	0		1
GO:0003823	antigen binding	0	0	0	0		0	0	0		0	0	0	1	0	0	0	0	0	0	0	0	0	0	0	0	0		1
GO:0003887	DNA-directed DNA polymerase activity	0	0	0	0		0	0	1		0	0	0	0	0	0	0	0	0	0	0	0	0	0	0	0	0		1
GO:0004003	ATP-dependent DNA helicase activity	0	0	0	0		0	0	1		0	0	0	0	0	0	0	0	0	0	0	0	0	0	0	0	0		1
GO:0004175	endopeptidase activity	0	0	0	0		0	0	0		0	0	1	0	0	0	0	0	0	0	0	0	0	0	0	0	0		1
GO:0004252	serine-type endopeptidase activity	0	0	0	0		0	0	0		0	0	1	0	0	0	0	0	0	0	0	0	0	0	0	0	0		1
GO:0004333	fumarate hydratase activity	0	0	0	0		0	0	0		0	0	0	0	0	0	0	0	0	0	0	0	0	0	0	1	0		1
GO:0004364	glutathione transferase activity	0	0	0	0		0	0	0		0	0	0	0	0	0	1	0	0	0	0	0	0	0	0	0	0		1
GO:0004519	endonuclease activity	0	0	0	0		0	0	0		0	0	0	0	1	0	0	0	0	0	0	0	0	0	0	0	0		1
GO:0004521	endoribonuclease activity	0	0	0	0		0	0	0		0	0	0	0	1	0	0	0	0	0	0	0	0	0	0	0	0		1
GO:0004527	exonuclease activity	0	0	0	0		0	0	0		0	1	0	0	0	0	0	0	0	0	0	0	0	0	0	0	0		1
GO:0004532	exoribonuclease activity	0	0	0	0		0	0	0		0	1	0	0	0	0	0	0	0	0	0	0	0	0	0	0	0		1
GO:0004553	hydrolase activity, hydrolyzing O-glycosyl compounds	0	0	0	0		0	0	0		0	0	1	0	0	0	0	0	0	0	0	0	0	0	0	0	0		1
GO:0004568	chitinase activity	0	0	0	0		0	0	0		0	0	1	0	0	0	0	0	0	0	0	0	0	0	0	0	0		1
GO:0004702	signal transducer, downstream of receptor, with serine/threonine kinase activity	0	0	0	0		0	0	0		1	0	0	0	0	0	0	0	0	0	0	0	0	0	0	0	0		1
GO:0004712	protein serine/threonine/tyrosine kinase activity	0	0	0	0		0	0	1		0	0	0	0	0	0	0	0	0	0	0	0	0	0	0	0	0		1
GO:0004713	protein tyrosine kinase activity	0	0	0	0		0	0	0		1	0	0	0	0	0	0	0	0	0	0	0	0	0	0	0	0		1
GO:0004791	thioredoxin-disulfide reductase activity	0	1	0	0		0	0	0		0	0	0	0	0	0	0	0	0	0	0	0	0	0	0	0	0		1
GO:0004825	methionine-tRNA ligase activity	0	0	0	0		0	0	0		0	0	0	0	0	0	0	0	0	1	0	0	0	0	0	0	0		1
GO:0004866	endopeptidase inhibitor activity	0	0	0	0		0	0	0		0	0	1	0	0	0	0	0	0	0	0	0	0	0	0	0	0		1
GO:0004872	receptor activity	1	0	0	0		0	0	0		0	0	0	0	0	0	0	0	0	0	0	0	0	0	0	0	0		1
GO:0004888	transmembrane signaling receptor activity	1	0	0	0		0	0	0		0	0	0	0	0	0	0	0	0	0	0	0	0	0	0	0	0		1
GO:0004930	G-protein coupled receptor activity	0	0	0	0		0	0	0		0	0	1	0	0	0	0	0	0	0	0	0	0	0	0	0	0		1
GO:0005057	signal transducer activity, downstream of receptor	0	0	0	0		0	0	0		1	0	0	0	0	0	0	0	0	0	0	0	0	0	0	0	0		1
GO:0005088	Ras guanyl-nucleotide exchange factor activity	0	0	0	0		0	0	0		1	0	0	0	0	0	0	0	0	0	0	0	0	0	0	0	0		1
GO:0005102	receptor binding	0	0	0	0		0	0	0		0	0	1	0	0	0	0	0	0	0	0	0	0	0	0	0	0		1
GO:0005244	voltage-gated ion channel activity	0	0	0	0		0	0	0		1	0	0	0	0	0	0	0	0	0	0	0	0	0	0	0	0		1
GO:0005245	voltage-gated calcium channel activity	0	0	0	0		0	0	0		1	0	0	0	0	0	0	0	0	0	0	0	0	0	0	0	0		1
GO:0005319	lipid transporter activity	0	0	0	0		0	0	0		0	0	1	0	0	0	0	0	0	0	0	0	0	0	0	0	0		1
GO:0005484	SNAP receptor activity	0	0	0	0		0	0	0		0	0	0	0	1	0	0	0	0	0	0	0	0	0	0	0	0		1
GO:0005506	iron ion binding	0	0	0	0		0	0	0		0	0	1	0	0	0	0	0	0	0	0	0	0	0	0	0	0		1
GO:0005509	calcium ion binding	0	0	0	0		0	0	0		0	0	1	0	0	0	0	0	0	0	0	0	0	0	0	0	0		1
GO:0005525	GTP binding	0	0	0	1		0	0	0		0	0	0	0	0	0	0	0	0	0	0	0	0	0	0	0	0		1
GO:0008013	beta-catenin binding	0	0	0	0		0	0	0		0	1	0	0	0	0	0	0	0	0	0	0	0	0	0	0	0		1
GO:0008061	chitin binding	0	0	0	0		0	0	0		0	0	1	0	0	0	0	0	0	0	0	0	0	0	0	0	0		1
GO:0008080	N-acetyltransferase activity	0	0	0	0		0	0	1		0	0	0	0	0	0	0	0	0	0	0	0	0	0	0	0	0		1
GO:0008084	imaginal disc growth factor receptor binding	0	0	0	0		0	0	0		0	0	0	1	0	0	0	0	0	0	0	0	0	0	0	0	0		1
GO:0008173	RNA methyltransferase activity	0	0	0	0		0	0	0		0	0	0	0	1	0	0	0	0	0	0	0	0	0	0	0	0		1
GO:0008188	neuropeptide receptor activity	0	0	0	0		0	0	0		0	0	1	0	0	0	0	0	0	0	0	0	0	0	0	0	0		1
GO:0008227	G-protein coupled amine receptor activity	0	0	0	0		0	0	0		0	0	1	0	0	0	0	0	0	0	0	0	0	0	0	0	0		1
GO:0008233	peptidase activity	0	0	0	0		0	0	0		0	0	1	0	0	0	0	0	0	0	0	0	0	0	0	0	0		1
GO:0008236	serine-type peptidase activity	0	0	0	0		0	0	0		0	0	1	0	0	0	0	0	0	0	0	0	0	0	0	0	0		1
GO:0008271	secondary active sulfate transmembrane transporter activity	0	0	0	0		0	0	0		0	0	0	0	0	0	0	1	0	0	0	0	0	0	0	0	0		1
GO:0008307	structural constituent of muscle	0	0	0	0		0	0	0		0	0	1	0	0	0	0	0	0	0	0	0	0	0	0	0	0		1
GO:0008312	7S RNA binding	0	0	0	0		0	0	0		0	0	0	0	0	1	0	0	0	0	0	0	0	0	0	0	0		1
GO:0008408	3'-5' exonuclease activity	0	0	0	0		0	0	0		0	1	0	0	0	0	0	0	0	0	0	0	0	0	0	0	0		1
GO:0008484	sulfuric ester hydrolase activity	0	0	0	0		0	0	0		0	0	1	0	0	0	0	0	0	0	0	0	0	0	0	0	0		1
GO:0008527	taste receptor activity	1	0	0	0		0	0	0		0	0	0	0	0	0	0	0	0	0	0	0	0	0	0	0	0		1
GO:0008528	G-protein coupled peptide receptor activity	0	0	0	0		0	0	0		0	0	1	0	0	0	0	0	0	0	0	0	0	0	0	0	0		1
GO:0008536	Ran GTPase binding	0	0	0	0		0	0	1		0	0	0	0	0	0	0	0	0	0	0	0	0	0	0	0	0		1
GO:0008568	microtubule-severing ATPase activity	0	0	0	0		0	0	0		0	0	0	0	0	0	0	0	0	1	0	0	0	0	0	0	0		1
GO:0015020	glucuronosyltransferase activity	0	0	0	0		0	0	0		0	0	1	0	0	0	0	0	0	0	0	0	0	0	0	0	0		1
GO:0015106	bicarbonate transmembrane transporter activity	0	0	0	0		0	0	0		0	0	0	0	0	0	0	1	0	0	0	0	0	0	0	0	0		1
GO:0015171	amino acid transmembrane transporter activity	0	0	0	0		0	0	0		0	0	1	0	0	0	0	0	0	0	0	0	0	0	0	0	0		1
GO:0015248	sterol transporter activity	0	0	0	0		0	0	0		0	0	0	1	0	0	0	0	0	0	0	0	0	0	0	0	0		1
GO:0015293	symporter activity	0	0	0	0		0	0	0		0	0	1	0	0	0	0	0	0	0	0	0	0	0	0	0	0		1
GO:0015294	solute:cation symporter activity	0	0	0	0		0	0	0		0	0	1	0	0	0	0	0	0	0	0	0	0	0	0	0	0		1
GO:0015370	solute:sodium symporter activity	0	0	0	0		0	0	0		0	0	1	0	0	0	0	0	0	0	0	0	0	0	0	0	0		1
GO:0015385	sodium:proton antiporter activity	0	0	0	0		0	0	0		0	1	0	0	0	0	0	0	0	0	0	0	0	0	0	0	0		1
GO:0016209	antioxidant activity	0	1	0	0		0	0	0		0	0	0	0	0	0	0	0	0	0	0	0	0	0	0	0	0		1
GO:0016407	acetyltransferase activity	0	0	0	0		0	0	1		0	0	0	0	0	0	0	0	0	0	0	0	0	0	0	0	0		1
GO:0016620	oxidoreductase activity, acting on the aldehyde or oxo group of donors, NAD or NADP as acceptor	0	0	0	0		0	0	0		0	0	0	1	0	0	0	0	0	0	0	0	0	0	0	0	0		1
GO:0016702	oxidoreductase activity, acting on single donors with incorporation of molecular oxygen, incorporation of two atoms of oxygen	0	0	0	0		0	0	0		1	0	0	0	0	0	0	0	0	0	0	0	0	0	0	0	0		1
GO:0016705	oxidoreductase activity, acting on paired donors, with incorporation or reduction of molecular oxygen	0	0	0	0		0	0	0		0	0	1	0	0	0	0	0	0	0	0	0	0	0	0	0	0		1
GO:0016787	hydrolase activity	0	0	0	0		0	0	0		0	0	1	0	0	0	0	0	0	0	0	0	0	0	0	0	0		1
GO:0016796	exonuclease activity, active with either ribo- or deoxyribonucleic acids and producing 5'-phosphomonoesters	0	0	0	0		0	0	0		0	1	0	0	0	0	0	0	0	0	0	0	0	0	0	0	0		1
GO:0016798	hydrolase activity, acting on glycosyl bonds	0	0	0	0		0	0	0		0	0	1	0	0	0	0	0	0	0	0	0	0	0	0	0	0		1
GO:0016857	racemase and epimerase activity, acting on carbohydrates and derivatives	0	0	0	0		0	0	0		0	0	0	0	0	0	0	0	0	0	0	0	0	0	0	1	0		1
GO:0016859	cis-trans isomerase activity	0	1	0	0		0	0	0		0	0	0	0	0	0	0	0	0	0	0	0	0	0	0	0	0		1
GO:0016896	exoribonuclease activity, producing 5'-phosphomonoesters	0	0	0	0		0	0	0		0	1	0	0	0	0	0	0	0	0	0	0	0	0	0	0	0		1
GO:0016903	oxidoreductase activity, acting on the aldehyde or oxo group of donors	0	0	0	0		0	0	0		0	0	0	1	0	0	0	0	0	0	0	0	0	0	0	0	0		1
GO:0017025	TBP-class protein binding	0	1	0	0		0	0	0		0	0	0	0	0	0	0	0	0	0	0	0	0	0	0	0	0		1
GO:0017056	structural constituent of nuclear pore	0	0	0	0		0	0	1		0	0	0	0	0	0	0	0	0	0	0	0	0	0	0	0	0		1
GO:0017112	Rab guanyl-nucleotide exchange factor activity	0	0	0	0		0	0	0		0	0	0	0	1	0	0	0	0	0	0	0	0	0	0	0	0		1
GO:0017127	cholesterol transporter activity	0	0	0	0		0	0	0		0	0	0	1	0	0	0	0	0	0	0	0	0	0	0	0	0		1
GO:0017171	serine hydrolase activity	0	0	0	0		0	0	0		0	0	1	0	0	0	0	0	0	0	0	0	0	0	0	0	0		1
GO:0019001	guanyl nucleotide binding	0	0	0	1		0	0	0		0	0	0	0	0	0	0	0	0	0	0	0	0	0	0	0	0		1
GO:0019531	oxalate transmembrane transporter activity	0	0	0	0		0	0	0		0	0	0	0	0	0	0	1	0	0	0	0	0	0	0	0	0		1
GO:0020037	heme binding	0	0	0	0		0	0	0		0	0	1	0	0	0	0	0	0	0	0	0	0	0	0	0	0		1
GO:0022832	voltage-gated channel activity	0	0	0	0		0	0	0		1	0	0	0	0	0	0	0	0	0	0	0	0	0	0	0	0		1
GO:0022890	inorganic cation transmembrane transporter activity	0	0	0	0		0	0	0		0	0	1	0	0	0	0	0	0	0	0	0	0	0	0	0	0		1
GO:0030276	clathrin binding	0	0	0	0		0	0	0		1	0	0	0	0	0	0	0	0	0	0	0	0	0	0	0	0		1
GO:0030414	peptidase inhibitor activity	0	0	0	0		0	0	0		0	0	1	0	0	0	0	0	0	0	0	0	0	0	0	0	0		1
GO:0031208	POZ domain binding	0	0	0	0		0	0	0		1	0	0	0	0	0	0	0	0	0	0	0	0	0	0	0	0		1
GO:0032549	ribonucleoside binding	0	0	0	1		0	0	0		0	0	0	0	0	0	0	0	0	0	0	0	0	0	0	0	0		1
GO:0032550	purine ribonucleoside binding	0	0	0	1		0	0	0		0	0	0	0	0	0	0	0	0	0	0	0	0	0	0	0	0		1
GO:0032561	guanyl ribonucleotide binding	0	0	0	1		0	0	0		0	0	0	0	0	0	0	0	0	0	0	0	0	0	0	0	0		1
GO:0032947	protein complex scaffold	0	0	0	0		0	0	0		0	1	0	0	0	0	0	0	0	0	0	0	0	0	0	0	0		1
GO:0033041	sweet taste receptor activity	1	0	0	0		0	0	0		0	0	0	0	0	0	0	0	0	0	0	0	0	0	0	0	0		1
GO:0033170	protein-DNA loading ATPase activity	0	0	0	0		0	0	0		0	0	0	0	1	0	0	0	0	0	0	0	0	0	0	0	0		1
GO:0034040	lipid-transporting ATPase activity	0	0	0	0		0	0	0		0	0	0	1	0	0	0	0	0	0	0	0	0	0	0	0	0		1
GO:0034041	sterol-transporting ATPase activity	0	0	0	0		0	0	0		0	0	0	1	0	0	0	0	0	0	0	0	0	0	0	0	0		1
GO:0034061	DNA polymerase activity	0	0	0	0		0	0	1		0	0	0	0	0	0	0	0	0	0	0	0	0	0	0	0	0		1
GO:0035064	methylated histone binding	0	0	0	0		0	0	1		0	0	0	0	0	0	0	0	0	0	0	0	0	0	0	0	0		1
GO:0035591	signaling adaptor activity	0	0	0	0		0	0	0		1	0	0	0	0	0	0	0	0	0	0	0	0	0	0	0	0		1
GO:0038023	signaling receptor activity	1	0	0	0		0	0	0		0	0	0	0	0	0	0	0	0	0	0	0	0	0	0	0	0		1
GO:0042800	histone methyltransferase activity (H3-K4 specific)	0	0	0	0		0	0	1		0	0	0	0	0	0	0	0	0	0	0	0	0	0	0	0	0		1
GO:0042803	protein homodimerization activity	0	0	0	0		0	0	0		0	0	0	1	0	0	0	0	0	0	0	0	0	0	0	0	0		1
GO:0043565	sequence-specific DNA binding	0	0	0	0		0	0	0		1	0	0	0	0	0	0	0	0	0	0	0	0	0	0	0	0		1
GO:0046873	metal ion transmembrane transporter activity	0	0	0	0		0	0	0		0	0	1	0	0	0	0	0	0	0	0	0	0	0	0	0	0		1
GO:0046906	tetrapyrrole binding	0	0	0	0		0	0	0		0	0	1	0	0	0	0	0	0	0	0	0	0	0	0	0	0		1
GO:0047134	protein-disulfide reductase activity	0	1	0	0		0	0	0		0	0	0	0	0	0	0	0	0	0	0	0	0	0	0	0	0		1
GO:0048037	cofactor binding	0	0	0	0		0	0	0		0	0	0	1	0	0	0	0	0	0	0	0	0	0	0	0	0		1
GO:0051015	actin filament binding	0	0	0	0		0	0	0		0	0	0	1	0	0	0	0	0	0	0	0	0	0	0	0	0		1
GO:0051213	dioxygenase activity	0	0	0	0		0	0	0		1	0	0	0	0	0	0	0	0	0	0	0	0	0	0	0	0		1
GO:0060089	molecular transducer activity	1	0	0	0		0	0	0		0	0	0	0	0	0	0	0	0	0	0	0	0	0	0	0	0		1
GO:0060090	binding, bridging	0	0	0	0		0	0	0		0	1	0	0	0	0	0	0	0	0	0	0	0	0	0	0	0		1
GO:0061134	peptidase regulator activity	0	0	0	0		0	0	0		0	0	1	0	0	0	0	0	0	0	0	0	0	0	0	0	0		1
GO:0061135	endopeptidase regulator activity	0	0	0	0		0	0	0		0	0	1	0	0	0	0	0	0	0	0	0	0	0	0	0	0		1
GO:0070011	peptidase activity, acting on L-amino acid peptides	0	0	0	0		0	0	0		0	0	1	0	0	0	0	0	0	0	0	0	0	0	0	0	0		1
GO:0070182	DNA polymerase binding	0	0	0	0		0	0	0		0	0	0	0	0	1	0	0	0	0	0	0	0	0	0	0	0		1
GO:0070491	repressing transcription factor binding	0	0	0	0		0	0	0		1	0	0	0	0	0	0	0	0	0	0	0	0	0	0	0	0		1
GO:0070851	growth factor receptor binding	0	0	0	0		0	0	0		0	0	1	0	0	0	0	0	0	0	0	0	0	0	0	0	0		1
GO:0099600	transmembrane receptor activity	1	0	0	0		0	0	0		0	0	0	0	0	0	0	0	0	0	0	0	0	0	0	0	0		1
GO:1990837	sequence-specific double-stranded DNA binding	0	0	0	0		0	0	0		1	0	0	0	0	0	0	0	0	0	0	0	0	0	0	0	0		1

## Sheet: process
		Ranked list based on:					List of genes:				List of genes based on expression change and testis specificity
		Testis specificity index	Transcript level in apical region	Transcript level in middle region	Transcript level in basal region		Have significant change	Transcript level significantly increases	Transcript level significantly decreases		decreases	significantly decreases	increases	significantly increases	decreases	significantly decreases	increases	significantly increases	decreases	significantly decreases	increases	significantly increases	decreases	significantly decreases	increases	significantly increases	significantly increases		GO term occurance out of 22 categories
GO	description										-2-0_d	-2-0_sd	-2-0_i	-2-0_si	0-2_d	0-2_sd	0-2_i	0-2_si	2-4_d	2-4_sd	2-4_i	2-4_si	4-_d	4-_sd	4-_i	4-_si	5-_si
GO:0009987	cellular process	0	1	1	1		1	0	1		1	1	0	0	1	1	1	1	1	1	0	0	0	0	0	0	0		13
GO:0044237	cellular metabolic process	1	1	1	1		1	0	1		1	1	0	0	1	1	1	0	1	1	0	0	0	0	0	0	0		13
GO:0043412	macromolecule modification	1	1	1	1		1	0	1		1	1	0	0	1	1	0	0	1	1	0	0	0	0	0	0	0		12
GO:0044260	cellular macromolecule metabolic process	1	1	1	1		1	0	1		1	1	0	0	1	1	0	0	1	1	0	0	0	0	0	0	0		12
GO:0072594	establishment of protein localization to organelle	1	1	1	1		1	1	1		0	0	0	0	0	1	0	0	0	0	1	0	0	0	1	1	0		11
GO:0006464	cellular protein modification process	1	1	1	1		1	0	1		0	1	0	0	1	1	0	0	1	1	0	0	0	0	0	0	0		11
GO:0036211	protein modification process	1	1	1	1		1	0	1		0	1	0	0	1	1	0	0	1	1	0	0	0	0	0	0	0		11
GO:0044267	cellular protein metabolic process	1	1	1	1		1	0	1		0	1	0	0	1	1	0	0	1	1	0	0	0	0	0	0	0		11
GO:0034641	cellular nitrogen compound metabolic process	1	1	1	0		1	0	1		1	1	0	0	1	1	0	0	1	1	0	0	0	0	0	0	0		11
GO:0009141	nucleoside triphosphate metabolic process	1	1	1	1		1	1	0		0	0	0	1	0	0	0	0	0	0	0	0	0	0	1	1	1		10
GO:0009144	purine nucleoside triphosphate metabolic process	1	1	1	1		1	1	0		0	0	0	1	0	0	0	0	0	0	0	0	0	0	1	1	1		10
GO:0009199	ribonucleoside triphosphate metabolic process	1	1	1	1		1	1	0		0	0	0	1	0	0	0	0	0	0	0	0	0	0	1	1	1		10
GO:0009205	purine ribonucleoside triphosphate metabolic process	1	1	1	1		1	1	0		0	0	0	1	0	0	0	0	0	0	0	0	0	0	1	1	1		10
GO:0046034	ATP metabolic process	1	1	1	1		1	1	0		0	0	0	1	0	0	0	0	0	0	0	0	0	0	1	1	1		10
GO:0007283	spermatogenesis	1	1	1	1		1	0	1		0	0	0	0	0	0	0	0	1	1	0	1	1	0	0	0	0		10
GO:0008152	metabolic process	0	1	1	1		1	0	1		0	1	0	0	1	1	1	0	0	1	0	0	0	0	0	0	0		10
GO:0016043	cellular component organization	0	1	1	1		1	0	1		1	1	0	0	1	1	0	0	0	1	0	0	0	0	0	0	0		10
GO:0033365	protein localization to organelle	1	1	1	1		1	0	1		0	0	0	0	0	1	0	0	0	0	1	0	0	0	1	1	0		10
GO:0043933	macromolecular complex subunit organization	1	1	1	1		1	0	1		0	1	0	0	0	1	0	0	1	1	0	0	0	0	0	0	0		10
GO:0044238	primary metabolic process	0	1	1	1		1	0	1		0	1	0	0	1	1	0	0	1	1	0	0	0	0	0	0	0		10
GO:0044763	single-organism cellular process	0	1	1	1		1	0	1		1	1	0	1	0	1	0	1	0	0	0	0	0	0	0	0	0		10
GO:0048232	male gamete generation	1	1	1	1		1	0	1		0	0	0	0	0	0	0	0	1	1	0	1	1	0	0	0	0		10
GO:0070647	protein modification by small protein conjugation or removal	1	1	1	1		1	0	1		0	0	0	0	0	0	1	0	0	1	0	0	0	0	1	1	0		10
GO:0071704	organic substance metabolic process	0	1	1	1		1	0	1		1	1	0	0	1	1	0	0	0	1	0	0	0	0	0	0	0		10
GO:0071840	cellular component organization or biogenesis	0	1	1	1		1	0	1		1	1	0	0	1	1	0	0	0	1	0	0	0	0	0	0	0		10
GO:0006139	nucleobase-containing compound metabolic process	1	1	0	0		1	0	1		1	1	0	0	1	1	0	0	1	1	0	0	0	0	0	0	0		10
GO:0006807	nitrogen compound metabolic process	0	1	1	0		1	0	1		1	1	0	0	1	1	0	0	1	1	0	0	0	0	0	0	0		10
GO:0016070	RNA metabolic process	1	1	0	0		1	0	1		1	1	0	0	1	1	0	0	1	1	0	0	0	0	0	0	0		10
GO:0043170	macromolecule metabolic process	0	1	1	0		1	0	1		1	1	0	0	1	1	0	0	1	1	0	0	0	0	0	0	0		10
GO:0046483	heterocycle metabolic process	1	1	0	0		1	0	1		1	1	0	0	1	1	0	0	1	1	0	0	0	0	0	0	0		10
GO:0090304	nucleic acid metabolic process	1	1	0	0		1	0	1		1	1	0	0	1	1	0	0	1	1	0	0	0	0	0	0	0		10
GO:0006090	pyruvate metabolic process	1	1	1	1		1	1	0		0	0	0	0	0	0	0	0	0	0	0	0	0	0	1	1	1		9
GO:0006091	generation of precursor metabolites and energy	1	1	1	1		0	1	0		0	0	0	0	0	0	1	0	0	0	1	0	0	0	1	0	1		9
GO:0006096	glycolytic process	1	1	1	1		1	1	0		0	0	0	0	0	0	0	0	0	0	0	0	0	0	1	1	1		9
GO:0006165	nucleoside diphosphate phosphorylation	1	1	1	1		1	1	0		0	0	0	0	0	0	0	0	0	0	0	0	0	0	1	1	1		9
GO:0006626	protein targeting to mitochondrion	1	1	1	1		0	1	0		0	0	0	0	0	0	0	0	0	0	1	0	0	0	1	1	1		9
GO:0006757	ATP generation from ADP	1	1	1	1		1	1	0		0	0	0	0	0	0	0	0	0	0	0	0	0	0	1	1	1		9
GO:0006818	hydrogen transport	1	1	1	1		0	1	0		0	0	0	1	0	0	0	0	0	0	0	0	1	1	0	0	1		9
GO:0006839	mitochondrial transport	1	1	1	1		0	1	0		0	0	0	0	0	0	0	0	0	0	1	0	0	0	1	1	1		9
GO:0007291	sperm individualization	0	1	1	1		1	1	0		0	0	0	0	0	0	1	1	0	0	0	0	0	0	1	1	0		9
GO:0009123	nucleoside monophosphate metabolic process	0	1	1	1		1	1	0		0	0	0	1	0	0	0	0	0	0	0	0	0	0	1	1	1		9
GO:0009126	purine nucleoside monophosphate metabolic process	0	1	1	1		1	1	0		0	0	0	1	0	0	0	0	0	0	0	0	0	0	1	1	1		9
GO:0009132	nucleoside diphosphate metabolic process	1	1	1	1		1	1	0		0	0	0	0	0	0	0	0	0	0	0	0	0	0	1	1	1		9
GO:0009135	purine nucleoside diphosphate metabolic process	1	1	1	1		1	1	0		0	0	0	0	0	0	0	0	0	0	0	0	0	0	1	1	1		9
GO:0009161	ribonucleoside monophosphate metabolic process	0	1	1	1		1	1	0		0	0	0	1	0	0	0	0	0	0	0	0	0	0	1	1	1		9
GO:0009167	purine ribonucleoside monophosphate metabolic process	0	1	1	1		1	1	0		0	0	0	1	0	0	0	0	0	0	0	0	0	0	1	1	1		9
GO:0009179	purine ribonucleoside diphosphate metabolic process	1	1	1	1		1	1	0		0	0	0	0	0	0	0	0	0	0	0	0	0	0	1	1	1		9
GO:0009185	ribonucleoside diphosphate metabolic process	1	1	1	1		1	1	0		0	0	0	0	0	0	0	0	0	0	0	0	0	0	1	1	1		9
GO:0015992	proton transport	1	1	1	1		0	1	0		0	0	0	1	0	0	0	0	0	0	0	0	1	1	0	0	1		9
GO:0044248	cellular catabolic process	1	1	1	1		1	1	0		0	0	0	0	0	0	1	0	0	0	1	1	0	0	0	0	0		9
GO:0044281	small molecule metabolic process	0	1	1	1		1	1	0		0	0	1	1	0	0	0	0	0	0	0	0	0	0	0	1	1		9
GO:0046031	ADP metabolic process	1	1	1	1		1	1	0		0	0	0	0	0	0	0	0	0	0	0	0	0	0	1	1	1		9
GO:0046939	nucleotide phosphorylation	1	1	1	1		1	1	0		0	0	0	0	0	0	0	0	0	0	0	0	0	0	1	1	1		9
GO:0065002	intracellular protein transmembrane transport	1	1	1	1		1	1	0		0	0	0	0	0	0	0	0	0	0	0	0	0	0	1	1	1		9
GO:0070585	protein localization to mitochondrion	1	1	1	1		0	1	0		0	0	0	0	0	0	0	0	0	0	1	0	0	0	1	1	1		9
GO:0071806	protein transmembrane transport	1	1	1	1		1	1	0		0	0	0	0	0	0	0	0	0	0	0	0	0	0	1	1	1		9
GO:0072655	establishment of protein localization to mitochondrion	1	1	1	1		0	1	0		0	0	0	0	0	0	0	0	0	0	1	0	0	0	1	1	1		9
GO:0000226	microtubule cytoskeleton organization	1	1	1	1		1	0	1		0	1	0	0	1	1	0	0	0	0	0	0	0	0	0	0	0		9
GO:0006886	intracellular protein transport	1	1	1	1		1	0	1		0	1	0	0	1	1	0	0	0	0	0	0	0	0	0	0	0		9
GO:0006996	organelle organization	0	1	1	1		1	0	1		1	1	0	0	1	1	0	0	0	0	0	0	0	0	0	0	0		9
GO:0007049	cell cycle	0	1	1	1		1	0	1		1	1	0	0	1	1	0	0	0	0	0	0	0	0	0	0	0		9
GO:0009058	biosynthetic process	0	1	1	1		1	0	1		0	0	0	0	1	1	0	0	1	1	0	0	0	0	0	0	0		9
GO:0009059	macromolecule biosynthetic process	0	1	1	1		1	0	1		0	0	0	0	1	1	0	0	1	1	0	0	0	0	0	0	0		9
GO:0015031	protein transport	1	1	1	1		1	0	1		0	1	0	0	1	1	0	0	0	0	0	0	0	0	0	0	0		9
GO:0015833	peptide transport	1	1	1	1		1	0	1		0	1	0	0	1	1	0	0	0	0	0	0	0	0	0	0	0		9
GO:0016567	protein ubiquitination	1	1	1	1		1	0	1		0	0	0	0	0	0	1	0	0	0	0	0	0	0	1	1	0		9
GO:0022402	cell cycle process	0	1	1	1		1	0	1		1	1	0	0	1	1	0	0	0	0	0	0	0	0	0	0	0		9
GO:0032446	protein modification by small protein conjugation	1	1	1	1		1	0	1		0	0	0	0	0	0	1	0	0	0	0	0	0	0	1	1	0		9
GO:0033036	macromolecule localization	0	1	1	1		1	0	1		1	1	0	0	1	1	0	0	0	0	0	0	0	0	0	0	0		9
GO:0034613	cellular protein localization	1	1	1	1		1	0	1		0	0	0	0	0	1	0	0	0	0	0	0	0	0	1	1	0		9
GO:0034622	cellular macromolecular complex assembly	1	1	1	1		1	0	1		0	1	0	0	0	0	0	0	1	1	0	0	0	0	0	0	0		9
GO:0034645	cellular macromolecule biosynthetic process	0	1	1	1		1	0	1		0	0	0	0	1	1	0	0	1	1	0	0	0	0	0	0	0		9
GO:0042886	amide transport	1	1	1	1		1	0	1		0	1	0	0	1	1	0	0	0	0	0	0	0	0	0	0	0		9
GO:0044249	cellular biosynthetic process	0	1	1	1		1	0	1		0	0	0	0	1	1	0	0	1	1	0	0	0	0	0	0	0		9
GO:0044265	cellular macromolecule catabolic process	1	1	1	1		1	0	1		0	0	0	0	1	0	1	0	0	0	1	0	0	0	0	0	0		9
GO:0044271	cellular nitrogen compound biosynthetic process	0	1	1	1		1	0	1		0	0	0	0	1	1	0	0	1	1	0	0	0	0	0	0	0		9
GO:0045184	establishment of protein localization	1	1	1	1		1	0	1		0	1	0	0	1	1	0	0	0	0	0	0	0	0	0	0	0		9
GO:0046907	intracellular transport	0	1	1	1		1	0	1		1	1	0	0	1	1	0	0	0	0	0	0	0	0	0	0	0		9
GO:0051641	cellular localization	0	1	1	1		1	0	1		1	1	0	0	1	1	0	0	0	0	0	0	0	0	0	0	0		9
GO:0051649	establishment of localization in cell	0	1	1	1		1	0	1		1	1	0	0	1	1	0	0	0	0	0	0	0	0	0	0	0		9
GO:0065003	macromolecular complex assembly	1	1	1	1		1	0	1		0	1	0	0	0	0	0	0	1	1	0	0	0	0	0	0	0		9
GO:1901576	organic substance biosynthetic process	0	1	1	1		1	0	1		0	0	0	0	1	1	0	0	1	1	0	0	0	0	0	0	0		9
GO:1903047	mitotic cell cycle process	0	1	1	1		1	0	1		0	1	0	0	1	1	0	0	0	1	0	0	0	0	0	0	0		9
GO:0044699	single-organism process	0	0	0	0		1	1	1		1	1	1	1	0	0	1	1	0	0	0	0	0	0	0	0	0		9
GO:0006725	cellular aromatic compound metabolic process	0	1	0	0		1	0	1		1	1	0	0	1	1	0	0	1	1	0	0	0	0	0	0	0		9
GO:1901360	organic cyclic compound metabolic process	0	1	0	0		1	0	1		1	1	0	0	1	1	0	0	1	1	0	0	0	0	0	0	0		9
GO:0006793	phosphorus metabolic process	0	1	1	1		1	1	0		1	1	0	0	0	0	0	0	0	0	0	0	0	0	0	1	0		8
GO:0006796	phosphate-containing compound metabolic process	0	1	1	1		1	1	0		1	1	0	0	0	0	0	0	0	0	0	0	0	0	0	1	0		8
GO:0007005	mitochondrion organization	0	1	1	1		1	1	0		0	0	0	0	0	0	0	0	0	0	0	0	0	0	1	1	1		8
GO:0016052	carbohydrate catabolic process	0	1	1	1		1	1	0		0	0	0	0	0	0	0	0	0	0	0	0	0	0	1	1	1		8
GO:0017038	protein import	1	1	1	1		1	1	0		0	0	0	0	0	0	0	0	0	0	0	0	0	0	1	1	0		8
GO:0044724	single-organism carbohydrate catabolic process	0	1	1	1		1	1	0		0	0	0	0	0	0	0	0	0	0	0	0	0	0	1	1	1		8
GO:0044743	protein transmembrane import into intracellular organelle	1	1	1	1		0	1	0		0	0	0	0	0	0	0	0	0	0	0	0	0	0	1	1	1		8
GO:0055086	nucleobase-containing small molecule metabolic process	0	1	1	1		1	1	0		0	0	0	1	0	0	0	0	0	0	0	0	0	0	0	1	1		8
GO:1902600	hydrogen ion transmembrane transport	0	1	1	1		0	1	0		0	0	0	1	0	0	0	0	0	0	0	0	1	1	0	0	1		8
GO:1990542	mitochondrial transmembrane transport	1	1	1	1		0	1	0		0	0	0	0	0	0	0	0	0	0	0	0	0	0	1	1	1		8
GO:0007017	microtubule-based process	1	1	1	1		1	0	1		0	0	0	0	0	1	0	0	0	0	0	0	0	0	1	0	0		8
GO:0008104	protein localization	0	1	1	1		1	0	1		0	1	0	0	1	1	0	0	0	0	0	0	0	0	0	0	0		8
GO:0043254	regulation of protein complex assembly	0	1	1	1		1	0	1		0	1	0	0	1	1	0	0	0	0	0	0	0	0	0	0	0		8
GO:0044702	single organism reproductive process	0	1	1	1		1	0	1		1	1	0	1	0	0	0	0	0	0	0	0	0	0	0	0	0		8
GO:0051246	regulation of protein metabolic process	0	1	1	1		1	0	1		1	1	0	0	0	1	0	0	0	0	0	0	0	0	0	0	0		8
GO:0070727	cellular macromolecule localization	1	1	1	1		1	0	1		0	0	0	0	1	1	0	0	0	0	0	0	0	0	0	0	0		8
GO:0071705	nitrogen compound transport	0	1	1	1		1	0	1		0	1	0	0	1	1	0	0	0	0	0	0	0	0	0	0	0		8
GO:0071822	protein complex subunit organization	1	1	1	1		1	0	1		0	0	0	0	0	0	0	0	1	1	0	0	0	0	0	0	0		8
GO:0000278	mitotic cell cycle	0	1	1	0		1	0	1		1	1	0	0	1	1	0	0	0	0	0	0	0	0	0	0	0		8
GO:0000375	RNA splicing, via transesterification reactions	0	1	0	0		1	0	1		1	1	0	0	1	1	0	0	1	0	0	0	0	0	0	0	0		8
GO:0000377	RNA splicing, via transesterification reactions with bulged adenosine as nucleophile	0	1	0	0		1	0	1		1	1	0	0	1	1	0	0	1	0	0	0	0	0	0	0	0		8
GO:0000398	mRNA splicing, via spliceosome	0	1	0	0		1	0	1		1	1	0	0	1	1	0	0	1	0	0	0	0	0	0	0	0		8
GO:0006396	RNA processing	0	1	0	0		1	0	1		1	1	0	0	1	1	0	0	1	0	0	0	0	0	0	0	0		8
GO:0006974	cellular response to DNA damage stimulus	0	1	1	0		1	0	1		0	1	0	0	1	1	0	0	0	1	0	0	0	0	0	0	0		8
GO:0007052	mitotic spindle organization	0	1	1	0		1	0	1		0	0	0	0	1	1	0	0	1	1	0	0	0	0	0	0	0		8
GO:0008380	RNA splicing	0	1	0	0		1	0	1		1	1	0	0	1	1	0	0	1	0	0	0	0	0	0	0	0		8
GO:0018130	heterocycle biosynthetic process	0	1	0	0		1	0	1		1	1	0	0	1	1	0	0	0	1	0	0	0	0	0	0	0		8
GO:0032543	mitochondrial translation	1	1	0	0		1	0	1		0	0	0	0	1	1	0	0	1	1	0	0	0	0	0	0	0		8
GO:0032774	RNA biosynthetic process	1	1	0	0		1	0	1		0	1	0	0	1	1	0	0	0	1	0	0	0	0	0	0	0		8
GO:0033554	cellular response to stress	0	1	0	0		1	0	1		1	1	0	0	1	1	0	0	0	1	0	0	0	0	0	0	0		8
GO:0000209	protein polyubiquitination	1	1	1	1		0	1	0		0	0	0	0	0	0	0	0	0	0	0	0	0	0	1	1	0		7
GO:0005975	carbohydrate metabolic process	0	0	1	1		0	1	0		0	0	1	1	0	0	0	0	0	0	0	0	0	0	0	1	1		7
GO:0006108	malate metabolic process	1	1	1	1		0	1	0		0	0	0	0	0	0	0	0	0	0	0	0	0	0	1	1	0		7
GO:0006810	transport	0	0	0	1		1	1	0		1	0	1	1	0	0	0	1	0	0	0	0	0	0	0	0	0		7
GO:0009056	catabolic process	0	1	1	1		1	1	0		0	0	0	0	0	0	1	0	0	0	0	1	0	0	0	0	0		7
GO:0030150	protein import into mitochondrial matrix	1	1	1	1		0	1	0		0	0	0	0	0	0	0	0	0	0	0	0	0	0	1	1	0		7
GO:0030317	flagellated sperm motility	1	1	1	1		0	1	0		0	0	0	0	0	0	0	0	0	0	0	0	0	0	1	1	0		7
GO:0044765	single-organism transport	0	1	1	1		1	1	0		0	0	0	1	0	0	0	1	0	0	0	0	0	0	0	0	0		7
GO:0072524	pyridine-containing compound metabolic process	0	1	1	1		1	1	0		0	0	0	0	0	0	0	0	0	0	0	0	0	0	0	1	1		7
GO:0097722	sperm motility	1	1	1	1		0	1	0		0	0	0	0	0	0	0	0	0	0	0	0	0	0	1	1	0		7
GO:1901575	organic substance catabolic process	0	1	1	1		1	1	0		0	0	0	0	0	0	1	0	0	0	0	1	0	0	0	0	0		7
GO:1902578	single-organism localization	0	1	1	1		1	1	0		0	0	1	1	0	0	0	0	0	0	0	0	0	0	0	0	0		7
GO:0003006	developmental process involved in reproduction	0	1	0	1		1	0	1		1	1	0	1	0	0	0	0	0	0	0	0	0	0	0	0	0		7
GO:0007006	mitochondrial membrane organization	1	1	1	1		0	0	0		0	0	0	0	0	0	0	0	0	0	0	0	0	0	1	1	1		7
GO:0007051	spindle organization	0	1	1	1		1	0	1		0	0	0	0	1	1	0	0	0	0	0	0	0	0	0	0	0		7
GO:0007140	male meiotic nuclear division	1	1	1	1		1	0	1		0	0	0	0	0	0	0	0	0	0	0	0	0	1	0	0	0		7
GO:0007276	gamete generation	0	1	1	1		1	0	1		0	1	0	0	0	0	0	0	0	1	0	0	0	0	0	0	0		7
GO:0009057	macromolecule catabolic process	1	1	1	1		1	0	0		0	0	0	0	1	0	0	0	0	0	1	0	0	0	0	0	0		7
GO:0010608	posttranscriptional regulation of gene expression	0	1	1	1		1	0	1		0	1	0	0	0	1	0	0	0	0	0	0	0	0	0	0	0		7
GO:0016192	vesicle-mediated transport	0	1	1	1		1	0	1		1	1	0	0	0	0	0	0	0	0	0	0	0	0	0	0	0		7
GO:0043623	cellular protein complex assembly	1	1	1	1		1	0	0		0	0	0	0	0	0	0	0	1	1	0	0	0	0	0	0	0		7
GO:0044087	regulation of cellular component biogenesis	0	1	1	1		1	0	1		1	1	0	0	0	0	0	0	0	0	0	0	0	0	0	0	0		7
GO:0051128	regulation of cellular component organization	0	1	0	1		1	0	1		1	1	0	0	0	1	0	0	0	0	0	0	0	0	0	0	0		7
GO:0051179	localization	0	0	0	1		1	0	1		1	1	0	1	0	0	0	1	0	0	0	0	0	0	0	0	0		7
GO:0071702	organic substance transport	0	1	0	1		1	0	1		0	0	0	0	0	1	1	1	0	0	0	0	0	0	0	0	0		7
GO:0006325	chromatin organization	0	1	0	0		1	0	1		1	1	0	0	1	1	0	0	0	0	0	0	0	0	0	0	0		7
GO:0006397	mRNA processing	0	1	0	0		1	0	1		1	1	0	0	1	1	0	0	0	0	0	0	0	0	0	0	0		7
GO:0007088	regulation of mitotic nuclear division	0	1	0	0		1	0	1		1	1	0	0	1	1	0	0	0	0	0	0	0	0	0	0	0		7
GO:0010564	regulation of cell cycle process	0	1	0	0		1	0	1		1	1	0	0	1	1	0	0	0	0	0	0	0	0	0	0	0		7
GO:0016071	mRNA metabolic process	0	1	0	0		1	0	1		1	1	0	0	1	1	0	0	0	0	0	0	0	0	0	0	0		7
GO:0022008	neurogenesis	0	1	0	0		1	0	1		1	1	0	0	1	1	0	0	0	0	0	0	0	0	0	0	0		7
GO:0032268	regulation of cellular protein metabolic process	0	1	1	0		1	0	1		1	1	0	0	0	1	0	0	0	0	0	0	0	0	0	0	0		7
GO:0032502	developmental process	0	0	0	0		1	0	1		1	1	1	1	0	1	0	0	0	0	0	0	0	0	0	0	0		7
GO:0033043	regulation of organelle organization	0	1	0	0		1	0	1		1	1	0	0	1	1	0	0	0	0	0	0	0	0	0	0	0		7
GO:0034470	ncRNA processing	0	0	0	0		1	0	1		1	1	0	0	1	1	0	0	1	0	0	0	0	0	0	0	0		7
GO:0034654	nucleobase-containing compound biosynthetic process	0	1	0	0		1	0	1		1	1	0	0	1	1	0	0	0	0	0	0	0	0	0	0	0		7
GO:0034660	ncRNA metabolic process	0	0	0	0		1	0	1		1	1	0	0	1	1	0	0	1	0	0	0	0	0	0	0	0		7
GO:0044767	single-organism developmental process	0	0	0	0		1	0	1		1	1	1	1	0	1	0	0	0	0	0	0	0	0	0	0	0		7
GO:0051276	chromosome organization	0	1	0	0		1	0	1		1	1	0	0	1	1	0	0	0	0	0	0	0	0	0	0	0		7
GO:0051726	regulation of cell cycle	0	1	0	0		1	0	1		1	1	0	0	1	1	0	0	0	0	0	0	0	0	0	0	0		7
GO:0051783	regulation of nuclear division	0	1	0	0		1	0	1		1	1	0	0	1	1	0	0	0	0	0	0	0	0	0	0	0		7
GO:1902850	microtubule cytoskeleton organization involved in mitosis	0	1	1	0		1	0	1		0	0	0	0	1	1	0	0	0	1	0	0	0	0	0	0	0		7
GO:1903046	meiotic cell cycle process	0	1	1	0		1	0	1		0	1	0	0	1	1	0	0	0	0	0	0	0	0	0	0	0		7
GO:0005996	monosaccharide metabolic process	1	0	1	1		0	1	0		0	0	0	0	0	0	0	0	0	0	0	0	0	0	0	1	1		6
GO:0006006	glucose metabolic process	0	1	1	1		0	1	0		0	0	0	0	0	0	0	0	0	0	0	0	0	0	0	1	1		6
GO:0006457	protein folding	1	1	1	1		0	1	0		0	0	0	0	0	0	0	0	0	0	0	0	0	0	1	0	0		6
GO:0006733	oxidoreduction coenzyme metabolic process	0	1	1	1		1	1	0		0	0	0	0	0	0	0	0	0	0	0	0	0	0	0	1	0		6
GO:0006753	nucleoside phosphate metabolic process	0	1	1	1		1	1	0		0	0	0	0	0	0	0	0	0	0	0	0	0	0	0	1	0		6
GO:0009117	nucleotide metabolic process	0	1	1	1		1	1	0		0	0	0	0	0	0	0	0	0	0	0	0	0	0	0	1	0		6
GO:0009150	purine ribonucleotide metabolic process	0	1	1	1		0	1	0		0	0	0	1	0	0	0	0	0	0	0	0	0	0	0	1	0		6
GO:0009259	ribonucleotide metabolic process	0	1	1	1		1	1	0		0	0	0	0	0	0	0	0	0	0	0	0	0	0	0	1	0		6
GO:0015740	C4-dicarboxylate transport	1	0	0	1		0	1	0		0	0	0	0	0	0	0	0	0	0	0	0	0	0	1	1	1		6
GO:0015744	succinate transport	1	0	1	1		0	1	0		0	0	0	0	0	0	0	0	0	0	0	0	0	0	1	1	0		6
GO:0019318	hexose metabolic process	1	0	1	1		0	1	0		0	0	0	0	0	0	0	0	0	0	0	0	0	0	0	1	1		6
GO:0019362	pyridine nucleotide metabolic process	0	1	1	1		1	1	0		0	0	0	0	0	0	0	0	0	0	0	0	0	0	0	1	0		6
GO:0019637	organophosphate metabolic process	0	1	1	1		1	1	0		0	0	0	0	0	0	0	0	0	0	0	0	0	0	0	1	0		6
GO:0032787	monocarboxylic acid metabolic process	0	1	1	1		0	1	0		0	0	1	1	0	0	0	0	0	0	0	0	0	0	0	0	0		6
GO:0034220	ion transmembrane transport	0	1	0	1		0	1	0		0	0	1	1	0	0	0	0	0	0	0	0	0	0	0	0	1		6
GO:0044723	single-organism carbohydrate metabolic process	1	0	1	1		0	1	0		0	0	0	0	0	0	0	0	0	0	0	0	0	0	0	1	1		6
GO:0046496	nicotinamide nucleotide metabolic process	0	1	1	1		1	1	0		0	0	0	0	0	0	0	0	0	0	0	0	0	0	0	1	0		6
GO:0046835	carbohydrate phosphorylation	1	0	0	1		0	1	0		0	0	0	0	0	0	0	0	0	0	0	0	0	0	1	1	1		6
GO:0051234	establishment of localization	0	0	0	1		1	1	0		1	0	0	1	0	0	0	1	0	0	0	0	0	0	0	0	0		6
GO:0072521	purine-containing compound metabolic process	0	1	1	1		0	1	0		0	0	0	1	0	0	0	0	0	0	0	0	0	0	0	1	0		6
GO:0098660	inorganic ion transmembrane transport	0	1	1	1		0	1	0		0	0	0	1	0	0	0	0	0	0	0	0	0	0	0	0	1		6
GO:0006120	mitochondrial electron transport, NADH to ubiquinone	1	1	1	1		0	0	0		0	0	0	0	0	0	1	0	0	0	1	0	0	0	0	0	0		6
GO:0006412	translation	0	1	1	1		0	0	0		0	0	1	0	0	0	0	0	1	1	0	0	0	0	0	0	0		6
GO:0006461	protein complex assembly	1	1	1	1		0	0	0		0	0	0	0	0	0	0	0	1	1	0	0	0	0	0	0	0		6
GO:0006511	ubiquitin-dependent protein catabolic process	1	1	1	1		0	0	0		0	0	0	0	0	0	1	0	0	0	1	0	0	0	0	0	0		6
GO:0006518	peptide metabolic process	0	1	1	1		0	0	0		0	0	1	0	0	0	1	0	1	0	0	0	0	0	0	0	0		6
GO:0006897	endocytosis	0	1	0	1		1	0	1		1	1	0	0	0	0	0	0	0	0	0	0	0	0	0	0	0		6
GO:0007010	cytoskeleton organization	0	1	1	1		1	0	1		0	1	0	0	0	0	0	0	0	0	0	0	0	0	0	0	0		6
GO:0007018	microtubule-based movement	1	1	1	1		1	0	0		0	0	0	0	0	0	0	0	0	0	0	0	0	0	1	0	0		6
GO:0008637	apoptotic mitochondrial changes	1	1	1	1		0	0	0		0	0	0	0	0	0	0	0	0	0	0	0	0	0	0	1	1		6
GO:0015988	energy coupled proton transmembrane transport, against electrochemical gradient	0	1	1	1		0	0	0		0	0	0	1	0	0	0	0	0	0	0	0	1	1	0	0	0		6
GO:0015991	ATP hydrolysis coupled proton transport	0	1	1	1		0	0	0		0	0	0	1	0	0	0	0	0	0	0	0	1	1	0	0	0		6
GO:0019538	protein metabolic process	0	1	1	1		1	0	1		0	0	0	0	1	0	0	0	0	0	0	0	0	0	0	0	0		6
GO:0019941	modification-dependent protein catabolic process	1	1	1	1		0	0	0		0	0	0	0	0	0	1	0	0	0	1	0	0	0	0	0	0		6
GO:0022607	cellular component assembly	0	1	1	1		1	0	1		0	1	0	0	0	0	0	0	0	0	0	0	0	0	0	0	0		6
GO:0022900	electron transport chain	1	1	1	1		0	0	0		0	0	0	0	0	0	1	0	0	0	0	0	0	0	1	0	0		6
GO:0022904	respiratory electron transport chain	1	1	1	1		0	0	0		0	0	0	0	0	0	1	0	0	0	0	0	0	0	1	0	0		6
GO:0031023	microtubule organizing center organization	0	1	1	1		1	0	0		0	0	0	0	1	1	0	0	0	0	0	0	0	0	0	0	0		6
GO:0043043	peptide biosynthetic process	0	1	1	1		0	0	0		0	0	1	0	0	0	0	0	1	1	0	0	0	0	0	0	0		6
GO:0043604	amide biosynthetic process	0	1	1	1		0	0	0		0	0	1	0	0	0	0	0	1	1	0	0	0	0	0	0	0		6
GO:0043632	modification-dependent macromolecule catabolic process	1	1	1	1		0	0	0		0	0	0	0	0	0	1	0	0	0	1	0	0	0	0	0	0		6
GO:0048193	Golgi vesicle transport	0	1	0	1		1	0	1		0	0	0	0	1	1	0	0	0	0	0	0	0	0	0	0	0		6
GO:0051130	positive regulation of cellular component organization	0	1	0	1		1	0	1		1	1	0	0	0	0	0	0	0	0	0	0	0	0	0	0	0		6
GO:0051603	proteolysis involved in cellular protein catabolic process	1	1	1	1		0	0	0		0	0	0	0	0	0	1	0	0	0	1	0	0	0	0	0	0		6
GO:0090662	ATP hydrolysis coupled transmembrane transport	0	1	1	1		0	0	0		0	0	0	1	0	0	0	0	0	0	0	0	1	1	0	0	0		6
GO:0099131	ATP hydrolysis coupled ion transmembrane transport	0	1	1	1		0	0	0		0	0	0	1	0	0	0	0	0	0	0	0	1	1	0	0	0		6
GO:0099132	ATP hydrolysis coupled cation transmembrane transport	0	1	1	1		0	0	0		0	0	0	1	0	0	0	0	0	0	0	0	1	1	0	0	0		6
GO:0000075	cell cycle checkpoint	0	0	0	0		1	0	1		1	1	0	0	1	1	0	0	0	0	0	0	0	0	0	0	0		6
GO:0006259	DNA metabolic process	0	0	0	0		1	0	1		1	1	0	0	1	1	0	0	0	0	0	0	0	0	0	0	0		6
GO:0006352	DNA-templated transcription, initiation	1	1	0	0		1	0	1		0	0	0	0	1	1	0	0	0	0	0	0	0	0	0	0	0		6
GO:0006355	regulation of transcription, DNA-templated	0	0	0	0		1	0	1		1	1	0	0	1	1	0	0	0	0	0	0	0	0	0	0	0		6
GO:0006367	transcription initiation from RNA polymerase II promoter	1	1	0	0		1	0	1		0	0	0	0	1	1	0	0	0	0	0	0	0	0	0	0	0		6
GO:0006405	RNA export from nucleus	0	1	0	0		1	0	1		0	1	0	0	1	1	0	0	0	0	0	0	0	0	0	0	0		6
GO:0006913	nucleocytoplasmic transport	0	1	0	0		1	0	1		0	1	0	0	1	1	0	0	0	0	0	0	0	0	0	0	0		6
GO:0007093	mitotic cell cycle checkpoint	0	0	0	0		1	0	1		1	1	0	0	1	1	0	0	0	0	0	0	0	0	0	0	0		6
GO:0007346	regulation of mitotic cell cycle	0	0	0	0		1	0	1		1	1	0	0	1	1	0	0	0	0	0	0	0	0	0	0	0		6
GO:0009653	anatomical structure morphogenesis	0	0	0	0		1	0	1		1	1	1	1	0	0	0	0	0	0	0	0	0	0	0	0	0		6
GO:0009889	regulation of biosynthetic process	0	0	0	0		1	0	1		1	1	0	0	1	1	0	0	0	0	0	0	0	0	0	0	0		6
GO:0009891	positive regulation of biosynthetic process	0	0	0	0		1	0	1		1	1	0	0	1	1	0	0	0	0	0	0	0	0	0	0	0		6
GO:0009892	negative regulation of metabolic process	0	0	0	0		1	0	1		1	1	0	0	1	1	0	0	0	0	0	0	0	0	0	0	0		6
GO:0010468	regulation of gene expression	0	0	0	0		1	0	1		1	1	0	0	1	1	0	0	0	0	0	0	0	0	0	0	0		6
GO:0010556	regulation of macromolecule biosynthetic process	0	0	0	0		1	0	1		1	1	0	0	1	1	0	0	0	0	0	0	0	0	0	0	0		6
GO:0010557	positive regulation of macromolecule biosynthetic process	0	0	0	0		1	0	1		1	1	0	0	1	1	0	0	0	0	0	0	0	0	0	0	0		6
GO:0010605	negative regulation of macromolecule metabolic process	0	0	0	0		1	0	1		1	1	0	0	1	1	0	0	0	0	0	0	0	0	0	0	0		6
GO:0010628	positive regulation of gene expression	0	0	0	0		1	0	1		1	1	0	0	1	1	0	0	0	0	0	0	0	0	0	0	0		6
GO:0010948	negative regulation of cell cycle process	0	0	0	0		1	0	1		1	1	0	0	1	1	0	0	0	0	0	0	0	0	0	0	0		6
GO:0015931	nucleobase-containing compound transport	0	1	0	0		1	0	1		0	1	0	0	1	1	0	0	0	0	0	0	0	0	0	0	0		6
GO:0016458	gene silencing	0	0	0	0		1	0	1		1	1	0	0	1	1	0	0	0	0	0	0	0	0	0	0	0		6
GO:0016569	covalent chromatin modification	0	0	0	0		1	0	1		0	1	0	0	1	1	0	0	1	0	0	0	0	0	0	0	0		6
GO:0016570	histone modification	0	0	0	0		1	0	1		0	1	0	0	1	1	0	0	1	0	0	0	0	0	0	0	0		6
GO:0018193	peptidyl-amino acid modification	0	1	0	0		1	0	1		0	1	0	0	1	1	0	0	0	0	0	0	0	0	0	0	0		6
GO:0019219	regulation of nucleobase-containing compound metabolic process	0	0	0	0		1	0	1		1	1	0	0	1	1	0	0	0	0	0	0	0	0	0	0	0		6
GO:0019222	regulation of metabolic process	0	0	0	0		1	0	1		1	1	0	0	1	1	0	0	0	0	0	0	0	0	0	0	0		6
GO:0019438	aromatic compound biosynthetic process	0	0	0	0		1	0	1		1	1	0	0	1	1	0	0	0	0	0	0	0	0	0	0	0		6
GO:0030154	cell differentiation	0	0	0	0		1	0	1		1	1	0	0	1	1	0	0	0	0	0	0	0	0	0	0	0		6
GO:0031323	regulation of cellular metabolic process	0	0	0	0		1	0	1		1	1	0	0	1	1	0	0	0	0	0	0	0	0	0	0	0		6
GO:0031326	regulation of cellular biosynthetic process	0	0	0	0		1	0	1		1	1	0	0	1	1	0	0	0	0	0	0	0	0	0	0	0		6
GO:0031328	positive regulation of cellular biosynthetic process	0	0	0	0		1	0	1		1	1	0	0	1	1	0	0	0	0	0	0	0	0	0	0	0		6
GO:0033044	regulation of chromosome organization	0	0	0	0		1	0	1		1	1	0	0	1	1	0	0	0	0	0	0	0	0	0	0	0		6
GO:0034248	regulation of cellular amide metabolic process	0	1	1	0		1	0	1		1	1	0	0	0	0	0	0	0	0	0	0	0	0	0	0	0		6
GO:0040029	regulation of gene expression, epigenetic	0	0	0	0		1	0	1		1	1	0	0	1	1	0	0	0	0	0	0	0	0	0	0	0		6
GO:0044085	cellular component biogenesis	0	1	1	0		1	0	1		0	0	0	0	0	0	0	0	1	1	0	0	0	0	0	0	0		6
GO:0045786	negative regulation of cell cycle	0	0	0	0		1	0	1		1	1	0	0	1	1	0	0	0	0	0	0	0	0	0	0	0		6
GO:0045893	positive regulation of transcription, DNA-templated	0	0	0	0		1	0	1		1	1	0	0	1	1	0	0	0	0	0	0	0	0	0	0	0		6
GO:0045930	negative regulation of mitotic cell cycle	0	0	0	0		1	0	1		1	1	0	0	1	1	0	0	0	0	0	0	0	0	0	0	0		6
GO:0045935	positive regulation of nucleobase-containing compound metabolic process	0	0	0	0		1	0	1		1	1	0	0	1	1	0	0	0	0	0	0	0	0	0	0	0		6
GO:0048856	anatomical structure development	0	0	0	0		1	0	1		1	1	1	1	0	0	0	0	0	0	0	0	0	0	0	0	0		6
GO:0048869	cellular developmental process	0	0	0	0		1	0	1		1	1	0	0	1	1	0	0	0	0	0	0	0	0	0	0	0		6
GO:0050657	nucleic acid transport	0	1	0	0		1	0	1		0	1	0	0	1	1	0	0	0	0	0	0	0	0	0	0	0		6
GO:0050658	RNA transport	0	1	0	0		1	0	1		0	1	0	0	1	1	0	0	0	0	0	0	0	0	0	0	0		6
GO:0051168	nuclear export	0	1	0	0		1	0	1		0	1	0	0	1	1	0	0	0	0	0	0	0	0	0	0	0		6
GO:0051169	nuclear transport	0	1	0	0		1	0	1		0	1	0	0	1	1	0	0	0	0	0	0	0	0	0	0	0		6
GO:0051171	regulation of nitrogen compound metabolic process	0	0	0	0		1	0	1		1	1	0	0	1	1	0	0	0	0	0	0	0	0	0	0	0		6
GO:0051236	establishment of RNA localization	0	1	0	0		1	0	1		0	1	0	0	1	1	0	0	0	0	0	0	0	0	0	0	0		6
GO:0051252	regulation of RNA metabolic process	0	0	0	0		1	0	1		1	1	0	0	1	1	0	0	0	0	0	0	0	0	0	0	0		6
GO:0051254	positive regulation of RNA metabolic process	0	0	0	0		1	0	1		1	1	0	0	1	1	0	0	0	0	0	0	0	0	0	0	0		6
GO:0051716	cellular response to stimulus	0	0	0	0		1	0	1		1	1	0	0	1	1	0	0	0	0	0	0	0	0	0	0	0		6
GO:0060255	regulation of macromolecule metabolic process	0	0	0	0		1	0	1		1	1	0	0	1	1	0	0	0	0	0	0	0	0	0	0	0		6
GO:0065007	biological regulation	0	0	0	0		1	0	1		1	1	0	1	0	1	0	0	0	0	0	0	0	0	0	0	0		6
GO:0080090	regulation of primary metabolic process	0	0	0	0		1	0	1		1	1	0	0	1	1	0	0	0	0	0	0	0	0	0	0	0		6
GO:0140013	meiotic nuclear division	1	1	1	0		1	0	1		0	0	0	0	0	0	0	0	0	0	0	0	0	1	0	0	0		6
GO:1901362	organic cyclic compound biosynthetic process	0	0	0	0		1	0	1		1	1	0	0	1	1	0	0	0	0	0	0	0	0	0	0	0		6
GO:1901987	regulation of cell cycle phase transition	0	0	0	0		1	0	1		1	1	0	0	1	1	0	0	0	0	0	0	0	0	0	0	0		6
GO:1901988	negative regulation of cell cycle phase transition	0	0	0	0		1	0	1		1	1	0	0	1	1	0	0	0	0	0	0	0	0	0	0	0		6
GO:1901990	regulation of mitotic cell cycle phase transition	0	0	0	0		1	0	1		1	1	0	0	1	1	0	0	0	0	0	0	0	0	0	0	0		6
GO:1901991	negative regulation of mitotic cell cycle phase transition	0	0	0	0		1	0	1		1	1	0	0	1	1	0	0	0	0	0	0	0	0	0	0	0		6
GO:1902680	positive regulation of RNA biosynthetic process	0	0	0	0		1	0	1		1	1	0	0	1	1	0	0	0	0	0	0	0	0	0	0	0		6
GO:1903506	regulation of nucleic acid-templated transcription	0	0	0	0		1	0	1		1	1	0	0	1	1	0	0	0	0	0	0	0	0	0	0	0		6
GO:1903508	positive regulation of nucleic acid-templated transcription	0	0	0	0		1	0	1		1	1	0	0	1	1	0	0	0	0	0	0	0	0	0	0	0		6
GO:2000112	regulation of cellular macromolecule biosynthetic process	0	0	0	0		1	0	1		1	1	0	0	1	1	0	0	0	0	0	0	0	0	0	0	0		6
GO:2001141	regulation of RNA biosynthetic process	0	0	0	0		1	0	1		1	1	0	0	1	1	0	0	0	0	0	0	0	0	0	0	0		6
GO:0006099	tricarboxylic acid cycle	0	1	1	1		0	1	0		0	0	0	0	0	0	0	0	0	0	0	0	0	0	0	1	0		5
GO:0006101	citrate metabolic process	0	1	1	1		0	1	0		0	0	0	0	0	0	0	0	0	0	0	0	0	0	0	1	0		5
GO:0006163	purine nucleotide metabolic process	0	1	1	1		0	1	0		0	0	0	0	0	0	0	0	0	0	0	0	0	0	0	1	0		5
GO:0006732	coenzyme metabolic process	0	1	1	1		1	1	0		0	0	0	0	0	0	0	0	0	0	0	0	0	0	0	0	0		5
GO:0007349	cellularization	0	1	1	1		1	1	0		0	0	0	0	0	0	0	0	0	0	0	0	0	0	0	0	0		5
GO:0019693	ribose phosphate metabolic process	0	1	1	1		0	1	0		0	0	0	0	0	0	0	0	0	0	0	0	0	0	0	1	0		5
GO:0019752	carboxylic acid metabolic process	0	1	1	1		0	1	0		0	0	1	0	0	0	0	0	0	0	0	0	0	0	0	0	0		5
GO:0044710	single-organism metabolic process	0	0	0	1		0	1	0		0	0	1	1	0	0	1	0	0	0	0	0	0	0	0	0	0		5
GO:0055114	oxidation-reduction process	0	0	0	1		0	1	0		0	0	1	1	0	0	1	0	0	0	0	0	0	0	0	0	0		5
GO:0072350	tricarboxylic acid metabolic process	0	1	1	1		0	1	0		0	0	0	0	0	0	0	0	0	0	0	0	0	0	0	1	0		5
GO:0001578	microtubule bundle formation	1	1	1	1		0	0	0		0	0	0	0	0	0	0	0	0	0	0	0	0	0	1	0	0		5
GO:0003341	cilium movement	1	0	1	1		0	0	0		0	0	0	0	0	0	0	0	0	0	0	0	0	0	1	1	0		5
GO:0006458	'de novo' protein folding	0	1	1	1		0	0	0		0	0	0	0	1	1	0	0	0	0	0	0	0	0	0	0	0		5
GO:0006605	protein targeting	1	1	1	1		1	0	0		0	0	0	0	0	0	0	0	0	0	0	0	0	0	0	0	0		5
GO:0007288	sperm axoneme assembly	1	1	1	1		0	0	0		0	0	0	0	0	0	0	0	0	0	0	0	0	0	1	0	0		5
GO:0010498	proteasomal protein catabolic process	1	1	1	1		0	0	0		0	0	0	0	0	0	0	0	0	0	1	0	0	0	0	0	0		5
GO:0032269	negative regulation of cellular protein metabolic process	0	1	1	1		1	0	1		0	0	0	0	0	0	0	0	0	0	0	0	0	0	0	0	0		5
GO:0033108	mitochondrial respiratory chain complex assembly	1	1	1	1		0	0	0		0	0	0	0	0	0	0	0	1	0	0	0	0	0	0	0	0		5
GO:0035082	axoneme assembly	1	1	1	1		0	0	0		0	0	0	0	0	0	0	0	0	0	0	0	0	0	1	0	0		5
GO:0043603	cellular amide metabolic process	0	1	1	1		0	0	0		0	0	1	0	0	0	1	0	0	0	0	0	0	0	0	0	0		5
GO:0044089	positive regulation of cellular component biogenesis	0	1	0	1		1	0	1		0	1	0	0	0	0	0	0	0	0	0	0	0	0	0	0	0		5
GO:0051248	negative regulation of protein metabolic process	0	1	1	1		1	0	1		0	0	0	0	0	0	0	0	0	0	0	0	0	0	0	0	0		5
GO:0051493	regulation of cytoskeleton organization	0	1	1	1		1	0	1		0	0	0	0	0	0	0	0	0	0	0	0	0	0	0	0	0		5
GO:0060294	cilium movement involved in cell motility	1	1	1	1		0	0	0		0	0	0	0	0	0	0	0	0	0	0	0	0	0	1	0	0		5
GO:0070271	protein complex biogenesis	1	1	1	1		0	0	0		0	0	0	0	0	0	0	0	1	0	0	0	0	0	0	0	0		5
GO:0097435	supramolecular fiber organization	0	0	1	1		1	0	0		0	0	1	0	0	0	0	0	0	0	0	1	0	0	0	0	0		5
GO:1901566	organonitrogen compound biosynthetic process	0	1	1	1		0	0	0		0	0	1	0	0	0	0	0	0	1	0	0	0	0	0	0	0		5
GO:1902580	single-organism cellular localization	0	1	1	1		1	0	1		0	0	0	0	0	0	0	0	0	0	0	0	0	0	0	0	0		5
GO:1902582	single-organism intracellular transport	0	1	1	1		1	0	1		0	0	0	0	0	0	0	0	0	0	0	0	0	0	0	0	0		5
GO:1902589	single-organism organelle organization	0	1	1	1		1	0	1		0	0	0	0	0	0	0	0	0	0	0	0	0	0	0	0	0		5
GO:0055085	transmembrane transport	0	0	0	0		0	1	0		0	0	1	1	0	0	0	0	0	0	0	0	0	0	0	1	1		5
GO:0000077	DNA damage checkpoint	0	0	0	0		1	0	1		0	1	0	0	1	1	0	0	0	0	0	0	0	0	0	0	0		5
GO:0000280	nuclear division	0	1	1	0		1	0	1		0	0	0	0	0	0	0	0	0	0	0	0	0	1	0	0	0		5
GO:0000910	cytokinesis	0	1	1	0		1	0	1		0	1	0	0	0	0	0	0	0	0	0	0	0	0	0	0	0		5
GO:0006281	DNA repair	0	0	0	0		1	0	1		0	1	0	0	1	1	0	0	0	0	0	0	0	0	0	0	0		5
GO:0006338	chromatin remodeling	0	0	0	0		1	0	1		1	1	0	0	0	1	0	0	0	0	0	0	0	0	0	0	0		5
GO:0006351	transcription, DNA-templated	0	0	0	0		1	0	1		0	1	0	0	1	1	0	0	0	0	0	0	0	0	0	0	0		5
GO:0006357	regulation of transcription from RNA polymerase II promoter	0	0	0	0		1	0	1		1	1	0	0	0	1	0	0	0	0	0	0	0	0	0	0	0		5
GO:0006399	tRNA metabolic process	0	0	0	0		1	0	1		0	0	0	0	1	1	0	0	1	0	0	0	0	0	0	0	0		5
GO:0006401	RNA catabolic process	0	1	1	0		1	0	1		0	1	0	0	0	0	0	0	0	0	0	0	0	0	0	0	0		5
GO:0006406	mRNA export from nucleus	0	1	0	0		1	0	1		0	0	0	0	1	1	0	0	0	0	0	0	0	0	0	0	0		5
GO:0006417	regulation of translation	0	1	1	0		1	0	1		0	1	0	0	0	0	0	0	0	0	0	0	0	0	0	0	0		5
GO:0006473	protein acetylation	0	0	0	0		1	0	1		0	1	0	0	1	1	0	0	0	0	0	0	0	0	0	0	0		5
GO:0006475	internal protein amino acid acetylation	0	0	0	0		1	0	1		0	1	0	0	1	1	0	0	0	0	0	0	0	0	0	0	0		5
GO:0006479	protein methylation	0	0	0	0		1	0	1		0	1	0	0	1	0	0	0	0	0	0	0	0	1	0	0	0		5
GO:0006928	movement of cell or subcellular component	0	0	0	0		1	0	0		1	1	1	1	0	0	0	0	0	0	0	0	0	0	0	0	0		5
GO:0006950	response to stress	0	0	0	0		1	0	1		1	1	0	1	0	0	0	0	0	0	0	0	0	0	0	0	0		5
GO:0007095	mitotic G2 DNA damage checkpoint	0	1	0	0		1	0	1		0	1	0	0	0	1	0	0	0	0	0	0	0	0	0	0	0		5
GO:0008213	protein alkylation	0	0	0	0		1	0	1		0	1	0	0	1	0	0	0	0	0	0	0	0	1	0	0	0		5
GO:0009893	positive regulation of metabolic process	0	0	0	0		1	0	1		1	1	0	0	0	1	0	0	0	0	0	0	0	0	0	0	0		5
GO:0010604	positive regulation of macromolecule metabolic process	0	0	0	0		1	0	1		1	1	0	0	0	1	0	0	0	0	0	0	0	0	0	0	0		5
GO:0010629	negative regulation of gene expression	0	0	0	0		1	0	1		1	1	0	0	0	1	0	0	0	0	0	0	0	0	0	0	0		5
GO:0016573	histone acetylation	0	0	0	0		1	0	1		0	1	0	0	1	1	0	0	0	0	0	0	0	0	0	0	0		5
GO:0018205	peptidyl-lysine modification	0	0	0	0		1	0	1		0	1	0	0	1	1	0	0	0	0	0	0	0	0	0	0	0		5
GO:0018393	internal peptidyl-lysine acetylation	0	0	0	0		1	0	1		0	1	0	0	1	1	0	0	0	0	0	0	0	0	0	0	0		5
GO:0018394	peptidyl-lysine acetylation	0	0	0	0		1	0	1		0	1	0	0	1	1	0	0	0	0	0	0	0	0	0	0	0		5
GO:0022414	reproductive process	0	1	0	0		1	0	1		1	1	0	0	0	0	0	0	0	0	0	0	0	0	0	0	0		5
GO:0031122	cytoplasmic microtubule organization	0	1	0	0		1	0	1		0	0	0	0	1	1	0	0	0	0	0	0	0	0	0	0	0		5
GO:0031325	positive regulation of cellular metabolic process	0	0	0	0		1	0	1		1	1	0	0	0	1	0	0	0	0	0	0	0	0	0	0	0		5
GO:0031399	regulation of protein modification process	0	0	0	0		1	0	1		1	1	0	0	0	1	0	0	0	0	0	0	0	0	0	0	0		5
GO:0031570	DNA integrity checkpoint	0	0	0	0		1	0	1		0	1	0	0	1	1	0	0	0	0	0	0	0	0	0	0	0		5
GO:0031572	G2 DNA damage checkpoint	0	1	0	0		1	0	1		0	1	0	0	0	1	0	0	0	0	0	0	0	0	0	0	0		5
GO:0032259	methylation	0	0	0	0		1	0	1		0	1	0	0	1	1	0	0	0	0	0	0	0	0	0	0	0		5
GO:0043414	macromolecule methylation	0	0	0	0		1	0	1		0	1	0	0	1	1	0	0	0	0	0	0	0	0	0	0	0		5
GO:0044707	single-multicellular organism process	0	0	0	0		1	0	0		1	1	1	1	0	0	0	0	0	0	0	0	0	0	0	0	0		5
GO:0044774	mitotic DNA integrity checkpoint	0	0	0	0		1	0	1		0	1	0	0	1	1	0	0	0	0	0	0	0	0	0	0	0		5
GO:0044818	mitotic G2/M transition checkpoint	0	1	0	0		1	0	1		0	1	0	0	0	1	0	0	0	0	0	0	0	0	0	0	0		5
GO:0045944	positive regulation of transcription from RNA polymerase II promoter	0	0	0	0		0	0	1		1	1	0	0	1	1	0	0	0	0	0	0	0	0	0	0	0		5
GO:0048513	animal organ development	0	0	0	0		1	0	1		1	1	1	0	0	0	0	0	0	0	0	0	0	0	0	0	0		5
GO:0048518	positive regulation of biological process	0	0	0	0		1	0	1		1	1	0	0	0	1	0	0	0	0	0	0	0	0	0	0	0		5
GO:0048519	negative regulation of biological process	0	0	0	0		1	0	1		1	1	0	0	0	1	0	0	0	0	0	0	0	0	0	0	0		5
GO:0048522	positive regulation of cellular process	0	0	0	0		1	0	1		1	1	0	0	0	1	0	0	0	0	0	0	0	0	0	0	0		5
GO:0050789	regulation of biological process	0	0	0	0		1	0	1		1	1	0	0	0	1	0	0	0	0	0	0	0	0	0	0	0		5
GO:0050794	regulation of cellular process	0	0	0	0		1	0	1		1	1	0	0	0	1	0	0	0	0	0	0	0	0	0	0	0		5
GO:0051028	mRNA transport	0	1	0	0		1	0	1		0	0	0	0	1	1	0	0	0	0	0	0	0	0	0	0	0		5
GO:0051170	nuclear import	0	1	0	0		1	0	1		0	0	0	0	1	1	0	0	0	0	0	0	0	0	0	0	0		5
GO:0051173	positive regulation of nitrogen compound metabolic process	0	0	0	0		1	0	1		1	1	0	0	0	1	0	0	0	0	0	0	0	0	0	0	0		5
GO:0051225	spindle assembly	0	1	0	0		1	0	1		0	0	0	0	1	1	0	0	0	0	0	0	0	0	0	0	0		5
GO:0065008	regulation of biological quality	0	0	0	0		1	0	0		1	1	1	1	0	0	0	0	0	0	0	0	0	0	0	0	0		5
GO:0071824	protein-DNA complex subunit organization	0	0	0	0		1	0	1		0	1	0	0	1	1	0	0	0	0	0	0	0	0	0	0	0		5
GO:0097659	nucleic acid-templated transcription	0	0	0	0		1	0	1		0	1	0	0	1	1	0	0	0	0	0	0	0	0	0	0	0		5
GO:1902275	regulation of chromatin organization	0	0	0	0		1	0	1		1	1	0	0	0	1	0	0	0	0	0	0	0	0	0	0	0		5
GO:1902593	single-organism nuclear import	0	1	0	0		1	0	1		0	0	0	0	1	1	0	0	0	0	0	0	0	0	0	0	0		5
GO:1902749	regulation of cell cycle G2/M phase transition	0	0	0	0		1	0	1		0	1	0	0	1	1	0	0	0	0	0	0	0	0	0	0	0		5
GO:0006082	organic acid metabolic process	0	0	1	1		0	1	0		0	0	1	0	0	0	0	0	0	0	0	0	0	0	0	0	0		4
GO:0043436	oxoacid metabolic process	0	0	1	1		0	1	0		0	0	1	0	0	0	0	0	0	0	0	0	0	0	0	0	0		4
GO:0043648	dicarboxylic acid metabolic process	0	0	1	1		0	1	0		0	0	0	0	0	0	0	0	0	0	0	0	0	0	0	1	0		4
GO:0044712	single-organism catabolic process	0	0	0	1		0	1	0		0	0	1	1	0	0	0	0	0	0	0	0	0	0	0	0	0		4
GO:0002181	cytoplasmic translation	0	1	1	1		0	0	0		0	0	1	0	0	0	0	0	0	0	0	0	0	0	0	0	0		4
GO:0006123	mitochondrial electron transport, cytochrome c to oxygen	1	1	1	1		0	0	0		0	0	0	0	0	0	0	0	0	0	0	0	0	0	0	0	0		4
GO:0006470	protein dephosphorylation	0	1	1	1		0	0	0		0	0	0	0	0	0	0	0	0	0	0	0	0	0	0	1	0		4
GO:0008535	respiratory chain complex IV assembly	1	1	1	1		0	0	0		0	0	0	0	0	0	0	0	0	0	0	0	0	0	0	0	0		4
GO:0016579	protein deubiquitination	1	1	1	1		0	0	0		0	0	0	0	0	0	0	0	0	0	0	0	0	0	0	0	0		4
GO:0017004	cytochrome complex assembly	1	1	1	1		0	0	0		0	0	0	0	0	0	0	0	0	0	0	0	0	0	0	0	0		4
GO:0030163	protein catabolic process	1	1	1	1		0	0	0		0	0	0	0	0	0	0	0	0	0	0	0	0	0	0	0	0		4
GO:0035092	sperm chromatin condensation	0	1	1	1		0	0	0		0	0	0	0	0	0	0	0	0	0	0	0	0	0	1	0	0		4
GO:0035093	spermatogenesis, exchange of chromosomal proteins	1	0	1	1		0	0	0		0	0	0	0	0	0	0	0	0	0	0	0	0	0	1	0	0		4
GO:0042787	protein ubiquitination involved in ubiquitin-dependent protein catabolic process	0	1	1	1		0	0	0		0	0	0	0	0	0	1	0	0	0	0	0	0	0	0	0	0		4
GO:0043161	proteasome-mediated ubiquitin-dependent protein catabolic process	1	1	1	1		0	0	0		0	0	0	0	0	0	0	0	0	0	0	0	0	0	0	0	0		4
GO:0043248	proteasome assembly	1	1	1	1		0	0	0		0	0	0	0	0	0	0	0	0	0	0	0	0	0	0	0	0		4
GO:0045041	protein import into mitochondrial intermembrane space	0	1	1	1		0	0	0		0	0	0	0	0	0	0	0	0	0	0	0	0	0	0	1	0		4
GO:0045333	cellular respiration	1	1	1	1		0	0	0		0	0	0	0	0	0	0	0	0	0	0	0	0	0	0	0	0		4
GO:0045454	cell redox homeostasis	0	1	1	1		0	0	0		0	0	0	0	0	0	1	0	0	0	0	0	0	0	0	0	0		4
GO:0051298	centrosome duplication	0	1	1	1		0	0	0		0	0	1	0	0	0	0	0	0	0	0	0	0	0	0	0	0		4
GO:0061077	chaperone-mediated protein folding	0	1	1	1		0	0	0		0	0	0	0	0	1	0	0	0	0	0	0	0	0	0	0	0		4
GO:0070646	protein modification by small protein removal	1	1	1	1		0	0	0		0	0	0	0	0	0	0	0	0	0	0	0	0	0	0	0	0		4
GO:0097034	mitochondrial respiratory chain complex IV biogenesis	1	1	1	1		0	0	0		0	0	0	0	0	0	0	0	0	0	0	0	0	0	0	0	0		4
GO:0098655	cation transmembrane transport	0	1	1	1		0	0	0		0	0	0	1	0	0	0	0	0	0	0	0	0	0	0	0	0		4
GO:0098662	inorganic cation transmembrane transport	0	1	1	1		0	0	0		0	0	0	1	0	0	0	0	0	0	0	0	0	0	0	0	0		4
GO:1901565	organonitrogen compound catabolic process	0	1	1	1		0	0	0		0	0	0	0	0	0	1	0	0	0	0	0	0	0	0	0	0		4
GO:0006835	dicarboxylic acid transport	0	0	0	0		0	1	0		0	0	0	0	0	0	0	0	0	0	0	0	0	0	1	1	1		4
GO:0015711	organic anion transport	0	0	0	0		0	1	0		0	0	1	0	0	0	1	1	0	0	0	0	0	0	0	0	0		4
GO:0042592	homeostatic process	0	0	0	0		1	1	0		0	0	1	1	0	0	0	0	0	0	0	0	0	0	0	0	0		4
GO:0071422	succinate transmembrane transport	1	0	0	0		0	1	0		0	0	0	0	0	0	0	0	0	0	0	0	0	0	1	1	0		4
GO:0000381	regulation of alternative mRNA splicing, via spliceosome	0	0	0	0		1	0	1		1	1	0	0	0	0	0	0	0	0	0	0	0	0	0	0	0		4
GO:0001932	regulation of protein phosphorylation	0	0	0	0		1	0	1		1	1	0	0	0	0	0	0	0	0	0	0	0	0	0	0	0		4
GO:0006302	double-strand break repair	0	0	0	0		1	0	1		0	0	0	0	1	0	0	0	0	1	0	0	0	0	0	0	0		4
GO:0006364	rRNA processing	0	1	0	0		1	0	1		0	1	0	0	0	0	0	0	0	0	0	0	0	0	0	0	0		4
GO:0006366	transcription from RNA polymerase II promoter	0	0	0	0		1	0	1		0	0	0	0	1	1	0	0	0	0	0	0	0	0	0	0	0		4
GO:0006402	mRNA catabolic process	0	1	0	0		1	0	1		0	1	0	0	0	0	0	0	0	0	0	0	0	0	0	0	0		4
GO:0006418	tRNA aminoacylation for protein translation	0	0	0	0		1	0	1		0	0	0	0	1	1	0	0	0	0	0	0	0	0	0	0	0		4
GO:0006468	protein phosphorylation	0	0	0	0		1	0	1		1	1	0	0	0	0	0	0	0	0	0	0	0	0	0	0	0		4
GO:0006606	protein import into nucleus	0	1	0	0		1	0	1		0	0	0	0	0	1	0	0	0	0	0	0	0	0	0	0	0		4
GO:0006891	intra-Golgi vesicle-mediated transport	0	0	0	0		1	0	1		0	0	0	0	1	1	0	0	0	0	0	0	0	0	0	0	0		4
GO:0007059	chromosome segregation	0	0	0	0		1	0	1		1	1	0	0	0	0	0	0	0	0	0	0	0	0	0	0	0		4
GO:0007281	germ cell development	0	0	0	0		1	0	1		1	1	0	0	0	0	0	0	0	0	0	0	0	0	0	0	0		4
GO:0007292	female gamete generation	0	0	0	0		1	0	1		1	1	0	0	0	0	0	0	0	0	0	0	0	0	0	0	0		4
GO:0008033	tRNA processing	0	0	0	0		0	0	1		0	0	0	0	1	1	0	0	1	0	0	0	0	0	0	0	0		4
GO:0008285	negative regulation of cell proliferation	0	0	0	0		1	0	1		1	1	0	0	0	0	0	0	0	0	0	0	0	0	0	0	0		4
GO:0008356	asymmetric cell division	0	0	0	0		1	0	1		1	1	0	0	0	0	0	0	0	0	0	0	0	0	0	0	0		4
GO:0009267	cellular response to starvation	0	0	0	0		1	0	1		1	1	0	0	0	0	0	0	0	0	0	0	0	0	0	0	0		4
GO:0009451	RNA modification	0	0	0	0		1	0	1		0	0	0	0	1	1	0	0	0	0	0	0	0	0	0	0	0		4
GO:0009605	response to external stimulus	0	0	0	0		0	0	0		1	1	1	1	0	0	0	0	0	0	0	0	0	0	0	0	0		4
GO:0009886	post-embryonic animal morphogenesis	0	0	0	0		0	0	0		1	1	1	1	0	0	0	0	0	0	0	0	0	0	0	0	0		4
GO:0009887	animal organ morphogenesis	0	0	0	0		0	0	0		1	1	1	1	0	0	0	0	0	0	0	0	0	0	0	0	0		4
GO:0009890	negative regulation of biosynthetic process	0	0	0	0		1	0	1		1	1	0	0	0	0	0	0	0	0	0	0	0	0	0	0	0		4
GO:0009894	regulation of catabolic process	0	0	0	0		1	0	1		1	1	0	0	0	0	0	0	0	0	0	0	0	0	0	0	0		4
GO:0009966	regulation of signal transduction	0	0	0	0		1	0	1		1	1	0	0	0	0	0	0	0	0	0	0	0	0	0	0	0		4
GO:0009967	positive regulation of signal transduction	0	0	0	0		1	0	1		1	1	0	0	0	0	0	0	0	0	0	0	0	0	0	0	0		4
GO:0009991	response to extracellular stimulus	0	0	0	0		1	0	1		1	1	0	0	0	0	0	0	0	0	0	0	0	0	0	0	0		4
GO:0010389	regulation of G2/M transition of mitotic cell cycle	0	0	0	0		1	0	1		0	1	0	0	0	1	0	0	0	0	0	0	0	0	0	0	0		4
GO:0010558	negative regulation of macromolecule biosynthetic process	0	0	0	0		1	0	1		1	1	0	0	0	0	0	0	0	0	0	0	0	0	0	0	0		4
GO:0010639	negative regulation of organelle organization	0	0	0	0		1	0	1		1	1	0	0	0	0	0	0	0	0	0	0	0	0	0	0	0		4
GO:0010646	regulation of cell communication	0	0	0	0		1	0	1		1	1	0	0	0	0	0	0	0	0	0	0	0	0	0	0	0		4
GO:0010972	negative regulation of G2/M transition of mitotic cell cycle	0	0	0	0		1	0	1		0	1	0	0	0	1	0	0	0	0	0	0	0	0	0	0	0		4
GO:0016072	rRNA metabolic process	0	1	0	0		1	0	1		0	1	0	0	0	0	0	0	0	0	0	0	0	0	0	0	0		4
GO:0016310	phosphorylation	0	0	0	0		1	0	1		1	1	0	0	0	0	0	0	0	0	0	0	0	0	0	0	0		4
GO:0016441	posttranscriptional gene silencing	0	0	0	0		1	0	1		0	0	0	0	1	1	0	0	0	0	0	0	0	0	0	0	0		4
GO:0017145	stem cell division	0	0	0	0		1	0	1		1	1	0	0	0	0	0	0	0	0	0	0	0	0	0	0	0		4
GO:0019220	regulation of phosphate metabolic process	0	0	0	0		1	0	1		1	1	0	0	0	0	0	0	0	0	0	0	0	0	0	0	0		4
GO:0022412	cellular process involved in reproduction in multicellular organism	0	0	0	0		1	0	1		1	1	0	0	0	0	0	0	0	0	0	0	0	0	0	0	0		4
GO:0022604	regulation of cell morphogenesis	0	0	0	0		1	0	0		1	1	1	0	0	0	0	0	0	0	0	0	0	0	0	0	0		4
GO:0023051	regulation of signaling	0	0	0	0		1	0	1		1	1	0	0	0	0	0	0	0	0	0	0	0	0	0	0	0		4
GO:0031047	gene silencing by RNA	0	0	0	0		1	0	1		0	0	0	0	1	1	0	0	0	0	0	0	0	0	0	0	0		4
GO:0031324	negative regulation of cellular metabolic process	0	0	0	0		1	0	1		1	1	0	0	0	0	0	0	0	0	0	0	0	0	0	0	0		4
GO:0031327	negative regulation of cellular biosynthetic process	0	0	0	0		1	0	1		1	1	0	0	0	0	0	0	0	0	0	0	0	0	0	0	0		4
GO:0031329	regulation of cellular catabolic process	0	0	0	0		1	0	1		1	1	0	0	0	0	0	0	0	0	0	0	0	0	0	0	0		4
GO:0031401	positive regulation of protein modification process	0	0	0	0		1	0	1		1	1	0	0	0	0	0	0	0	0	0	0	0	0	0	0	0		4
GO:0031667	response to nutrient levels	0	0	0	0		1	0	1		1	1	0	0	0	0	0	0	0	0	0	0	0	0	0	0	0		4
GO:0031668	cellular response to extracellular stimulus	0	0	0	0		1	0	1		1	1	0	0	0	0	0	0	0	0	0	0	0	0	0	0	0		4
GO:0031669	cellular response to nutrient levels	0	0	0	0		1	0	1		1	1	0	0	0	0	0	0	0	0	0	0	0	0	0	0	0		4
GO:0032270	positive regulation of cellular protein metabolic process	0	0	0	0		1	0	1		1	1	0	0	0	0	0	0	0	0	0	0	0	0	0	0	0		4
GO:0032501	multicellular organismal process	0	0	0	0		0	0	0		1	1	1	1	0	0	0	0	0	0	0	0	0	0	0	0	0		4
GO:0032879	regulation of localization	0	0	0	0		1	0	1		1	1	0	0	0	0	0	0	0	0	0	0	0	0	0	0	0		4
GO:0032880	regulation of protein localization	0	0	0	0		1	0	1		1	1	0	0	0	0	0	0	0	0	0	0	0	0	0	0	0		4
GO:0032989	cellular component morphogenesis	0	0	0	0		1	0	1		1	1	0	0	0	0	0	0	0	0	0	0	0	0	0	0	0		4
GO:0034401	chromatin organization involved in regulation of transcription	0	0	0	0		1	0	1		1	1	0	0	0	0	0	0	0	0	0	0	0	0	0	0	0		4
GO:0034504	protein localization to nucleus	0	1	0	0		1	0	1		0	0	0	0	0	1	0	0	0	0	0	0	0	0	0	0	0		4
GO:0034728	nucleosome organization	0	1	0	0		1	0	1		0	1	0	0	0	0	0	0	0	0	0	0	0	0	0	0	0		4
GO:0040008	regulation of growth	0	0	0	0		1	0	1		1	1	0	0	0	0	0	0	0	0	0	0	0	0	0	0	0		4
GO:0042127	regulation of cell proliferation	0	0	0	0		1	0	1		1	1	0	0	0	0	0	0	0	0	0	0	0	0	0	0	0		4
GO:0042325	regulation of phosphorylation	0	0	0	0		1	0	1		1	1	0	0	0	0	0	0	0	0	0	0	0	0	0	0	0		4
GO:0042594	response to starvation	0	0	0	0		1	0	1		1	1	0	0	0	0	0	0	0	0	0	0	0	0	0	0	0		4
GO:0043038	amino acid activation	0	0	0	0		1	0	1		0	0	0	0	1	1	0	0	0	0	0	0	0	0	0	0	0		4
GO:0043039	tRNA aminoacylation	0	0	0	0		1	0	1		0	0	0	0	1	1	0	0	0	0	0	0	0	0	0	0	0		4
GO:0043087	regulation of GTPase activity	0	0	0	0		1	0	1		1	1	0	0	0	0	0	0	0	0	0	0	0	0	0	0	0		4
GO:0043484	regulation of RNA splicing	0	0	0	0		1	0	1		1	1	0	0	0	0	0	0	0	0	0	0	0	0	0	0	0		4
GO:0043543	protein acylation	0	0	0	0		1	0	1		0	1	0	0	0	1	0	0	0	0	0	0	0	0	0	0	0		4
GO:0044773	mitotic DNA damage checkpoint	0	0	0	0		1	0	1		0	1	0	0	1	0	0	0	0	0	0	0	0	0	0	0	0		4
GO:0046578	regulation of Ras protein signal transduction	0	0	0	0		1	0	1		1	1	0	0	0	0	0	0	0	0	0	0	0	0	0	0	0		4
GO:0048024	regulation of mRNA splicing, via spliceosome	0	0	0	0		1	0	1		1	1	0	0	0	0	0	0	0	0	0	0	0	0	0	0	0		4
GO:0048285	organelle fission	0	1	1	0		1	0	1		0	0	0	0	0	0	0	0	0	0	0	0	0	0	0	0	0		4
GO:0048468	cell development	0	0	0	0		1	0	1		1	1	0	0	0	0	0	0	0	0	0	0	0	0	0	0	0		4
GO:0048477	oogenesis	0	0	0	0		1	0	1		1	1	0	0	0	0	0	0	0	0	0	0	0	0	0	0	0		4
GO:0048523	negative regulation of cellular process	0	0	0	0		1	0	1		1	1	0	0	0	0	0	0	0	0	0	0	0	0	0	0	0		4
GO:0048583	regulation of response to stimulus	0	0	0	0		1	0	1		1	1	0	0	0	0	0	0	0	0	0	0	0	0	0	0	0		4
GO:0048585	negative regulation of response to stimulus	0	0	0	0		1	0	1		1	1	0	0	0	0	0	0	0	0	0	0	0	0	0	0	0		4
GO:0050684	regulation of mRNA processing	0	0	0	0		1	0	1		1	1	0	0	0	0	0	0	0	0	0	0	0	0	0	0	0		4
GO:0050790	regulation of catalytic activity	0	0	0	0		1	0	1		1	1	0	0	0	0	0	0	0	0	0	0	0	0	0	0	0		4
GO:0050793	regulation of developmental process	0	0	0	0		1	0	1		1	1	0	0	0	0	0	0	0	0	0	0	0	0	0	0	0		4
GO:0050896	response to stimulus	0	0	0	0		0	0	1		1	1	0	1	0	0	0	0	0	0	0	0	0	0	0	0	0		4
GO:0051052	regulation of DNA metabolic process	0	0	0	0		1	0	1		0	1	0	0	1	0	0	0	0	0	0	0	0	0	0	0	0		4
GO:0051056	regulation of small GTPase mediated signal transduction	0	0	0	0		1	0	1		1	1	0	0	0	0	0	0	0	0	0	0	0	0	0	0	0		4
GO:0051129	negative regulation of cellular component organization	0	0	0	0		1	0	1		1	1	0	0	0	0	0	0	0	0	0	0	0	0	0	0	0		4
GO:0051172	negative regulation of nitrogen compound metabolic process	0	0	0	0		1	0	1		1	1	0	0	0	0	0	0	0	0	0	0	0	0	0	0	0		4
GO:0051174	regulation of phosphorus metabolic process	0	0	0	0		1	0	1		1	1	0	0	0	0	0	0	0	0	0	0	0	0	0	0	0		4
GO:0051247	positive regulation of protein metabolic process	0	0	0	0		1	0	1		1	1	0	0	0	0	0	0	0	0	0	0	0	0	0	0	0		4
GO:0051253	negative regulation of RNA metabolic process	0	0	0	0		1	0	1		1	1	0	0	0	0	0	0	0	0	0	0	0	0	0	0	0		4
GO:0051301	cell division	0	0	0	0		1	0	1		1	1	0	0	0	0	0	0	0	0	0	0	0	0	0	0	0		4
GO:0060341	regulation of cellular localization	0	0	0	0		1	0	1		1	1	0	0	0	0	0	0	0	0	0	0	0	0	0	0	0		4
GO:0060968	regulation of gene silencing	0	0	0	0		0	0	1		0	1	0	0	1	1	0	0	0	0	0	0	0	0	0	0	0		4
GO:0061640	cytoskeleton-dependent cytokinesis	0	1	0	0		1	0	1		0	1	0	0	0	0	0	0	0	0	0	0	0	0	0	0	0		4
GO:0065009	regulation of molecular function	0	0	0	0		1	0	1		1	1	0	0	0	0	0	0	0	0	0	0	0	0	0	0	0		4
GO:0070828	heterochromatin organization	0	0	0	0		1	0	1		1	1	0	0	0	0	0	0	0	0	0	0	0	0	0	0	0		4
GO:0071496	cellular response to external stimulus	0	0	0	0		1	0	1		1	1	0	0	0	0	0	0	0	0	0	0	0	0	0	0	0		4
GO:0071897	DNA biosynthetic process	0	0	0	0		1	0	1		1	1	0	0	0	0	0	0	0	0	0	0	0	0	0	0	0		4
GO:0098813	nuclear chromosome segregation	0	0	0	0		1	0	1		1	1	0	0	0	0	0	0	0	0	0	0	0	0	0	0	0		4
GO:1902531	regulation of intracellular signal transduction	0	0	0	0		1	0	1		1	1	0	0	0	0	0	0	0	0	0	0	0	0	0	0	0		4
GO:1902533	positive regulation of intracellular signal transduction	0	0	0	0		1	0	1		1	1	0	0	0	0	0	0	0	0	0	0	0	0	0	0	0		4
GO:1902750	negative regulation of cell cycle G2/M phase transition	0	0	0	0		1	0	1		0	1	0	0	0	1	0	0	0	0	0	0	0	0	0	0	0		4
GO:1903311	regulation of mRNA metabolic process	0	0	0	0		1	0	1		1	1	0	0	0	0	0	0	0	0	0	0	0	0	0	0	0		4
GO:2000113	negative regulation of cellular macromolecule biosynthetic process	0	0	0	0		1	0	1		1	1	0	0	0	0	0	0	0	0	0	0	0	0	0	0	0		4
GO:2001251	negative regulation of chromosome organization	0	0	0	0		1	0	1		0	1	0	0	0	1	0	0	0	0	0	0	0	0	0	0	0		4
GO:0019725	cellular homeostasis	0	0	0	1		0	1	0		0	0	0	1	0	0	0	0	0	0	0	0	0	0	0	0	0		3
GO:0000028	ribosomal small subunit assembly	0	1	1	1		0	0	0		0	0	0	0	0	0	0	0	0	0	0	0	0	0	0	0	0		3
GO:0006106	fumarate metabolic process	0	0	1	1		0	0	0		0	0	0	0	0	0	0	0	0	0	0	0	0	0	0	1	0		3
GO:0006122	mitochondrial electron transport, ubiquinol to cytochrome c	0	1	1	1		0	0	0		0	0	0	0	0	0	0	0	0	0	0	0	0	0	0	0	0		3
GO:0006413	translational initiation	0	1	1	1		0	0	0		0	0	0	0	0	0	0	0	0	0	0	0	0	0	0	0	0		3
GO:0006414	translational elongation	0	1	1	1		0	0	0		0	0	0	0	0	0	0	0	0	0	0	0	0	0	0	0	0		3
GO:0006754	ATP biosynthetic process	0	1	1	1		0	0	0		0	0	0	0	0	0	0	0	0	0	0	0	0	0	0	0	0		3
GO:0006900	membrane budding	0	1	1	1		0	0	0		0	0	0	0	0	0	0	0	0	0	0	0	0	0	0	0	0		3
GO:0007007	inner mitochondrial membrane organization	0	1	0	1		0	0	0		0	0	0	0	0	0	0	0	0	0	0	0	0	0	0	0	1		3
GO:0007286	spermatid development	0	1	1	1		0	0	0		0	0	0	0	0	0	0	0	0	0	0	0	0	0	0	0	0		3
GO:0008064	regulation of actin polymerization or depolymerization	0	1	0	1		1	0	0		0	0	0	0	0	0	0	0	0	0	0	0	0	0	0	0	0		3
GO:0009060	aerobic respiration	0	1	1	1		0	0	0		0	0	0	0	0	0	0	0	0	0	0	0	0	0	0	0	0		3
GO:0009124	nucleoside monophosphate biosynthetic process	0	1	1	1		0	0	0		0	0	0	0	0	0	0	0	0	0	0	0	0	0	0	0	0		3
GO:0009127	purine nucleoside monophosphate biosynthetic process	0	1	1	1		0	0	0		0	0	0	0	0	0	0	0	0	0	0	0	0	0	0	0	0		3
GO:0009142	nucleoside triphosphate biosynthetic process	0	1	1	1		0	0	0		0	0	0	0	0	0	0	0	0	0	0	0	0	0	0	0	0		3
GO:0009145	purine nucleoside triphosphate biosynthetic process	0	1	1	1		0	0	0		0	0	0	0	0	0	0	0	0	0	0	0	0	0	0	0	0		3
GO:0009156	ribonucleoside monophosphate biosynthetic process	0	1	1	1		0	0	0		0	0	0	0	0	0	0	0	0	0	0	0	0	0	0	0	0		3
GO:0009168	purine ribonucleoside monophosphate biosynthetic process	0	1	1	1		0	0	0		0	0	0	0	0	0	0	0	0	0	0	0	0	0	0	0	0		3
GO:0009201	ribonucleoside triphosphate biosynthetic process	0	1	1	1		0	0	0		0	0	0	0	0	0	0	0	0	0	0	0	0	0	0	0	0		3
GO:0009206	purine ribonucleoside triphosphate biosynthetic process	0	1	1	1		0	0	0		0	0	0	0	0	0	0	0	0	0	0	0	0	0	0	0	0		3
GO:0015672	monovalent inorganic cation transport	0	1	0	1		0	0	0		0	0	0	0	0	0	0	0	0	0	0	0	0	1	0	0	0		3
GO:0015985	energy coupled proton transport, down electrochemical gradient	0	1	1	1		0	0	0		0	0	0	0	0	0	0	0	0	0	0	0	0	0	0	0	0		3
GO:0015986	ATP synthesis coupled proton transport	0	1	1	1		0	0	0		0	0	0	0	0	0	0	0	0	0	0	0	0	0	0	0	0		3
GO:0022411	cellular component disassembly	0	1	1	1		0	0	0		0	0	0	0	0	0	0	0	0	0	0	0	0	0	0	0	0		3
GO:0030382	sperm mitochondrion organization	0	1	1	1		0	0	0		0	0	0	0	0	0	0	0	0	0	0	0	0	0	0	0	0		3
GO:0030433	ubiquitin-dependent ERAD pathway	0	1	1	1		0	0	0		0	0	0	0	0	0	0	0	0	0	0	0	0	0	0	0	0		3
GO:0030832	regulation of actin filament length	0	1	0	1		1	0	0		0	0	0	0	0	0	0	0	0	0	0	0	0	0	0	0	0		3
GO:0030833	regulation of actin filament polymerization	0	1	0	1		1	0	0		0	0	0	0	0	0	0	0	0	0	0	0	0	0	0	0	0		3
GO:0031334	positive regulation of protein complex assembly	0	1	1	1		0	0	0		0	0	0	0	0	0	0	0	0	0	0	0	0	0	0	0	0		3
GO:0032271	regulation of protein polymerization	0	1	0	1		1	0	0		0	0	0	0	0	0	0	0	0	0	0	0	0	0	0	0	0		3
GO:0032509	endosome transport via multivesicular body sorting pathway	0	1	1	1		0	0	0		0	0	0	0	0	0	0	0	0	0	0	0	0	0	0	0	0		3
GO:0032984	macromolecular complex disassembly	0	1	1	1		0	0	0		0	0	0	0	0	0	0	0	0	0	0	0	0	0	0	0	0		3
GO:0033617	mitochondrial respiratory chain complex IV assembly	0	1	1	1		0	0	0		0	0	0	0	0	0	0	0	0	0	0	0	0	0	0	0	0		3
GO:0034976	response to endoplasmic reticulum stress	0	1	1	1		0	0	0		0	0	0	0	0	0	0	0	0	0	0	0	0	0	0	0	0		3
GO:0035971	peptidyl-histidine dephosphorylation	0	1	1	1		0	0	0		0	0	0	0	0	0	0	0	0	0	0	0	0	0	0	0	0		3
GO:0036503	ERAD pathway	0	1	1	1		0	0	0		0	0	0	0	0	0	0	0	0	0	0	0	0	0	0	0	0		3
GO:0042026	protein refolding	0	1	1	1		0	0	0		0	0	0	0	0	0	0	0	0	0	0	0	0	0	0	0	0		3
GO:0042176	regulation of protein catabolic process	0	1	1	1		0	0	0		0	0	0	0	0	0	0	0	0	0	0	0	0	0	0	0	0		3
GO:0043241	protein complex disassembly	0	1	1	1		0	0	0		0	0	0	0	0	0	0	0	0	0	0	0	0	0	0	0	0		3
GO:0043624	cellular protein complex disassembly	0	1	1	1		0	0	0		0	0	0	0	0	0	0	0	0	0	0	0	0	0	0	0	0		3
GO:0044802	single-organism membrane organization	0	1	1	1		0	0	0		0	0	0	0	0	0	0	0	0	0	0	0	0	0	0	0	0		3
GO:0045898	regulation of RNA polymerase II transcriptional preinitiation complex assembly	0	1	1	1		0	0	0		0	0	0	0	0	0	0	0	0	0	0	0	0	0	0	0	0		3
GO:0045899	positive regulation of RNA polymerase II transcriptional preinitiation complex assembly	0	1	1	1		0	0	0		0	0	0	0	0	0	0	0	0	0	0	0	0	0	0	0	0		3
GO:0051186	cofactor metabolic process	0	1	1	1		0	0	0		0	0	0	0	0	0	0	0	0	0	0	0	0	0	0	0	0		3
GO:0060260	regulation of transcription initiation from RNA polymerase II promoter	0	1	0	1		0	0	1		0	0	0	0	0	0	0	0	0	0	0	0	0	0	0	0	0		3
GO:0060261	positive regulation of transcription initiation from RNA polymerase II promoter	0	1	0	1		0	0	0		0	0	0	0	0	1	0	0	0	0	0	0	0	0	0	0	0		3
GO:0061024	membrane organization	0	1	1	1		0	0	0		0	0	0	0	0	0	0	0	0	0	0	0	0	0	0	0	0		3
GO:0061136	regulation of proteasomal protein catabolic process	0	1	1	1		0	0	0		0	0	0	0	0	0	0	0	0	0	0	0	0	0	0	0	0		3
GO:0071985	multivesicular body sorting pathway	0	1	1	1		0	0	0		0	0	0	0	0	0	0	0	0	0	0	0	0	0	0	0	0		3
GO:0090066	regulation of anatomical structure size	0	0	0	1		1	0	0		1	0	0	0	0	0	0	0	0	0	0	0	0	0	0	0	0		3
GO:1901564	organonitrogen compound metabolic process	0	1	1	1		0	0	0		0	0	0	0	0	0	0	0	0	0	0	0	0	0	0	0	0		3
GO:1902903	regulation of supramolecular fiber organization	0	1	0	1		1	0	0		0	0	0	0	0	0	0	0	0	0	0	0	0	0	0	0	0		3
GO:2000142	regulation of DNA-templated transcription, initiation	0	1	0	1		0	0	1		0	0	0	0	0	0	0	0	0	0	0	0	0	0	0	0	0		3
GO:2000144	positive regulation of DNA-templated transcription, initiation	0	1	0	1		0	0	0		0	0	0	0	0	1	0	0	0	0	0	0	0	0	0	0	0		3
GO:2000766	negative regulation of cytoplasmic translation	0	1	1	1		0	0	0		0	0	0	0	0	0	0	0	0	0	0	0	0	0	0	0	0		3
GO:0006811	ion transport	0	0	0	0		0	1	0		0	0	1	1	0	0	0	0	0	0	0	0	0	0	0	0	0		3
GO:0006820	anion transport	0	0	0	0		0	1	0		0	0	1	1	0	0	0	0	0	0	0	0	0	0	0	0	0		3
GO:0006873	cellular ion homeostasis	0	0	0	0		0	1	0		0	0	1	1	0	0	0	0	0	0	0	0	0	0	0	0	0		3
GO:0044262	cellular carbohydrate metabolic process	0	0	0	0		0	1	0		0	0	0	0	0	0	0	0	0	0	0	0	0	0	0	1	1		3
GO:0055082	cellular chemical homeostasis	0	0	0	0		0	1	0		0	0	1	1	0	0	0	0	0	0	0	0	0	0	0	0	0		3
GO:0098656	anion transmembrane transport	0	0	0	0		0	1	0		0	0	1	0	0	0	0	1	0	0	0	0	0	0	0	0	0		3
GO:0000154	rRNA modification	0	0	0	0		0	0	1		1	1	0	0	0	0	0	0	0	0	0	0	0	0	0	0	0		3
GO:0000281	mitotic cytokinesis	0	1	0	0		1	0	1		0	0	0	0	0	0	0	0	0	0	0	0	0	0	0	0	0		3
GO:0000472	endonucleolytic cleavage to generate mature 5'-end of SSU-rRNA from (SSU-rRNA, 5.8S rRNA, LSU-rRNA)	1	0	0	0		0	0	0		0	0	0	0	0	0	0	0	0	0	0	0	1	1	0	0	0		3
GO:0000480	endonucleolytic cleavage in 5'-ETS of tricistronic rRNA transcript (SSU-rRNA, 5.8S rRNA, LSU-rRNA)	1	0	0	0		0	0	0		0	0	0	0	0	0	0	0	0	0	0	0	1	1	0	0	0		3
GO:0000956	nuclear-transcribed mRNA catabolic process	0	1	0	0		1	0	1		0	0	0	0	0	0	0	0	0	0	0	0	0	0	0	0	0		3
GO:0000966	RNA 5'-end processing	1	0	0	0		0	0	0		0	0	0	0	0	0	0	0	0	0	0	0	1	1	0	0	0		3
GO:0000967	rRNA 5'-end processing	1	0	0	0		0	0	0		0	0	0	0	0	0	0	0	0	0	0	0	1	1	0	0	0		3
GO:0001672	regulation of chromatin assembly or disassembly	0	0	0	0		1	0	1		0	1	0	0	0	0	0	0	0	0	0	0	0	0	0	0	0		3
GO:0002009	morphogenesis of an epithelium	0	0	0	0		0	0	0		1	0	1	1	0	0	0	0	0	0	0	0	0	0	0	0	0		3
GO:0002376	immune system process	0	0	0	0		0	0	0		1	1	1	0	0	0	0	0	0	0	0	0	0	0	0	0	0		3
GO:0003002	regionalization	0	0	0	0		0	0	0		1	1	1	0	0	0	0	0	0	0	0	0	0	0	0	0	0		3
GO:0006000	fructose metabolic process	1	0	0	0		0	0	0		0	0	0	0	0	0	0	0	0	0	0	0	0	0	0	1	1		3
GO:0006378	mRNA polyadenylation	0	0	0	0		1	0	1		0	1	0	0	0	0	0	0	0	0	0	0	0	0	0	0	0		3
GO:0006379	mRNA cleavage	0	0	0	0		1	0	1		0	1	0	0	0	0	0	0	0	0	0	0	0	0	0	0	0		3
GO:0006909	phagocytosis	0	0	0	0		1	0	1		0	1	0	0	0	0	0	0	0	0	0	0	0	0	0	0	0		3
GO:0006952	defense response	0	0	0	0		0	0	0		1	1	1	0	0	0	0	0	0	0	0	0	0	0	0	0	0		3
GO:0006955	immune response	0	0	0	0		0	0	0		1	1	1	0	0	0	0	0	0	0	0	0	0	0	0	0	0		3
GO:0006997	nucleus organization	0	0	0	0		1	0	1		0	1	0	0	0	0	0	0	0	0	0	0	0	0	0	0	0		3
GO:0007097	nuclear migration	0	0	0	0		1	0	1		0	1	0	0	0	0	0	0	0	0	0	0	0	0	0	0	0		3
GO:0007154	cell communication	0	0	0	0		0	0	1		1	1	0	0	0	0	0	0	0	0	0	0	0	0	0	0	0		3
GO:0007155	cell adhesion	0	0	0	0		0	0	0		1	0	1	1	0	0	0	0	0	0	0	0	0	0	0	0	0		3
GO:0007163	establishment or maintenance of cell polarity	0	0	0	0		1	0	0		1	1	0	0	0	0	0	0	0	0	0	0	0	0	0	0	0		3
GO:0007165	signal transduction	0	0	0	0		0	0	0		1	1	1	0	0	0	0	0	0	0	0	0	0	0	0	0	0		3
GO:0007166	cell surface receptor signaling pathway	0	0	0	0		0	0	0		1	1	1	0	0	0	0	0	0	0	0	0	0	0	0	0	0		3
GO:0007184	SMAD protein import into nucleus	0	0	0	0		1	0	1		0	0	0	0	0	1	0	0	0	0	0	0	0	0	0	0	0		3
GO:0007221	positive regulation of transcription of Notch receptor target	0	0	0	0		0	0	1		0	0	0	0	1	1	0	0	0	0	0	0	0	0	0	0	0		3
GO:0007282	cystoblast division	0	0	0	0		1	0	1		0	1	0	0	0	0	0	0	0	0	0	0	0	0	0	0	0		3
GO:0007307	eggshell chorion gene amplification	0	0	0	0		0	0	1		1	1	0	0	0	0	0	0	0	0	0	0	0	0	0	0	0		3
GO:0007389	pattern specification process	0	0	0	0		0	0	1		1	1	0	0	0	0	0	0	0	0	0	0	0	0	0	0	0		3
GO:0007411	axon guidance	0	0	0	0		0	0	0		1	1	1	0	0	0	0	0	0	0	0	0	0	0	0	0	0		3
GO:0007447	imaginal disc pattern formation	0	0	0	0		0	0	0		1	1	1	0	0	0	0	0	0	0	0	0	0	0	0	0	0		3
GO:0007476	imaginal disc-derived wing morphogenesis	0	0	0	0		0	0	0		1	1	1	0	0	0	0	0	0	0	0	0	0	0	0	0	0		3
GO:0007610	behavior	0	0	0	0		0	0	0		1	0	1	1	0	0	0	0	0	0	0	0	0	0	0	0	0		3
GO:0008037	cell recognition	0	0	0	0		0	0	0		1	0	1	1	0	0	0	0	0	0	0	0	0	0	0	0	0		3
GO:0008038	neuron recognition	0	0	0	0		0	0	0		1	0	1	1	0	0	0	0	0	0	0	0	0	0	0	0	0		3
GO:0008360	regulation of cell shape	0	0	0	0		1	0	0		1	1	0	0	0	0	0	0	0	0	0	0	0	0	0	0	0		3
GO:0008586	imaginal disc-derived wing vein morphogenesis	0	0	0	0		1	0	0		1	1	0	0	0	0	0	0	0	0	0	0	0	0	0	0	0		3
GO:0009047	dosage compensation by hyperactivation of X chromosome	0	0	0	0		1	0	1		0	1	0	0	0	0	0	0	0	0	0	0	0	0	0	0	0		3
GO:0009628	response to abiotic stimulus	0	0	0	0		0	0	0		1	0	1	1	0	0	0	0	0	0	0	0	0	0	0	0	0		3
GO:0009888	tissue development	0	0	0	0		0	0	0		1	0	1	1	0	0	0	0	0	0	0	0	0	0	0	0	0		3
GO:0009896	positive regulation of catabolic process	0	0	0	0		0	0	1		1	1	0	0	0	0	0	0	0	0	0	0	0	0	0	0	0		3
GO:0009968	negative regulation of signal transduction	0	0	0	0		0	0	1		1	1	0	0	0	0	0	0	0	0	0	0	0	0	0	0	0		3
GO:0010528	regulation of transposition	0	0	0	0		1	0	1		0	1	0	0	0	0	0	0	0	0	0	0	0	0	0	0	0		3
GO:0010529	negative regulation of transposition	0	0	0	0		1	0	1		0	1	0	0	0	0	0	0	0	0	0	0	0	0	0	0	0		3
GO:0010638	positive regulation of organelle organization	0	0	0	0		1	0	1		0	1	0	0	0	0	0	0	0	0	0	0	0	0	0	0	0		3
GO:0010647	positive regulation of cell communication	0	0	0	0		0	0	1		1	1	0	0	0	0	0	0	0	0	0	0	0	0	0	0	0		3
GO:0016477	cell migration	0	0	0	0		0	0	0		1	0	1	1	0	0	0	0	0	0	0	0	0	0	0	0	0		3
GO:0016571	histone methylation	0	0	0	0		1	0	1		0	1	0	0	0	0	0	0	0	0	0	0	0	0	0	0	0		3
GO:0017148	negative regulation of translation	0	1	0	0		1	0	1		0	0	0	0	0	0	0	0	0	0	0	0	0	0	0	0	0		3
GO:0018022	peptidyl-lysine methylation	0	0	0	0		1	0	1		0	1	0	0	0	0	0	0	0	0	0	0	0	0	0	0	0		3
GO:0022603	regulation of anatomical structure morphogenesis	0	0	0	0		0	0	0		1	1	1	0	0	0	0	0	0	0	0	0	0	0	0	0	0		3
GO:0022610	biological adhesion	0	0	0	0		0	0	0		1	0	1	1	0	0	0	0	0	0	0	0	0	0	0	0	0		3
GO:0022613	ribonucleoprotein complex biogenesis	0	0	0	0		1	0	1		0	0	0	0	1	0	0	0	0	0	0	0	0	0	0	0	0		3
GO:0023056	positive regulation of signaling	0	0	0	0		0	0	1		1	1	0	0	0	0	0	0	0	0	0	0	0	0	0	0	0		3
GO:0030031	cell projection assembly	1	0	0	0		0	0	0		0	0	0	0	0	0	0	0	0	0	0	0	1	1	0	0	0		3
GO:0030490	maturation of SSU-rRNA	0	0	0	0		1	0	1		0	1	0	0	0	0	0	0	0	0	0	0	0	0	0	0	0		3
GO:0031123	RNA 3'-end processing	0	0	0	0		1	0	1		0	1	0	0	0	0	0	0	0	0	0	0	0	0	0	0	0		3
GO:0031124	mRNA 3'-end processing	0	0	0	0		1	0	1		0	1	0	0	0	0	0	0	0	0	0	0	0	0	0	0	0		3
GO:0031647	regulation of protein stability	0	1	1	0		0	0	0		0	0	0	0	0	0	0	0	1	0	0	0	0	0	0	0	0		3
GO:0031935	regulation of chromatin silencing	0	0	0	0		0	0	1		0	1	0	0	0	1	0	0	0	0	0	0	0	0	0	0	0		3
GO:0032784	regulation of DNA-templated transcription, elongation	0	0	0	0		1	0	1		0	1	0	0	0	0	0	0	0	0	0	0	0	0	0	0	0		3
GO:0032786	positive regulation of DNA-templated transcription, elongation	0	0	0	0		1	0	1		0	1	0	0	0	0	0	0	0	0	0	0	0	0	0	0	0		3
GO:0032978	protein insertion into membrane from inner side	1	0	0	0		0	0	0		0	0	0	0	0	0	0	0	0	0	0	0	0	0	0	1	1		3
GO:0032979	protein insertion into mitochondrial membrane from inner side	1	0	0	0		0	0	0		0	0	0	0	0	0	0	0	0	0	0	0	0	0	0	1	1		3
GO:0032990	cell part morphogenesis	0	0	0	0		0	0	1		1	1	0	0	0	0	0	0	0	0	0	0	0	0	0	0	0		3
GO:0033045	regulation of sister chromatid segregation	0	0	0	0		1	0	1		0	1	0	0	0	0	0	0	0	0	0	0	0	0	0	0	0		3
GO:0033046	negative regulation of sister chromatid segregation	0	0	0	0		1	0	1		0	1	0	0	0	0	0	0	0	0	0	0	0	0	0	0	0		3
GO:0034243	regulation of transcription elongation from RNA polymerase II promoter	0	0	0	0		1	0	1		0	1	0	0	0	0	0	0	0	0	0	0	0	0	0	0	0		3
GO:0034462	small-subunit processome assembly	1	0	0	0		0	0	0		0	0	0	0	0	0	0	0	0	0	0	0	1	1	0	0	0		3
GO:0034471	ncRNA 5'-end processing	1	0	0	0		0	0	0		0	0	0	0	0	0	0	0	0	0	0	0	1	1	0	0	0		3
GO:0034968	histone lysine methylation	0	0	0	0		1	0	1		0	1	0	0	0	0	0	0	0	0	0	0	0	0	0	0	0		3
GO:0035107	appendage morphogenesis	0	0	0	0		0	0	0		1	1	1	0	0	0	0	0	0	0	0	0	0	0	0	0	0		3
GO:0035114	imaginal disc-derived appendage morphogenesis	0	0	0	0		0	0	0		1	1	1	0	0	0	0	0	0	0	0	0	0	0	0	0	0		3
GO:0035120	post-embryonic appendage morphogenesis	0	0	0	0		0	0	0		1	1	1	0	0	0	0	0	0	0	0	0	0	0	0	0	0		3
GO:0035194	posttranscriptional gene silencing by RNA	0	0	0	0		1	0	1		0	0	0	0	1	0	0	0	0	0	0	0	0	0	0	0	0		3
GO:0035295	tube development	0	0	0	0		0	0	0		1	0	1	1	0	0	0	0	0	0	0	0	0	0	0	0	0		3
GO:0040011	locomotion	0	0	0	0		0	0	0		1	0	1	1	0	0	0	0	0	0	0	0	0	0	0	0	0		3
GO:0040023	establishment of nucleus localization	0	0	0	0		1	0	1		0	1	0	0	0	0	0	0	0	0	0	0	0	0	0	0	0		3
GO:0042078	germ-line stem cell division	0	0	0	0		1	0	1		0	1	0	0	0	0	0	0	0	0	0	0	0	0	0	0	0		3
GO:0042327	positive regulation of phosphorylation	0	0	0	0		0	0	1		1	1	0	0	0	0	0	0	0	0	0	0	0	0	0	0	0		3
GO:0043044	ATP-dependent chromatin remodeling	0	0	0	0		1	0	1		0	1	0	0	0	0	0	0	0	0	0	0	0	0	0	0	0		3
GO:0043085	positive regulation of catalytic activity	0	0	0	0		0	0	1		1	1	0	0	0	0	0	0	0	0	0	0	0	0	0	0	0		3
GO:0043547	positive regulation of GTPase activity	0	0	0	0		0	0	1		1	1	0	0	0	0	0	0	0	0	0	0	0	0	0	0	0		3
GO:0043549	regulation of kinase activity	0	0	0	0		0	0	1		1	1	0	0	0	0	0	0	0	0	0	0	0	0	0	0	0		3
GO:0043631	RNA polyadenylation	0	0	0	0		1	0	1		0	1	0	0	0	0	0	0	0	0	0	0	0	0	0	0	0		3
GO:0043966	histone H3 acetylation	0	0	0	0		1	0	1		0	1	0	0	0	0	0	0	0	0	0	0	0	0	0	0	0		3
GO:0043967	histone H4 acetylation	0	0	0	0		1	0	1		0	1	0	0	0	0	0	0	0	0	0	0	0	0	0	0	0		3
GO:0044093	positive regulation of molecular function	0	0	0	0		0	0	1		1	1	0	0	0	0	0	0	0	0	0	0	0	0	0	0	0		3
GO:0044708	single-organism behavior	0	0	0	0		0	0	0		1	0	1	1	0	0	0	0	0	0	0	0	0	0	0	0	0		3
GO:0044782	cilium organization	1	0	0	0		0	0	0		0	0	0	0	0	0	0	0	0	0	0	0	1	1	0	0	0		3
GO:0045132	meiotic chromosome segregation	0	0	0	0		1	0	1		0	1	0	0	0	0	0	0	0	0	0	0	0	0	0	0	0		3
GO:0045595	regulation of cell differentiation	0	0	0	0		0	0	1		1	1	0	0	0	0	0	0	0	0	0	0	0	0	0	0	0		3
GO:0045859	regulation of protein kinase activity	0	0	0	0		0	0	1		1	1	0	0	0	0	0	0	0	0	0	0	0	0	0	0	0		3
GO:0045892	negative regulation of transcription, DNA-templated	0	0	0	0		0	0	1		1	1	0	0	0	0	0	0	0	0	0	0	0	0	0	0	0		3
GO:0045927	positive regulation of growth	0	0	0	0		0	0	1		1	1	0	0	0	0	0	0	0	0	0	0	0	0	0	0	0		3
GO:0045934	negative regulation of nucleobase-containing compound metabolic process	0	0	0	0		0	0	1		1	1	0	0	0	0	0	0	0	0	0	0	0	0	0	0	0		3
GO:0046425	regulation of JAK-STAT cascade	0	0	0	0		1	0	1		0	1	0	0	0	0	0	0	0	0	0	0	0	0	0	0	0		3
GO:0046777	protein autophosphorylation	0	0	0	0		0	0	1		1	1	0	0	0	0	0	0	0	0	0	0	0	0	0	0	0		3
GO:0048515	spermatid differentiation	0	1	0	0		1	0	0		0	0	0	0	0	0	0	0	0	0	0	0	0	1	0	0	0		3
GO:0048584	positive regulation of response to stimulus	0	0	0	0		0	0	1		1	1	0	0	0	0	0	0	0	0	0	0	0	0	0	0	0		3
GO:0048598	embryonic morphogenesis	0	0	0	0		0	0	0		1	0	1	1	0	0	0	0	0	0	0	0	0	0	0	0	0		3
GO:0048639	positive regulation of developmental growth	0	0	0	0		0	0	1		1	1	0	0	0	0	0	0	0	0	0	0	0	0	0	0	0		3
GO:0048729	tissue morphogenesis	0	0	0	0		0	0	0		1	0	1	1	0	0	0	0	0	0	0	0	0	0	0	0	0		3
GO:0048731	system development	0	0	0	0		0	0	0		1	1	1	0	0	0	0	0	0	0	0	0	0	0	0	0	0		3
GO:0048812	neuron projection morphogenesis	0	0	0	0		0	0	1		1	1	0	0	0	0	0	0	0	0	0	0	0	0	0	0	0		3
GO:0048858	cell projection morphogenesis	0	0	0	0		0	0	1		1	1	0	0	0	0	0	0	0	0	0	0	0	0	0	0	0		3
GO:0050000	chromosome localization	0	0	0	0		0	0	1		0	0	0	0	1	1	0	0	0	0	0	0	0	0	0	0	0		3
GO:0050821	protein stabilization	0	1	0	0		0	0	0		0	0	0	0	0	0	0	0	1	1	0	0	0	0	0	0	0		3
GO:0051049	regulation of transport	0	0	0	0		0	0	1		1	1	0	0	0	0	0	0	0	0	0	0	0	0	0	0	0		3
GO:0051094	positive regulation of developmental process	0	0	0	0		0	0	1		1	1	0	0	0	0	0	0	0	0	0	0	0	0	0	0	0		3
GO:0051204	protein insertion into mitochondrial membrane	1	0	0	0		0	0	0		0	0	0	0	0	0	0	0	0	0	0	0	0	0	0	1	1		3
GO:0051205	protein insertion into membrane	1	0	0	0		0	0	0		0	0	0	0	0	0	0	0	0	0	0	0	0	0	0	1	1		3
GO:0051239	regulation of multicellular organismal process	0	0	0	0		0	0	0		1	1	1	0	0	0	0	0	0	0	0	0	0	0	0	0	0		3
GO:0051241	negative regulation of multicellular organismal process	0	0	0	0		1	0	0		1	1	0	0	0	0	0	0	0	0	0	0	0	0	0	0	0		3
GO:0051336	regulation of hydrolase activity	0	0	0	0		0	0	1		1	1	0	0	0	0	0	0	0	0	0	0	0	0	0	0	0		3
GO:0051338	regulation of transferase activity	0	0	0	0		0	0	1		1	1	0	0	0	0	0	0	0	0	0	0	0	0	0	0	0		3
GO:0051345	positive regulation of hydrolase activity	0	0	0	0		0	0	1		1	1	0	0	0	0	0	0	0	0	0	0	0	0	0	0	0		3
GO:0051568	histone H3-K4 methylation	0	0	0	0		1	0	1		0	1	0	0	0	0	0	0	0	0	0	0	0	0	0	0	0		3
GO:0051640	organelle localization	0	0	0	0		1	0	1		0	1	0	0	0	0	0	0	0	0	0	0	0	0	0	0	0		3
GO:0051656	establishment of organelle localization	0	0	0	0		1	0	1		0	1	0	0	0	0	0	0	0	0	0	0	0	0	0	0	0		3
GO:0051704	multi-organism process	0	0	0	0		0	0	0		1	0	1	1	0	0	0	0	0	0	0	0	0	0	0	0	0		3
GO:0051960	regulation of nervous system development	0	0	0	0		0	0	1		1	1	0	0	0	0	0	0	0	0	0	0	0	0	0	0	0		3
GO:0051983	regulation of chromosome segregation	0	0	0	0		1	0	1		0	1	0	0	0	0	0	0	0	0	0	0	0	0	0	0	0		3
GO:0051985	negative regulation of chromosome segregation	0	0	0	0		1	0	1		0	1	0	0	0	0	0	0	0	0	0	0	0	0	0	0	0		3
GO:0060271	cilium assembly	1	0	0	0		0	0	0		0	0	0	0	0	0	0	0	0	0	0	0	1	1	0	0	0		3
GO:0060284	regulation of cell development	0	0	0	0		0	0	1		1	1	0	0	0	0	0	0	0	0	0	0	0	0	0	0	0		3
GO:0060811	intracellular mRNA localization involved in anterior/posterior axis specification	0	1	0	0		1	0	1		0	0	0	0	0	0	0	0	0	0	0	0	0	0	0	0	0		3
GO:0070193	synaptonemal complex organization	0	0	0	0		1	0	1		0	1	0	0	0	0	0	0	0	0	0	0	0	0	0	0	0		3
GO:0071103	DNA conformation change	0	0	0	0		1	0	1		0	0	0	0	1	0	0	0	0	0	0	0	0	0	0	0	0		3
GO:0071826	ribonucleoprotein complex subunit organization	0	1	0	0		0	0	1		0	0	0	0	1	0	0	0	0	0	0	0	0	0	0	0	0		3
GO:0080134	regulation of response to stress	0	0	0	0		0	0	1		1	1	0	0	0	0	0	0	0	0	0	0	0	0	0	0	0		3
GO:0090305	nucleic acid phosphodiester bond hydrolysis	0	0	0	0		1	0	1		0	1	0	0	0	0	0	0	0	0	0	0	0	0	0	0	0		3
GO:0090501	RNA phosphodiester bond hydrolysis	0	0	0	0		1	0	1		0	1	0	0	0	0	0	0	0	0	0	0	0	0	0	0	0		3
GO:0097485	neuron projection guidance	0	0	0	0		0	0	0		1	1	1	0	0	0	0	0	0	0	0	0	0	0	0	0	0		3
GO:0098609	cell-cell adhesion	0	0	0	0		0	0	0		1	0	1	1	0	0	0	0	0	0	0	0	0	0	0	0	0		3
GO:1902532	negative regulation of intracellular signal transduction	0	0	0	0		1	0	0		1	1	0	0	0	0	0	0	0	0	0	0	0	0	0	0	0		3
GO:1902679	negative regulation of RNA biosynthetic process	0	0	0	0		0	0	1		1	1	0	0	0	0	0	0	0	0	0	0	0	0	0	0	0		3
GO:1903507	negative regulation of nucleic acid-templated transcription	0	0	0	0		0	0	1		1	1	0	0	0	0	0	0	0	0	0	0	0	0	0	0	0		3
GO:1903827	regulation of cellular protein localization	0	0	0	0		1	0	1		0	1	0	0	0	0	0	0	0	0	0	0	0	0	0	0	0		3
GO:1904892	regulation of STAT cascade	0	0	0	0		1	0	1		0	1	0	0	0	0	0	0	0	0	0	0	0	0	0	0	0		3
GO:1905269	positive regulation of chromatin organization	0	0	0	0		0	0	1		1	1	0	0	0	0	0	0	0	0	0	0	0	0	0	0	0		3
GO:2000026	regulation of multicellular organismal development	0	0	0	0		0	0	1		1	1	0	0	0	0	0	0	0	0	0	0	0	0	0	0	0		3
GO:2001252	positive regulation of chromosome organization	0	0	0	0		0	0	1		1	1	0	0	0	0	0	0	0	0	0	0	0	0	0	0	0		3
GO:0006164	purine nucleotide biosynthetic process	0	1	0	1		0	0	0		0	0	0	0	0	0	0	0	0	0	0	0	0	0	0	0	0		2
GO:0006880	intracellular sequestering of iron ion	0	0	1	1		0	0	0		0	0	0	0	0	0	0	0	0	0	0	0	0	0	0	0	0		2
GO:0007008	outer mitochondrial membrane organization	0	0	1	1		0	0	0		0	0	0	0	0	0	0	0	0	0	0	0	0	0	0	0	0		2
GO:0007293	germarium-derived egg chamber formation	0	0	0	1		1	0	0		0	0	0	0	0	0	0	0	0	0	0	0	0	0	0	0	0		2
GO:0009152	purine ribonucleotide biosynthetic process	0	1	0	1		0	0	0		0	0	0	0	0	0	0	0	0	0	0	0	0	0	0	0	0		2
GO:0009260	ribonucleotide biosynthetic process	0	1	0	1		0	0	0		0	0	0	0	0	0	0	0	0	0	0	0	0	0	0	0	0		2
GO:0016197	endosomal transport	0	0	1	1		0	0	0		0	0	0	0	0	0	0	0	0	0	0	0	0	0	0	0	0		2
GO:0032273	positive regulation of protein polymerization	0	1	0	1		0	0	0		0	0	0	0	0	0	0	0	0	0	0	0	0	0	0	0	0		2
GO:0032940	secretion by cell	0	0	0	1		0	0	0		1	0	0	0	0	0	0	0	0	0	0	0	0	0	0	0	0		2
GO:0032956	regulation of actin cytoskeleton organization	0	0	0	1		1	0	0		0	0	0	0	0	0	0	0	0	0	0	0	0	0	0	0	0		2
GO:0032970	regulation of actin filament-based process	0	0	0	1		1	0	0		0	0	0	0	0	0	0	0	0	0	0	0	0	0	0	0	0		2
GO:0045040	protein import into mitochondrial outer membrane	0	0	1	1		0	0	0		0	0	0	0	0	0	0	0	0	0	0	0	0	0	0	0	0		2
GO:0046390	ribose phosphate biosynthetic process	0	1	0	1		0	0	0		0	0	0	0	0	0	0	0	0	0	0	0	0	0	0	0	0		2
GO:0051261	protein depolymerization	0	1	0	1		0	0	0		0	0	0	0	0	0	0	0	0	0	0	0	0	0	0	0	0		2
GO:0061025	membrane fusion	0	0	1	1		0	0	0		0	0	0	0	0	0	0	0	0	0	0	0	0	0	0	0	0		2
GO:0072583	clathrin-dependent endocytosis	0	0	1	1		0	0	0		0	0	0	0	0	0	0	0	0	0	0	0	0	0	0	0	0		2
GO:0072657	protein localization to membrane	0	1	0	1		0	0	0		0	0	0	0	0	0	0	0	0	0	0	0	0	0	0	0	0		2
GO:0090150	establishment of protein localization to membrane	0	1	0	1		0	0	0		0	0	0	0	0	0	0	0	0	0	0	0	0	0	0	0	0		2
GO:0090151	establishment of protein localization to mitochondrial membrane	0	0	1	1		0	0	0		0	0	0	0	0	0	0	0	0	0	0	0	0	0	0	0	0		2
GO:0097577	sequestering of iron ion	0	0	1	1		0	0	0		0	0	0	0	0	0	0	0	0	0	0	0	0	0	0	0	0		2
GO:0015743	malate transport	0	0	0	0		0	1	0		0	0	0	0	0	0	0	0	0	0	0	0	0	0	0	0	1		2
GO:0015849	organic acid transport	0	0	0	0		0	1	0		0	0	1	0	0	0	0	0	0	0	0	0	0	0	0	0	0		2
GO:0046942	carboxylic acid transport	0	0	0	0		0	1	0		0	0	1	0	0	0	0	0	0	0	0	0	0	0	0	0	0		2
GO:0048803	imaginal disc-derived male genitalia morphogenesis	0	0	0	0		0	1	0		0	0	0	1	0	0	0	0	0	0	0	0	0	0	0	0	0		2
GO:0072348	sulfur compound transport	0	0	0	0		0	1	0		0	0	0	0	0	0	0	1	0	0	0	0	0	0	0	0	0		2
GO:1903825	organic acid transmembrane transport	0	0	0	0		0	1	0		0	0	1	0	0	0	0	0	0	0	0	0	0	0	0	0	0		2
GO:1905039	carboxylic acid transmembrane transport	0	0	0	0		0	1	0		0	0	1	0	0	0	0	0	0	0	0	0	0	0	0	0	0		2
GO:0000079	regulation of cyclin-dependent protein serine/threonine kinase activity	0	0	0	0		0	0	1		0	0	0	0	0	1	0	0	0	0	0	0	0	0	0	0	0		2
GO:0000212	meiotic spindle organization	0	0	0	0		0	0	1		0	0	0	0	1	0	0	0	0	0	0	0	0	0	0	0	0		2
GO:0000338	protein deneddylation	0	1	0	0		0	0	0		0	0	0	0	0	0	0	0	1	0	0	0	0	0	0	0	0		2
GO:0000387	spliceosomal snRNP assembly	0	1	0	0		0	0	0		0	0	0	0	1	0	0	0	0	0	0	0	0	0	0	0	0		2
GO:0000447	endonucleolytic cleavage in ITS1 to separate SSU-rRNA from 5.8S rRNA and LSU-rRNA from tricistronic rRNA transcript (SSU-rRNA, 5.8S rRNA, LSU-rRNA)	0	0	0	0		0	0	0		0	0	0	0	0	0	0	0	0	0	0	0	1	1	0	0	0		2
GO:0000469	cleavage involved in rRNA processing	0	0	0	0		0	0	1		0	0	0	0	0	0	0	0	0	0	0	0	0	1	0	0	0		2
GO:0000478	endonucleolytic cleavage involved in rRNA processing	0	0	0	0		0	0	0		0	0	0	0	0	0	0	0	0	0	0	0	1	1	0	0	0		2
GO:0000479	endonucleolytic cleavage of tricistronic rRNA transcript (SSU-rRNA, 5.8S rRNA, LSU-rRNA)	0	0	0	0		0	0	0		0	0	0	0	0	0	0	0	0	0	0	0	1	1	0	0	0		2
GO:0000724	double-strand break repair via homologous recombination	0	0	0	0		0	0	1		0	0	0	0	1	0	0	0	0	0	0	0	0	0	0	0	0		2
GO:0000725	recombinational repair	0	0	0	0		0	0	1		0	0	0	0	1	0	0	0	0	0	0	0	0	0	0	0	0		2
GO:0000731	DNA synthesis involved in DNA repair	0	0	0	0		0	0	0		0	0	0	0	1	1	0	0	0	0	0	0	0	0	0	0	0		2
GO:0000819	sister chromatid segregation	0	0	0	0		1	0	1		0	0	0	0	0	0	0	0	0	0	0	0	0	0	0	0	0		2
GO:0000902	cell morphogenesis	0	0	0	0		0	0	0		1	1	0	0	0	0	0	0	0	0	0	0	0	0	0	0	0		2
GO:0000959	mitochondrial RNA metabolic process	0	0	0	0		0	0	0		0	0	0	0	1	1	0	0	0	0	0	0	0	0	0	0	0		2
GO:0000972	transcription-dependent tethering of RNA polymerase II gene DNA at nuclear periphery	0	0	0	0		0	0	1		0	0	0	0	0	1	0	0	0	0	0	0	0	0	0	0	0		2
GO:0001654	eye development	0	0	0	0		0	0	0		1	1	0	0	0	0	0	0	0	0	0	0	0	0	0	0	0		2
GO:0001709	cell fate determination	0	0	0	0		0	0	0		1	1	0	0	0	0	0	0	0	0	0	0	0	0	0	0	0		2
GO:0001745	compound eye morphogenesis	0	0	0	0		0	0	0		1	1	0	0	0	0	0	0	0	0	0	0	0	0	0	0	0		2
GO:0001894	tissue homeostasis	0	0	0	0		0	0	0		0	0	1	1	0	0	0	0	0	0	0	0	0	0	0	0	0		2
GO:0001934	positive regulation of protein phosphorylation	0	0	0	0		0	0	0		1	1	0	0	0	0	0	0	0	0	0	0	0	0	0	0	0		2
GO:0002064	epithelial cell development	0	0	0	0		1	0	0		1	0	0	0	0	0	0	0	0	0	0	0	0	0	0	0	0		2
GO:0002066	columnar/cuboidal epithelial cell development	0	0	0	0		1	0	0		1	0	0	0	0	0	0	0	0	0	0	0	0	0	0	0	0		2
GO:0002252	immune effector process	0	0	0	0		0	0	0		1	1	0	0	0	0	0	0	0	0	0	0	0	0	0	0	0		2
GO:0002682	regulation of immune system process	0	0	0	0		0	0	0		1	1	0	0	0	0	0	0	0	0	0	0	0	0	0	0	0		2
GO:0003008	system process	1	0	0	0		0	0	0		0	0	1	0	0	0	0	0	0	0	0	0	0	0	0	0	0		2
GO:0006072	glycerol-3-phosphate metabolic process	0	0	0	0		0	0	0		0	0	0	0	0	0	0	0	0	0	0	0	0	0	1	1	0		2
GO:0006260	DNA replication	0	0	0	0		0	0	0		1	0	0	0	1	0	0	0	0	0	0	0	0	0	0	0	0		2
GO:0006277	DNA amplification	0	0	0	0		0	0	0		1	1	0	0	0	0	0	0	0	0	0	0	0	0	0	0	0		2
GO:0006301	postreplication repair	0	0	0	0		0	0	0		0	0	0	0	1	1	0	0	0	0	0	0	0	0	0	0	0		2
GO:0006376	mRNA splice site selection	0	0	0	0		1	0	1		0	0	0	0	0	0	0	0	0	0	0	0	0	0	0	0	0		2
GO:0006403	RNA localization	0	0	0	0		1	0	1		0	0	0	0	0	0	0	0	0	0	0	0	0	0	0	0	0		2
GO:0006490	oligosaccharide-lipid intermediate biosynthetic process	0	0	0	0		0	0	0		0	0	0	0	1	1	0	0	0	0	0	0	0	0	0	0	0		2
GO:0006812	cation transport	0	0	0	0		0	0	0		0	0	1	0	0	0	0	0	0	0	0	0	0	1	0	0	0		2
GO:0006888	ER to Golgi vesicle-mediated transport	0	0	0	0		0	0	0		0	0	0	0	1	1	0	0	0	0	0	0	0	0	0	0	0		2
GO:0006890	retrograde vesicle-mediated transport, Golgi to ER	0	0	0	0		0	0	1		0	0	0	0	0	1	0	0	0	0	0	0	0	0	0	0	0		2
GO:0006904	vesicle docking involved in exocytosis	0	0	0	0		0	0	1		0	1	0	0	0	0	0	0	0	0	0	0	0	0	0	0	0		2
GO:0007015	actin filament organization	0	0	0	0		0	0	0		0	0	1	1	0	0	0	0	0	0	0	0	0	0	0	0	0		2
GO:0007035	vacuolar acidification	0	0	0	0		0	0	0		0	0	0	0	0	0	0	0	0	0	0	0	1	1	0	0	0		2
GO:0007042	lysosomal lumen acidification	0	0	0	0		0	0	0		0	0	0	0	0	0	0	0	0	0	0	0	1	1	0	0	0		2
GO:0007043	cell-cell junction assembly	0	0	0	0		0	0	0		0	0	1	1	0	0	0	0	0	0	0	0	0	0	0	0	0		2
GO:0007062	sister chromatid cohesion	0	0	0	0		0	0	1		0	1	0	0	0	0	0	0	0	0	0	0	0	0	0	0	0		2
GO:0007064	mitotic sister chromatid cohesion	0	0	0	0		0	0	1		0	1	0	0	0	0	0	0	0	0	0	0	0	0	0	0	0		2
GO:0007094	mitotic spindle assembly checkpoint	0	0	0	0		1	0	1		0	0	0	0	0	0	0	0	0	0	0	0	0	0	0	0	0		2
GO:0007099	centriole replication	0	1	0	0		0	0	0		0	0	0	0	1	0	0	0	0	0	0	0	0	0	0	0	0		2
GO:0007167	enzyme linked receptor protein signaling pathway	0	0	0	0		0	0	0		1	1	0	0	0	0	0	0	0	0	0	0	0	0	0	0	0		2
GO:0007391	dorsal closure	0	0	0	0		0	0	0		1	0	1	0	0	0	0	0	0	0	0	0	0	0	0	0	0		2
GO:0007419	ventral cord development	0	0	0	0		0	0	0		1	1	0	0	0	0	0	0	0	0	0	0	0	0	0	0	0		2
GO:0007423	sensory organ development	0	0	0	0		0	0	0		1	1	0	0	0	0	0	0	0	0	0	0	0	0	0	0	0		2
GO:0007424	open tracheal system development	0	0	0	0		0	0	0		0	0	1	1	0	0	0	0	0	0	0	0	0	0	0	0	0		2
GO:0007444	imaginal disc development	0	0	0	0		0	0	0		1	1	0	0	0	0	0	0	0	0	0	0	0	0	0	0	0		2
GO:0007450	dorsal/ventral pattern formation, imaginal disc	0	0	0	0		0	0	0		0	0	1	1	0	0	0	0	0	0	0	0	0	0	0	0	0		2
GO:0007480	imaginal disc-derived leg morphogenesis	0	0	0	0		0	0	0		1	1	0	0	0	0	0	0	0	0	0	0	0	0	0	0	0		2
GO:0007498	mesoderm development	0	0	0	0		0	0	0		0	0	1	1	0	0	0	0	0	0	0	0	0	0	0	0	0		2
GO:0007549	dosage compensation	0	0	0	0		0	0	1		0	1	0	0	0	0	0	0	0	0	0	0	0	0	0	0	0		2
GO:0007611	learning or memory	0	0	0	0		0	0	0		1	0	1	0	0	0	0	0	0	0	0	0	0	0	0	0	0		2
GO:0008219	cell death	0	0	0	0		0	0	0		0	0	1	1	0	0	0	0	0	0	0	0	0	0	0	0	0		2
GO:0008298	intracellular mRNA localization	0	0	0	0		1	0	1		0	0	0	0	0	0	0	0	0	0	0	0	0	0	0	0	0		2
GO:0008340	determination of adult lifespan	0	0	0	0		0	0	0		1	0	0	1	0	0	0	0	0	0	0	0	0	0	0	0	0		2
GO:0008361	regulation of cell size	0	0	0	0		1	0	1		0	0	0	0	0	0	0	0	0	0	0	0	0	0	0	0	0		2
GO:0008593	regulation of Notch signaling pathway	0	0	0	0		0	0	0		1	1	0	0	0	0	0	0	0	0	0	0	0	0	0	0	0		2
GO:0008608	attachment of spindle microtubules to kinetochore	0	0	0	0		1	0	1		0	0	0	0	0	0	0	0	0	0	0	0	0	0	0	0	0		2
GO:0009607	response to biotic stimulus	0	0	0	0		0	0	0		0	0	1	1	0	0	0	0	0	0	0	0	0	0	0	0	0		2
GO:0009611	response to wounding	0	0	0	0		0	0	0		0	0	1	1	0	0	0	0	0	0	0	0	0	0	0	0	0		2
GO:0009798	axis specification	0	0	0	0		0	0	0		1	1	0	0	0	0	0	0	0	0	0	0	0	0	0	0	0		2
GO:0009953	dorsal/ventral pattern formation	0	0	0	0		0	0	0		0	0	1	1	0	0	0	0	0	0	0	0	0	0	0	0	0		2
GO:0010501	RNA secondary structure unwinding	0	0	0	0		0	0	1		0	1	0	0	0	0	0	0	0	0	0	0	0	0	0	0	0		2
GO:0010506	regulation of autophagy	0	0	0	0		0	0	0		1	1	0	0	0	0	0	0	0	0	0	0	0	0	0	0	0		2
GO:0010562	positive regulation of phosphorus metabolic process	0	0	0	0		0	0	0		1	1	0	0	0	0	0	0	0	0	0	0	0	0	0	0	0		2
GO:0010623	programmed cell death involved in cell development	0	0	0	0		0	0	0		0	0	1	1	0	0	0	0	0	0	0	0	0	0	0	0	0		2
GO:0010648	negative regulation of cell communication	0	0	0	0		0	0	0		1	1	0	0	0	0	0	0	0	0	0	0	0	0	0	0	0		2
GO:0010721	negative regulation of cell development	0	0	0	0		0	0	0		1	1	0	0	0	0	0	0	0	0	0	0	0	0	0	0	0		2
GO:0010847	regulation of chromatin assembly	0	0	0	0		0	0	1		0	1	0	0	0	0	0	0	0	0	0	0	0	0	0	0	0		2
GO:0010941	regulation of cell death	0	0	0	0		0	0	0		1	1	0	0	0	0	0	0	0	0	0	0	0	0	0	0	0		2
GO:0012501	programmed cell death	0	0	0	0		0	0	0		0	0	1	1	0	0	0	0	0	0	0	0	0	0	0	0	0		2
GO:0016055	Wnt signaling pathway	0	0	0	0		0	0	0		1	1	0	0	0	0	0	0	0	0	0	0	0	0	0	0	0		2
GO:0016246	RNA interference	0	0	0	0		1	0	1		0	0	0	0	0	0	0	0	0	0	0	0	0	0	0	0	0		2
GO:0016321	female meiosis chromosome segregation	0	0	0	0		1	0	0		0	1	0	0	0	0	0	0	0	0	0	0	0	0	0	0	0		2
GO:0016331	morphogenesis of embryonic epithelium	0	0	0	0		0	0	0		0	0	1	1	0	0	0	0	0	0	0	0	0	0	0	0	0		2
GO:0018209	peptidyl-serine modification	0	0	0	0		1	0	1		0	0	0	0	0	0	0	0	0	0	0	0	0	0	0	0	0		2
GO:0019827	stem cell population maintenance	0	0	0	0		1	0	1		0	0	0	0	0	0	0	0	0	0	0	0	0	0	0	0	0		2
GO:0019991	septate junction assembly	0	0	0	0		0	0	0		0	0	1	1	0	0	0	0	0	0	0	0	0	0	0	0	0		2
GO:0021700	developmental maturation	0	0	0	0		1	0	0		0	1	0	0	0	0	0	0	0	0	0	0	0	0	0	0	0		2
GO:0022406	membrane docking	0	0	0	0		0	0	1		0	1	0	0	0	0	0	0	0	0	0	0	0	0	0	0	0		2
GO:0022618	ribonucleoprotein complex assembly	0	1	0	0		0	0	1		0	0	0	0	0	0	0	0	0	0	0	0	0	0	0	0	0		2
GO:0023057	negative regulation of signaling	0	0	0	0		0	0	0		1	1	0	0	0	0	0	0	0	0	0	0	0	0	0	0	0		2
GO:0030003	cellular cation homeostasis	0	0	0	0		0	0	0		0	0	1	1	0	0	0	0	0	0	0	0	0	0	0	0	0		2
GO:0030029	actin filament-based process	0	0	0	0		0	0	0		0	0	1	1	0	0	0	0	0	0	0	0	0	0	0	0	0		2
GO:0030030	cell projection organization	0	0	0	0		0	0	0		1	1	0	0	0	0	0	0	0	0	0	0	0	0	0	0	0		2
GO:0030036	actin cytoskeleton organization	0	0	0	0		0	0	0		0	0	1	1	0	0	0	0	0	0	0	0	0	0	0	0	0		2
GO:0030071	regulation of mitotic metaphase/anaphase transition	0	0	0	0		0	0	1		0	1	0	0	0	0	0	0	0	0	0	0	0	0	0	0	0		2
GO:0030111	regulation of Wnt signaling pathway	0	0	0	0		0	0	0		1	1	0	0	0	0	0	0	0	0	0	0	0	0	0	0	0		2
GO:0030431	sleep	0	0	0	0		0	0	0		0	0	1	1	0	0	0	0	0	0	0	0	0	0	0	0	0		2
GO:0030522	intracellular receptor signaling pathway	0	0	0	0		0	0	1		0	1	0	0	0	0	0	0	0	0	0	0	0	0	0	0	0		2
GO:0030707	ovarian follicle cell development	0	0	0	0		1	0	0		1	0	0	0	0	0	0	0	0	0	0	0	0	0	0	0	0		2
GO:0030717	karyosome formation	0	0	0	0		0	0	1		0	1	0	0	0	0	0	0	0	0	0	0	0	0	0	0	0		2
GO:0030718	germ-line stem cell population maintenance	0	0	0	0		1	0	0		0	0	0	0	0	0	0	1	0	0	0	0	0	0	0	0	0		2
GO:0031032	actomyosin structure organization	0	0	0	0		0	0	0		0	0	1	1	0	0	0	0	0	0	0	0	0	0	0	0	0		2
GO:0031056	regulation of histone modification	0	0	0	0		0	0	1		0	1	0	0	0	0	0	0	0	0	0	0	0	0	0	0	0		2
GO:0031331	positive regulation of cellular catabolic process	0	0	0	0		0	0	0		1	1	0	0	0	0	0	0	0	0	0	0	0	0	0	0	0		2
GO:0031338	regulation of vesicle fusion	0	0	0	0		0	0	0		1	1	0	0	0	0	0	0	0	0	0	0	0	0	0	0	0		2
GO:0031445	regulation of heterochromatin assembly	0	0	0	0		0	0	1		0	1	0	0	0	0	0	0	0	0	0	0	0	0	0	0	0		2
GO:0031577	spindle checkpoint	0	0	0	0		1	0	1		0	0	0	0	0	0	0	0	0	0	0	0	0	0	0	0	0		2
GO:0032386	regulation of intracellular transport	0	0	0	0		0	0	1		0	1	0	0	0	0	0	0	0	0	0	0	0	0	0	0	0		2
GO:0032535	regulation of cellular component size	0	0	0	0		1	0	1		0	0	0	0	0	0	0	0	0	0	0	0	0	0	0	0	0		2
GO:0032968	positive regulation of transcription elongation from RNA polymerase II promoter	0	0	0	0		0	0	1		0	1	0	0	0	0	0	0	0	0	0	0	0	0	0	0	0		2
GO:0033047	regulation of mitotic sister chromatid segregation	0	0	0	0		1	0	1		0	0	0	0	0	0	0	0	0	0	0	0	0	0	0	0	0		2
GO:0033157	regulation of intracellular protein transport	0	0	0	0		0	0	1		0	1	0	0	0	0	0	0	0	0	0	0	0	0	0	0	0		2
GO:0033206	meiotic cytokinesis	0	0	0	0		1	0	1		0	0	0	0	0	0	0	0	0	0	0	0	0	0	0	0	0		2
GO:0034249	negative regulation of cellular amide metabolic process	0	1	0	0		1	0	0		0	0	0	0	0	0	0	0	0	0	0	0	0	0	0	0	0		2
GO:0034329	cell junction assembly	0	0	0	0		0	0	0		0	0	1	1	0	0	0	0	0	0	0	0	0	0	0	0	0		2
GO:0034330	cell junction organization	0	0	0	0		0	0	0		0	0	1	1	0	0	0	0	0	0	0	0	0	0	0	0	0		2
GO:0034501	protein localization to kinetochore	0	0	0	0		0	0	1		0	1	0	0	0	0	0	0	0	0	0	0	0	0	0	0	0		2
GO:0034502	protein localization to chromosome	0	0	0	0		0	0	1		0	1	0	0	0	0	0	0	0	0	0	0	0	0	0	0	0		2
GO:0034755	iron ion transmembrane transport	0	1	1	0		0	0	0		0	0	0	0	0	0	0	0	0	0	0	0	0	0	0	0	0		2
GO:0035071	salivary gland cell autophagic cell death	0	0	0	0		0	0	0		0	0	1	1	0	0	0	0	0	0	0	0	0	0	0	0	0		2
GO:0035112	genitalia morphogenesis	0	0	0	0		0	0	0		0	0	1	1	0	0	0	0	0	0	0	0	0	0	0	0	0		2
GO:0035150	regulation of tube size	0	0	0	0		0	0	0		0	0	1	1	0	0	0	0	0	0	0	0	0	0	0	0	0		2
GO:0035151	regulation of tube size, open tracheal system	0	0	0	0		0	0	0		0	0	1	1	0	0	0	0	0	0	0	0	0	0	0	0	0		2
GO:0035152	regulation of tube architecture, open tracheal system	0	0	0	0		0	0	0		0	0	1	1	0	0	0	0	0	0	0	0	0	0	0	0	0		2
GO:0035160	maintenance of epithelial integrity, open tracheal system	0	0	0	0		0	0	0		0	0	1	1	0	0	0	0	0	0	0	0	0	0	0	0	0		2
GO:0035330	regulation of hippo signaling	0	0	0	0		1	0	0		0	1	0	0	0	0	0	0	0	0	0	0	0	0	0	0	0		2
GO:0035332	positive regulation of hippo signaling	0	0	0	0		1	0	0		0	1	0	0	0	0	0	0	0	0	0	0	0	0	0	0	0		2
GO:0035556	intracellular signal transduction	0	0	0	0		0	0	0		1	1	0	0	0	0	0	0	0	0	0	0	0	0	0	0	0		2
GO:0035601	protein deacylation	0	0	0	0		0	0	0		0	0	0	0	1	1	0	0	0	0	0	0	0	0	0	0	0		2
GO:0035751	regulation of lysosomal lumen pH	0	0	0	0		0	0	0		0	0	0	0	0	0	0	0	0	0	0	0	1	1	0	0	0		2
GO:0040007	growth	0	0	0	0		0	0	0		1	0	1	0	0	0	0	0	0	0	0	0	0	0	0	0	0		2
GO:0040018	positive regulation of multicellular organism growth	0	0	0	0		0	0	0		1	1	0	0	0	0	0	0	0	0	0	0	0	0	0	0	0		2
GO:0042048	olfactory behavior	0	0	0	0		0	0	0		0	0	1	1	0	0	0	0	0	0	0	0	0	0	0	0	0		2
GO:0042981	regulation of apoptotic process	0	0	0	0		0	0	0		1	1	0	0	0	0	0	0	0	0	0	0	0	0	0	0	0		2
GO:0043067	regulation of programmed cell death	0	0	0	0		0	0	0		1	1	0	0	0	0	0	0	0	0	0	0	0	0	0	0	0		2
GO:0043207	response to external biotic stimulus	0	0	0	0		0	0	0		0	0	1	1	0	0	0	0	0	0	0	0	0	0	0	0	0		2
GO:0043408	regulation of MAPK cascade	0	0	0	0		0	0	0		1	1	0	0	0	0	0	0	0	0	0	0	0	0	0	0	0		2
GO:0043461	proton-transporting ATP synthase complex assembly	0	0	0	0		0	0	0		0	0	0	0	0	0	0	0	1	1	0	0	0	0	0	0	0		2
GO:0043486	histone exchange	0	0	0	0		1	0	1		0	0	0	0	0	0	0	0	0	0	0	0	0	0	0	0	0		2
GO:0044242	cellular lipid catabolic process	0	0	0	0		0	0	0		0	0	1	1	0	0	0	0	0	0	0	0	0	0	0	0	0		2
GO:0044255	cellular lipid metabolic process	0	0	0	0		0	0	0		0	0	1	1	0	0	0	0	0	0	0	0	0	0	0	0	0		2
GO:0045214	sarcomere organization	0	0	0	0		0	0	0		0	0	1	1	0	0	0	0	0	0	0	0	0	0	0	0	0		2
GO:0045216	cell-cell junction organization	0	0	0	0		0	0	0		0	0	1	1	0	0	0	0	0	0	0	0	0	0	0	0	0		2
GO:0045451	pole plasm oskar mRNA localization	0	1	0	0		1	0	0		0	0	0	0	0	0	0	0	0	0	0	0	0	0	0	0	0		2
GO:0045596	negative regulation of cell differentiation	0	0	0	0		0	0	0		1	1	0	0	0	0	0	0	0	0	0	0	0	0	0	0	0		2
GO:0045664	regulation of neuron differentiation	0	0	0	0		0	0	0		1	1	0	0	0	0	0	0	0	0	0	0	0	0	0	0	0		2
GO:0045793	positive regulation of cell size	0	0	0	0		0	0	0		1	1	0	0	0	0	0	0	0	0	0	0	0	0	0	0	0		2
GO:0045799	positive regulation of chromatin assembly or disassembly	0	0	0	0		0	0	1		0	1	0	0	0	0	0	0	0	0	0	0	0	0	0	0	0		2
GO:0045814	negative regulation of gene expression, epigenetic	0	0	0	0		0	0	1		0	1	0	0	0	0	0	0	0	0	0	0	0	0	0	0	0		2
GO:0045879	negative regulation of smoothened signaling pathway	0	0	0	0		0	0	1		0	1	0	0	0	0	0	0	0	0	0	0	0	0	0	0	0		2
GO:0045931	positive regulation of mitotic cell cycle	0	0	0	0		0	0	0		1	1	0	0	0	0	0	0	0	0	0	0	0	0	0	0	0		2
GO:0045937	positive regulation of phosphate metabolic process	0	0	0	0		0	0	0		1	1	0	0	0	0	0	0	0	0	0	0	0	0	0	0	0		2
GO:0046822	regulation of nucleocytoplasmic transport	0	0	0	0		0	0	1		0	1	0	0	0	0	0	0	0	0	0	0	0	0	0	0	0		2
GO:0048102	autophagic cell death	0	0	0	0		0	0	0		0	0	1	1	0	0	0	0	0	0	0	0	0	0	0	0	0		2
GO:0048140	male germ-line cyst encapsulation	0	1	0	0		0	0	0		0	0	0	0	0	0	0	0	1	0	0	0	0	0	0	0	0		2
GO:0048278	vesicle docking	0	0	0	0		0	0	1		0	1	0	0	0	0	0	0	0	0	0	0	0	0	0	0	0		2
GO:0048469	cell maturation	0	0	0	0		1	0	0		0	1	0	0	0	0	0	0	0	0	0	0	0	0	0	0	0		2
GO:0048592	eye morphogenesis	0	0	0	0		0	0	0		1	1	0	0	0	0	0	0	0	0	0	0	0	0	0	0	0		2
GO:0048638	regulation of developmental growth	0	0	0	0		0	0	0		1	1	0	0	0	0	0	0	0	0	0	0	0	0	0	0	0		2
GO:0048646	anatomical structure formation involved in morphogenesis	0	0	0	0		0	0	0		1	1	0	0	0	0	0	0	0	0	0	0	0	0	0	0	0		2
GO:0048666	neuron development	0	0	0	0		0	0	0		1	1	0	0	0	0	0	0	0	0	0	0	0	0	0	0	0		2
GO:0048749	compound eye development	0	0	0	0		0	0	0		1	1	0	0	0	0	0	0	0	0	0	0	0	0	0	0	0		2
GO:0048813	dendrite morphogenesis	0	0	0	0		0	0	0		1	1	0	0	0	0	0	0	0	0	0	0	0	0	0	0	0		2
GO:0048870	cell motility	0	0	0	0		0	0	0		1	0	0	1	0	0	0	0	0	0	0	0	0	0	0	0	0		2
GO:0048878	chemical homeostasis	0	0	0	0		0	0	0		0	0	1	1	0	0	0	0	0	0	0	0	0	0	0	0	0		2
GO:0050767	regulation of neurogenesis	0	0	0	0		0	0	0		1	1	0	0	0	0	0	0	0	0	0	0	0	0	0	0	0		2
GO:0050776	regulation of immune response	0	0	0	0		0	0	0		1	1	0	0	0	0	0	0	0	0	0	0	0	0	0	0	0		2
GO:0050801	ion homeostasis	0	0	0	0		0	0	0		0	0	1	1	0	0	0	0	0	0	0	0	0	0	0	0	0		2
GO:0050804	modulation of synaptic transmission	0	0	0	0		0	0	0		1	0	1	0	0	0	0	0	0	0	0	0	0	0	0	0	0		2
GO:0050807	regulation of synapse organization	0	0	0	0		0	0	0		1	1	0	0	0	0	0	0	0	0	0	0	0	0	0	0	0		2
GO:0050877	neurological system process	1	0	0	0		0	0	0		0	0	1	0	0	0	0	0	0	0	0	0	0	0	0	0	0		2
GO:0050890	cognition	0	0	0	0		0	0	0		1	0	1	0	0	0	0	0	0	0	0	0	0	0	0	0	0		2
GO:0051037	regulation of transcription involved in meiotic cell cycle	0	0	0	0		0	0	0		0	0	0	0	0	0	0	0	0	0	0	0	1	1	0	0	0		2
GO:0051039	positive regulation of transcription involved in meiotic cell cycle	0	0	0	0		0	0	0		0	0	0	0	0	0	0	0	0	0	0	0	1	1	0	0	0		2
GO:0051093	negative regulation of developmental process	0	0	0	0		0	0	0		1	1	0	0	0	0	0	0	0	0	0	0	0	0	0	0	0		2
GO:0051223	regulation of protein transport	0	0	0	0		0	0	1		0	1	0	0	0	0	0	0	0	0	0	0	0	0	0	0	0		2
GO:0051235	maintenance of location	0	0	0	0		0	0	0		0	0	1	1	0	0	0	0	0	0	0	0	0	0	0	0	0		2
GO:0051240	positive regulation of multicellular organismal process	0	0	0	0		0	0	0		1	1	0	0	0	0	0	0	0	0	0	0	0	0	0	0	0		2
GO:0051651	maintenance of location in cell	0	0	0	0		0	0	0		0	0	1	1	0	0	0	0	0	0	0	0	0	0	0	0	0		2
GO:0051707	response to other organism	0	0	0	0		0	0	0		0	0	1	1	0	0	0	0	0	0	0	0	0	0	0	0	0		2
GO:0051962	positive regulation of nervous system development	0	0	0	0		0	0	0		1	1	0	0	0	0	0	0	0	0	0	0	0	0	0	0	0		2
GO:0052646	alditol phosphate metabolic process	0	0	0	0		0	0	0		0	0	0	0	0	0	0	0	0	0	0	0	0	0	1	1	0		2
GO:0055080	cation homeostasis	0	0	0	0		0	0	0		0	0	1	1	0	0	0	0	0	0	0	0	0	0	0	0	0		2
GO:0060249	anatomical structure homeostasis	0	0	0	0		0	0	0		1	1	0	0	0	0	0	0	0	0	0	0	0	0	0	0	0		2
GO:0060429	epithelium development	0	0	0	0		0	0	0		1	0	1	0	0	0	0	0	0	0	0	0	0	0	0	0	0		2
GO:0060541	respiratory system development	0	0	0	0		0	0	0		0	0	1	1	0	0	0	0	0	0	0	0	0	0	0	0	0		2
GO:0060627	regulation of vesicle-mediated transport	0	0	0	0		0	0	0		1	1	0	0	0	0	0	0	0	0	0	0	0	0	0	0	0		2
GO:0060810	intracellular mRNA localization involved in pattern specification process	0	1	0	0		1	0	0		0	0	0	0	0	0	0	0	0	0	0	0	0	0	0	0	0		2
GO:0061061	muscle structure development	0	0	0	0		0	0	0		1	1	0	0	0	0	0	0	0	0	0	0	0	0	0	0	0		2
GO:0065004	protein-DNA complex assembly	0	0	0	0		0	0	1		0	1	0	0	0	0	0	0	0	0	0	0	0	0	0	0	0		2
GO:0070071	proton-transporting two-sector ATPase complex assembly	0	0	0	0		0	0	0		0	0	0	0	0	0	0	0	1	1	0	0	0	0	0	0	0		2
GO:0070201	regulation of establishment of protein localization	0	0	0	0		0	0	1		0	1	0	0	0	0	0	0	0	0	0	0	0	0	0	0	0		2
GO:0070868	heterochromatin organization involved in chromatin silencing	0	0	0	0		0	0	1		0	1	0	0	0	0	0	0	0	0	0	0	0	0	0	0	0		2
GO:0070925	organelle assembly	0	0	0	0		1	0	1		0	0	0	0	0	0	0	0	0	0	0	0	0	0	0	0	0		2
GO:0071173	spindle assembly checkpoint	0	0	0	0		1	0	1		0	0	0	0	0	0	0	0	0	0	0	0	0	0	0	0	0		2
GO:0071174	mitotic spindle checkpoint	0	0	0	0		1	0	1		0	0	0	0	0	0	0	0	0	0	0	0	0	0	0	0	0		2
GO:0071459	protein localization to chromosome, centromeric region	0	0	0	0		0	0	1		0	1	0	0	0	0	0	0	0	0	0	0	0	0	0	0	0		2
GO:0080135	regulation of cellular response to stress	0	0	0	0		0	0	1		1	0	0	0	0	0	0	0	0	0	0	0	0	0	0	0	0		2
GO:0090087	regulation of peptide transport	0	0	0	0		0	0	1		1	0	0	0	0	0	0	0	0	0	0	0	0	0	0	0	0		2
GO:0090308	regulation of methylation-dependent chromatin silencing	0	0	0	0		0	0	1		0	1	0	0	0	0	0	0	0	0	0	0	0	0	0	0	0		2
GO:0090309	positive regulation of methylation-dependent chromatin silencing	0	0	0	0		0	0	1		0	1	0	0	0	0	0	0	0	0	0	0	0	0	0	0	0		2
GO:0090596	sensory organ morphogenesis	0	0	0	0		0	0	0		1	1	0	0	0	0	0	0	0	0	0	0	0	0	0	0	0		2
GO:0090630	activation of GTPase activity	0	0	0	0		0	0	0		1	1	0	0	0	0	0	0	0	0	0	0	0	0	0	0	0		2
GO:0097033	mitochondrial respiratory chain complex III biogenesis	0	0	1	0		0	0	0		0	0	0	0	0	0	0	0	0	0	0	0	0	0	0	0	1		2
GO:0097286	iron ion import	0	1	1	0		0	0	0		0	0	0	0	0	0	0	0	0	0	0	0	0	0	0	0	0		2
GO:0097549	chromatin organization involved in negative regulation of transcription	0	0	0	0		0	0	1		0	1	0	0	0	0	0	0	0	0	0	0	0	0	0	0	0		2
GO:0098534	centriole assembly	0	1	0	0		0	0	0		0	0	0	0	1	0	0	0	0	0	0	0	0	0	0	0	0		2
GO:0098602	single organism cell adhesion	0	0	0	0		0	0	0		1	0	1	0	0	0	0	0	0	0	0	0	0	0	0	0	0		2
GO:0098711	iron ion import across plasma membrane	0	1	1	0		0	0	0		0	0	0	0	0	0	0	0	0	0	0	0	0	0	0	0	0		2
GO:0098727	maintenance of cell number	0	0	0	0		1	0	1		0	0	0	0	0	0	0	0	0	0	0	0	0	0	0	0	0		2
GO:0098732	macromolecule deacylation	0	0	0	0		0	0	0		0	0	0	0	1	1	0	0	0	0	0	0	0	0	0	0	0		2
GO:0098771	inorganic ion homeostasis	0	0	0	0		0	0	0		0	0	1	1	0	0	0	0	0	0	0	0	0	0	0	0	0		2
GO:0120031	plasma membrane bounded cell projection assembly	0	0	0	0		0	0	0		0	0	0	0	0	0	0	0	0	0	0	0	1	1	0	0	0		2
GO:1902099	regulation of metaphase/anaphase transition of cell cycle	0	0	0	0		0	0	1		0	1	0	0	0	0	0	0	0	0	0	0	0	0	0	0	0		2
GO:1904029	regulation of cyclin-dependent protein kinase activity	0	0	0	0		0	0	1		0	0	0	0	0	1	0	0	0	0	0	0	0	0	0	0	0		2
GO:1905114	cell surface receptor signaling pathway involved in cell-cell signaling	0	0	0	0		0	0	0		1	1	0	0	0	0	0	0	0	0	0	0	0	0	0	0	0		2
GO:1905268	negative regulation of chromatin organization	0	0	0	0		0	0	1		0	1	0	0	0	0	0	0	0	0	0	0	0	0	0	0	0		2
GO:1905515	non-motile cilium assembly	0	0	0	0		0	0	0		0	0	0	0	0	0	0	0	0	0	0	0	1	1	0	0	0		2
GO:1990461	detoxification of iron ion	0	1	1	0		0	0	0		0	0	0	0	0	0	0	0	0	0	0	0	0	0	0	0	0		2
GO:2000027	regulation of organ morphogenesis	0	0	0	0		0	0	0		1	1	0	0	0	0	0	0	0	0	0	0	0	0	0	0	0		2
GO:2000434	regulation of protein neddylation	0	1	0	0		0	0	0		0	0	0	0	0	0	0	0	0	0	1	0	0	0	0	0	0		2
GO:0006465	signal peptide processing	0	0	0	1		0	0	0		0	0	0	0	0	0	0	0	0	0	0	0	0	0	0	0	0		1
GO:0048488	synaptic vesicle endocytosis	0	0	0	1		0	0	0		0	0	0	0	0	0	0	0	0	0	0	0	0	0	0	0	0		1
GO:0051299	centrosome separation	0	0	0	1		0	0	0		0	0	0	0	0	0	0	0	0	0	0	0	0	0	0	0	0		1
GO:0055076	transition metal ion homeostasis	0	0	0	1		0	0	0		0	0	0	0	0	0	0	0	0	0	0	0	0	0	0	0	0		1
GO:0006536	glutamate metabolic process	0	0	0	0		0	1	0		0	0	0	0	0	0	0	0	0	0	0	0	0	0	0	0	0		1
GO:0006817	phosphate ion transport	0	0	0	0		0	1	0		0	0	0	0	0	0	0	0	0	0	0	0	0	0	0	0	0		1
GO:0008272	sulfate transport	0	0	0	0		0	1	0		0	0	0	0	0	0	0	0	0	0	0	0	0	0	0	0	0		1
GO:0009064	glutamine family amino acid metabolic process	0	0	0	0		0	1	0		0	0	0	0	0	0	0	0	0	0	0	0	0	0	0	0	0		1
GO:0009065	glutamine family amino acid catabolic process	0	0	0	0		0	1	0		0	0	0	0	0	0	0	0	0	0	0	0	0	0	0	0	0		1
GO:0015698	inorganic anion transport	0	0	0	0		0	1	0		0	0	0	0	0	0	0	0	0	0	0	0	0	0	0	0	0		1
GO:0015709	thiosulfate transport	0	0	0	0		0	1	0		0	0	0	0	0	0	0	0	0	0	0	0	0	0	0	0	0		1
GO:0033499	galactose catabolic process via UDP-galactose	0	0	0	0		0	1	0		0	0	0	0	0	0	0	0	0	0	0	0	0	0	0	0	0		1
GO:0035435	phosphate ion transmembrane transport	0	0	0	0		0	1	0		0	0	0	0	0	0	0	0	0	0	0	0	0	0	0	0	0		1
GO:0046434	organophosphate catabolic process	0	0	0	0		0	1	0		0	0	0	0	0	0	0	0	0	0	0	0	0	0	0	0	0		1
GO:0098661	inorganic anion transmembrane transport	0	0	0	0		0	1	0		0	0	0	0	0	0	0	0	0	0	0	0	0	0	0	0	0		1
GO:0000003	reproduction	0	0	0	0		0	0	0		0	0	0	0	1	0	0	0	0	0	0	0	0	0	0	0	0		1
GO:0000018	regulation of DNA recombination	0	0	0	0		0	0	1		0	0	0	0	0	0	0	0	0	0	0	0	0	0	0	0	0		1
GO:0000027	ribosomal large subunit assembly	0	1	0	0		0	0	0		0	0	0	0	0	0	0	0	0	0	0	0	0	0	0	0	0		1
GO:0000041	transition metal ion transport	0	0	0	0		0	0	0		0	0	1	0	0	0	0	0	0	0	0	0	0	0	0	0	0		1
GO:0000070	mitotic sister chromatid segregation	0	0	0	0		0	0	1		0	0	0	0	0	0	0	0	0	0	0	0	0	0	0	0	0		1
GO:0000082	G1/S transition of mitotic cell cycle	0	0	0	0		1	0	0		0	0	0	0	0	0	0	0	0	0	0	0	0	0	0	0	0		1
GO:0000122	negative regulation of transcription from RNA polymerase II promoter	0	0	0	0		0	0	0		1	0	0	0	0	0	0	0	0	0	0	0	0	0	0	0	0		1
GO:0000184	nuclear-transcribed mRNA catabolic process, nonsense-mediated decay	0	0	0	0		0	0	1		0	0	0	0	0	0	0	0	0	0	0	0	0	0	0	0	0		1
GO:0000187	activation of MAPK activity	0	0	0	0		0	0	0		1	0	0	0	0	0	0	0	0	0	0	0	0	0	0	0	0		1
GO:0000245	spliceosomal complex assembly	0	0	0	0		0	0	0		0	0	0	0	1	0	0	0	0	0	0	0	0	0	0	0	0		1
GO:0000301	retrograde transport, vesicle recycling within Golgi	0	0	0	0		0	0	0		0	0	0	0	0	1	0	0	0	0	0	0	0	0	0	0	0		1
GO:0000470	maturation of LSU-rRNA	0	1	0	0		0	0	0		0	0	0	0	0	0	0	0	0	0	0	0	0	0	0	0	0		1
GO:0000723	telomere maintenance	0	0	0	0		0	0	1		0	0	0	0	0	0	0	0	0	0	0	0	0	0	0	0	0		1
GO:0000973	posttranscriptional tethering of RNA polymerase II gene DNA at nuclear periphery	0	0	0	0		0	0	0		0	0	0	0	0	1	0	0	0	0	0	0	0	0	0	0	0		1
GO:0001109	promoter clearance during DNA-templated transcription	0	0	0	0		0	0	1		0	0	0	0	0	0	0	0	0	0	0	0	0	0	0	0	0		1
GO:0001111	promoter clearance from RNA polymerase II promoter	0	0	0	0		0	0	1		0	0	0	0	0	0	0	0	0	0	0	0	0	0	0	0	0		1
GO:0001178	regulation of transcriptional start site selection at RNA polymerase II promoter	0	0	0	0		0	0	0		0	1	0	0	0	0	0	0	0	0	0	0	0	0	0	0	0		1
GO:0001505	regulation of neurotransmitter levels	0	0	0	0		0	0	0		1	0	0	0	0	0	0	0	0	0	0	0	0	0	0	0	0		1
GO:0001510	RNA methylation	0	0	0	0		0	0	0		0	0	0	0	1	0	0	0	0	0	0	0	0	0	0	0	0		1
GO:0001558	regulation of cell growth	0	0	0	0		0	0	0		1	0	0	0	0	0	0	0	0	0	0	0	0	0	0	0	0		1
GO:0001582	detection of chemical stimulus involved in sensory perception of sweet taste	1	0	0	0		0	0	0		0	0	0	0	0	0	0	0	0	0	0	0	0	0	0	0	0		1
GO:0001667	ameboidal-type cell migration	0	0	0	0		0	0	0		1	0	0	0	0	0	0	0	0	0	0	0	0	0	0	0	0		1
GO:0001700	embryonic development via the syncytial blastoderm	0	0	0	0		0	0	0		0	1	0	0	0	0	0	0	0	0	0	0	0	0	0	0	0		1
GO:0001964	startle response	0	0	0	0		0	0	0		1	0	0	0	0	0	0	0	0	0	0	0	0	0	0	0	0		1
GO:0002084	protein depalmitoylation	0	0	0	0		0	0	0		0	0	0	0	0	1	0	0	0	0	0	0	0	0	0	0	0		1
GO:0002118	aggressive behavior	0	0	0	0		0	0	0		0	0	0	1	0	0	0	0	0	0	0	0	0	0	0	0	0		1
GO:0002121	inter-male aggressive behavior	0	0	0	0		0	0	0		0	0	0	1	0	0	0	0	0	0	0	0	0	0	0	0	0		1
GO:0002183	cytoplasmic translational initiation	0	1	0	0		0	0	0		0	0	0	0	0	0	0	0	0	0	0	0	0	0	0	0	0		1
GO:0003012	muscle system process	0	0	0	0		0	0	0		0	0	1	0	0	0	0	0	0	0	0	0	0	0	0	0	0		1
GO:0003333	amino acid transmembrane transport	0	0	0	0		0	0	0		0	0	1	0	0	0	0	0	0	0	0	0	0	0	0	0	0		1
GO:0005984	disaccharide metabolic process	0	0	0	0		0	0	0		0	0	1	0	0	0	0	0	0	0	0	0	0	0	0	0	0		1
GO:0006011	UDP-glucose metabolic process	0	0	0	0		0	0	0		0	0	1	0	0	0	0	0	0	0	0	0	0	0	0	0	0		1
GO:0006022	aminoglycan metabolic process	0	0	0	0		0	0	0		0	0	1	0	0	0	0	0	0	0	0	0	0	0	0	0	0		1
GO:0006026	aminoglycan catabolic process	0	0	0	0		0	0	0		0	0	1	0	0	0	0	0	0	0	0	0	0	0	0	0	0		1
GO:0006032	chitin catabolic process	0	0	0	0		0	0	0		0	0	1	0	0	0	0	0	0	0	0	0	0	0	0	0	0		1
GO:0006121	mitochondrial electron transport, succinate to ubiquinone	0	1	0	0		0	0	0		0	0	0	0	0	0	0	0	0	0	0	0	0	0	0	0	0		1
GO:0006261	DNA-dependent DNA replication	0	0	0	0		0	0	0		0	0	0	0	1	0	0	0	0	0	0	0	0	0	0	0	0		1
GO:0006310	DNA recombination	0	0	0	0		0	0	0		0	0	0	0	1	0	0	0	0	0	0	0	0	0	0	0	0		1
GO:0006323	DNA packaging	0	0	0	0		1	0	0		0	0	0	0	0	0	0	0	0	0	0	0	0	0	0	0	0		1
GO:0006333	chromatin assembly or disassembly	0	0	0	0		0	0	1		0	0	0	0	0	0	0	0	0	0	0	0	0	0	0	0	0		1
GO:0006342	chromatin silencing	0	0	0	0		0	0	1		0	0	0	0	0	0	0	0	0	0	0	0	0	0	0	0	0		1
GO:0006354	DNA-templated transcription, elongation	1	0	0	0		0	0	0		0	0	0	0	0	0	0	0	0	0	0	0	0	0	0	0	0		1
GO:0006368	transcription elongation from RNA polymerase II promoter	1	0	0	0		0	0	0		0	0	0	0	0	0	0	0	0	0	0	0	0	0	0	0	0		1
GO:0006400	tRNA modification	0	0	0	0		0	0	0		0	0	0	0	1	0	0	0	0	0	0	0	0	0	0	0	0		1
GO:0006431	methionyl-tRNA aminoacylation	0	0	0	0		0	0	0		0	0	0	0	0	0	0	0	0	1	0	0	0	0	0	0	0		1
GO:0006629	lipid metabolic process	0	0	0	0		0	0	0		0	0	1	0	0	0	0	0	0	0	0	0	0	0	0	0	0		1
GO:0006631	fatty acid metabolic process	0	0	0	0		0	0	0		0	0	1	0	0	0	0	0	0	0	0	0	0	0	0	0	0		1
GO:0006635	fatty acid beta-oxidation	0	0	0	0		0	0	0		0	0	1	0	0	0	0	0	0	0	0	0	0	0	0	0	0		1
GO:0006836	neurotransmitter transport	0	0	0	0		0	0	0		1	0	0	0	0	0	0	0	0	0	0	0	0	0	0	0	0		1
GO:0006865	amino acid transport	0	0	0	0		0	0	0		0	0	1	0	0	0	0	0	0	0	0	0	0	0	0	0	0		1
GO:0006885	regulation of pH	0	0	0	0		1	0	0		0	0	0	0	0	0	0	0	0	0	0	0	0	0	0	0	0		1
GO:0006887	exocytosis	0	0	0	0		0	0	0		1	0	0	0	0	0	0	0	0	0	0	0	0	0	0	0	0		1
GO:0006901	vesicle coating	0	0	0	0		0	0	0		1	0	0	0	0	0	0	0	0	0	0	0	0	0	0	0	0		1
GO:0006914	autophagy	0	0	0	0		0	0	0		1	0	0	0	0	0	0	0	0	0	0	0	0	0	0	0	0		1
GO:0006936	muscle contraction	0	0	0	0		0	0	0		0	0	1	0	0	0	0	0	0	0	0	0	0	0	0	0	0		1
GO:0006999	nuclear pore organization	0	0	0	0		0	0	1		0	0	0	0	0	0	0	0	0	0	0	0	0	0	0	0	0		1
GO:0007028	cytoplasm organization	0	0	0	0		1	0	0		0	0	0	0	0	0	0	0	0	0	0	0	0	0	0	0	0		1
GO:0007030	Golgi organization	0	1	0	0		0	0	0		0	0	0	0	0	0	0	0	0	0	0	0	0	0	0	0	0		1
GO:0007033	vacuole organization	0	0	0	0		0	0	0		0	1	0	0	0	0	0	0	0	0	0	0	0	0	0	0	0		1
GO:0007080	mitotic metaphase plate congression	0	0	0	0		0	0	0		0	0	0	0	0	1	0	0	0	0	0	0	0	0	0	0	0		1
GO:0007098	centrosome cycle	0	1	0	0		0	0	0		0	0	0	0	0	0	0	0	0	0	0	0	0	0	0	0	0		1
GO:0007112	male meiosis cytokinesis	0	0	0	0		0	0	1		0	0	0	0	0	0	0	0	0	0	0	0	0	0	0	0	0		1
GO:0007127	meiosis I	0	0	0	0		0	0	1		0	0	0	0	0	0	0	0	0	0	0	0	0	0	0	0	0		1
GO:0007130	synaptonemal complex assembly	0	0	0	0		0	0	1		0	0	0	0	0	0	0	0	0	0	0	0	0	0	0	0	0		1
GO:0007143	female meiotic nuclear division	0	0	0	0		0	0	1		0	0	0	0	0	0	0	0	0	0	0	0	0	0	0	0	0		1
GO:0007156	homophilic cell adhesion via plasma membrane adhesion molecules	0	0	0	0		0	0	0		0	0	1	0	0	0	0	0	0	0	0	0	0	0	0	0	0		1
GO:0007157	heterophilic cell-cell adhesion via plasma membrane cell adhesion molecules	0	0	0	0		0	0	0		0	0	1	0	0	0	0	0	0	0	0	0	0	0	0	0	0		1
GO:0007160	cell-matrix adhesion	0	0	0	0		0	0	0		0	0	1	0	0	0	0	0	0	0	0	0	0	0	0	0	0		1
GO:0007169	transmembrane receptor protein tyrosine kinase signaling pathway	0	0	0	0		0	0	0		1	0	0	0	0	0	0	0	0	0	0	0	0	0	0	0	0		1
GO:0007186	G-protein coupled receptor signaling pathway	0	0	0	0		0	0	0		0	0	1	0	0	0	0	0	0	0	0	0	0	0	0	0	0		1
GO:0007187	G-protein coupled receptor signaling pathway, coupled to cyclic nucleotide second messenger	0	0	0	0		0	0	0		1	0	0	0	0	0	0	0	0	0	0	0	0	0	0	0	0		1
GO:0007200	phospholipase C-activating G-protein coupled receptor signaling pathway	0	0	0	0		0	0	0		1	0	0	0	0	0	0	0	0	0	0	0	0	0	0	0	0		1
GO:0007218	neuropeptide signaling pathway	0	0	0	0		0	0	0		0	0	1	0	0	0	0	0	0	0	0	0	0	0	0	0	0		1
GO:0007267	cell-cell signaling	0	0	0	0		0	0	0		1	0	0	0	0	0	0	0	0	0	0	0	0	0	0	0	0		1
GO:0007268	chemical synaptic transmission	0	0	0	0		0	0	0		1	0	0	0	0	0	0	0	0	0	0	0	0	0	0	0	0		1
GO:0007269	neurotransmitter secretion	0	0	0	0		0	0	0		1	0	0	0	0	0	0	0	0	0	0	0	0	0	0	0	0		1
GO:0007297	ovarian follicle cell migration	0	0	0	0		0	0	0		1	0	0	0	0	0	0	0	0	0	0	0	0	0	0	0	0		1
GO:0007298	border follicle cell migration	0	0	0	0		0	0	0		1	0	0	0	0	0	0	0	0	0	0	0	0	0	0	0	0		1
GO:0007306	eggshell chorion assembly	0	0	0	0		0	0	0		1	0	0	0	0	0	0	0	0	0	0	0	0	0	0	0	0		1
GO:0007315	pole plasm assembly	0	0	0	0		1	0	0		0	0	0	0	0	0	0	0	0	0	0	0	0	0	0	0	0		1
GO:0007316	pole plasm RNA localization	0	0	0	0		1	0	0		0	0	0	0	0	0	0	0	0	0	0	0	0	0	0	0	0		1
GO:0007405	neuroblast proliferation	0	0	0	0		0	0	0		0	1	0	0	0	0	0	0	0	0	0	0	0	0	0	0	0		1
GO:0007413	axonal fasciculation	0	0	0	0		0	0	0		0	0	0	1	0	0	0	0	0	0	0	0	0	0	0	0	0		1
GO:0007422	peripheral nervous system development	0	0	0	0		0	0	0		1	0	0	0	0	0	0	0	0	0	0	0	0	0	0	0	0		1
GO:0007431	salivary gland development	0	0	0	0		0	0	0		0	0	1	0	0	0	0	0	0	0	0	0	0	0	0	0	0		1
GO:0007435	salivary gland morphogenesis	0	0	0	0		0	0	0		0	0	1	0	0	0	0	0	0	0	0	0	0	0	0	0	0		1
GO:0007507	heart development	0	0	0	0		0	0	0		0	0	1	0	0	0	0	0	0	0	0	0	0	0	0	0	0		1
GO:0007517	muscle organ development	0	0	0	0		0	0	0		1	0	0	0	0	0	0	0	0	0	0	0	0	0	0	0	0		1
GO:0007525	somatic muscle development	0	0	0	0		0	0	0		1	0	0	0	0	0	0	0	0	0	0	0	0	0	0	0	0		1
GO:0007552	metamorphosis	0	0	0	0		0	0	0		1	0	0	0	0	0	0	0	0	0	0	0	0	0	0	0	0		1
GO:0007600	sensory perception	1	0	0	0		0	0	0		0	0	0	0	0	0	0	0	0	0	0	0	0	0	0	0	0		1
GO:0007606	sensory perception of chemical stimulus	1	0	0	0		0	0	0		0	0	0	0	0	0	0	0	0	0	0	0	0	0	0	0	0		1
GO:0007612	learning	0	0	0	0		0	0	0		0	0	1	0	0	0	0	0	0	0	0	0	0	0	0	0	0		1
GO:0007613	memory	0	0	0	0		0	0	0		1	0	0	0	0	0	0	0	0	0	0	0	0	0	0	0	0		1
GO:0007622	rhythmic behavior	0	0	0	0		0	0	0		1	0	0	0	0	0	0	0	0	0	0	0	0	0	0	0	0		1
GO:0007623	circadian rhythm	0	0	0	0		0	0	0		1	0	0	0	0	0	0	0	0	0	0	0	0	0	0	0	0		1
GO:0007626	locomotory behavior	0	0	0	0		0	0	0		1	0	0	0	0	0	0	0	0	0	0	0	0	0	0	0	0		1
GO:0007635	chemosensory behavior	0	0	0	0		0	0	0		0	0	0	1	0	0	0	0	0	0	0	0	0	0	0	0	0		1
GO:0008045	motor neuron axon guidance	0	0	0	0		0	0	0		0	0	1	0	0	0	0	0	0	0	0	0	0	0	0	0	0		1
GO:0008258	head involution	0	0	0	0		0	0	0		1	0	0	0	0	0	0	0	0	0	0	0	0	0	0	0	0		1
GO:0008283	cell proliferation	0	0	0	0		0	0	0		0	1	0	0	0	0	0	0	0	0	0	0	0	0	0	0	0		1
GO:0008284	positive regulation of cell proliferation	0	0	0	0		0	0	0		1	0	0	0	0	0	0	0	0	0	0	0	0	0	0	0	0		1
GO:0008299	isoprenoid biosynthetic process	0	0	0	0		0	0	0		0	0	0	0	1	0	0	0	0	0	0	0	0	0	0	0	0		1
GO:0008306	associative learning	0	0	0	0		0	0	0		0	0	1	0	0	0	0	0	0	0	0	0	0	0	0	0	0		1
GO:0008355	olfactory learning	0	0	0	0		0	0	0		0	0	1	0	0	0	0	0	0	0	0	0	0	0	0	0	0		1
GO:0008544	epidermis development	0	0	0	0		0	0	0		1	0	0	0	0	0	0	0	0	0	0	0	0	0	0	0	0		1
GO:0008582	regulation of synaptic growth at neuromuscular junction	0	0	0	0		0	0	0		1	0	0	0	0	0	0	0	0	0	0	0	0	0	0	0	0		1
GO:0008587	imaginal disc-derived wing margin morphogenesis	0	0	0	0		0	0	0		0	1	0	0	0	0	0	0	0	0	0	0	0	0	0	0	0		1
GO:0008589	regulation of smoothened signaling pathway	0	0	0	0		0	0	0		0	1	0	0	0	0	0	0	0	0	0	0	0	0	0	0	0		1
GO:0009062	fatty acid catabolic process	0	0	0	0		0	0	0		0	0	1	0	0	0	0	0	0	0	0	0	0	0	0	0	0		1
GO:0009225	nucleotide-sugar metabolic process	0	0	0	0		0	0	0		0	0	1	0	0	0	0	0	0	0	0	0	0	0	0	0	0		1
GO:0009301	snRNA transcription	0	0	0	0		0	0	0		1	0	0	0	0	0	0	0	0	0	0	0	0	0	0	0	0		1
GO:0009409	response to cold	0	0	0	0		0	0	0		0	0	0	0	0	0	0	0	0	0	0	0	0	1	0	0	0		1
GO:0009416	response to light stimulus	0	0	0	0		0	0	0		0	0	1	0	0	0	0	0	0	0	0	0	0	0	0	0	0		1
GO:0009593	detection of chemical stimulus	1	0	0	0		0	0	0		0	0	0	0	0	0	0	0	0	0	0	0	0	0	0	0	0		1
GO:0009617	response to bacterium	0	0	0	0		0	0	0		0	0	1	0	0	0	0	0	0	0	0	0	0	0	0	0	0		1
GO:0009620	response to fungus	0	0	0	0		0	0	0		0	0	1	0	0	0	0	0	0	0	0	0	0	0	0	0	0		1
GO:0009719	response to endogenous stimulus	0	0	0	0		0	0	0		1	0	0	0	0	0	0	0	0	0	0	0	0	0	0	0	0		1
GO:0009790	embryo development	0	0	0	0		0	0	0		0	1	0	0	0	0	0	0	0	0	0	0	0	0	0	0	0		1
GO:0009792	embryo development ending in birth or egg hatching	0	0	0	0		0	0	0		0	1	0	0	0	0	0	0	0	0	0	0	0	0	0	0	0		1
GO:0009880	embryonic pattern specification	0	0	0	0		0	0	0		1	0	0	0	0	0	0	0	0	0	0	0	0	0	0	0	0		1
GO:0009948	anterior/posterior axis specification	0	0	0	0		0	0	0		1	0	0	0	0	0	0	0	0	0	0	0	0	0	0	0	0		1
GO:0009950	dorsal/ventral axis specification	0	0	0	0		0	0	0		0	1	0	0	0	0	0	0	0	0	0	0	0	0	0	0	0		1
GO:0010037	response to carbon dioxide	1	0	0	0		0	0	0		0	0	0	0	0	0	0	0	0	0	0	0	0	0	0	0	0		1
GO:0010353	response to trehalose	1	0	0	0		0	0	0		0	0	0	0	0	0	0	0	0	0	0	0	0	0	0	0	0		1
GO:0010457	centriole-centriole cohesion	0	0	0	0		0	0	0		0	0	0	0	0	1	0	0	0	0	0	0	0	0	0	0	0		1
GO:0010525	regulation of transposition, RNA-mediated	0	0	0	0		0	0	1		0	0	0	0	0	0	0	0	0	0	0	0	0	0	0	0	0		1
GO:0010526	negative regulation of transposition, RNA-mediated	0	0	0	0		0	0	1		0	0	0	0	0	0	0	0	0	0	0	0	0	0	0	0	0		1
GO:0010631	epithelial cell migration	0	0	0	0		0	0	0		1	0	0	0	0	0	0	0	0	0	0	0	0	0	0	0	0		1
GO:0010669	epithelial structure maintenance	0	0	0	0		0	0	0		0	0	0	1	0	0	0	0	0	0	0	0	0	0	0	0	0		1
GO:0010675	regulation of cellular carbohydrate metabolic process	0	0	0	0		0	0	0		1	0	0	0	0	0	0	0	0	0	0	0	0	0	0	0	0		1
GO:0010720	positive regulation of cell development	0	0	0	0		0	0	0		1	0	0	0	0	0	0	0	0	0	0	0	0	0	0	0	0		1
GO:0010810	regulation of cell-substrate adhesion	0	0	0	0		0	0	0		1	0	0	0	0	0	0	0	0	0	0	0	0	0	0	0	0		1
GO:0010821	regulation of mitochondrion organization	0	0	1	0		0	0	0		0	0	0	0	0	0	0	0	0	0	0	0	0	0	0	0	0		1
GO:0010906	regulation of glucose metabolic process	0	0	0	0		0	0	0		1	0	0	0	0	0	0	0	0	0	0	0	0	0	0	0	0		1
GO:0010921	regulation of phosphatase activity	1	0	0	0		0	0	0		0	0	0	0	0	0	0	0	0	0	0	0	0	0	0	0	0		1
GO:0010942	positive regulation of cell death	0	0	0	0		0	0	0		1	0	0	0	0	0	0	0	0	0	0	0	0	0	0	0	0		1
GO:0010965	regulation of mitotic sister chromatid separation	0	0	0	0		0	0	1		0	0	0	0	0	0	0	0	0	0	0	0	0	0	0	0	0		1
GO:0014706	striated muscle tissue development	0	0	0	0		0	0	0		0	0	0	1	0	0	0	0	0	0	0	0	0	0	0	0	0		1
GO:0014743	regulation of muscle hypertrophy	0	0	0	0		0	0	0		0	0	0	0	0	0	0	0	0	0	0	1	0	0	0	0	0		1
GO:0014881	regulation of myofibril size	0	0	0	0		0	0	0		0	0	0	0	0	0	0	0	0	0	0	1	0	0	0	0	0		1
GO:0015701	bicarbonate transport	0	0	0	0		0	0	0		0	0	0	0	0	0	0	1	0	0	0	0	0	0	0	0	0		1
GO:0015850	organic hydroxy compound transport	0	0	0	0		0	0	0		0	0	1	0	0	0	0	0	0	0	0	0	0	0	0	0	0		1
GO:0015918	sterol transport	0	0	0	0		0	0	0		0	0	1	0	0	0	0	0	0	0	0	0	0	0	0	0	0		1
GO:0016042	lipid catabolic process	0	0	0	0		0	0	0		0	0	1	0	0	0	0	0	0	0	0	0	0	0	0	0	0		1
GO:0016049	cell growth	0	0	0	0		0	0	0		1	0	0	0	0	0	0	0	0	0	0	0	0	0	0	0	0		1
GO:0016054	organic acid catabolic process	0	0	0	0		0	0	0		0	0	1	0	0	0	0	0	0	0	0	0	0	0	0	0	0		1
GO:0016073	snRNA metabolic process	0	0	0	0		0	0	0		1	0	0	0	0	0	0	0	0	0	0	0	0	0	0	0	0		1
GO:0016079	synaptic vesicle exocytosis	0	0	0	0		0	0	0		1	0	0	0	0	0	0	0	0	0	0	0	0	0	0	0	0		1
GO:0016183	synaptic vesicle coating	0	0	0	0		0	0	0		1	0	0	0	0	0	0	0	0	0	0	0	0	0	0	0	0		1
GO:0016255	attachment of GPI anchor to protein	0	0	0	0		0	0	0		0	0	0	0	0	0	0	0	1	0	0	0	0	0	0	0	0		1
GO:0016319	mushroom body development	0	0	0	0		0	0	0		1	0	0	0	0	0	0	0	0	0	0	0	0	0	0	0	0		1
GO:0016337	single organismal cell-cell adhesion	0	0	0	0		0	0	0		0	0	1	0	0	0	0	0	0	0	0	0	0	0	0	0	0		1
GO:0016358	dendrite development	0	0	0	0		0	0	0		1	0	0	0	0	0	0	0	0	0	0	0	0	0	0	0	0		1
GO:0016973	poly(A)+ mRNA export from nucleus	0	0	0	0		0	0	0		0	0	0	0	1	0	0	0	0	0	0	0	0	0	0	0	0		1
GO:0017156	calcium ion regulated exocytosis	0	0	0	0		0	0	0		1	0	0	0	0	0	0	0	0	0	0	0	0	0	0	0	0		1
GO:0018023	peptidyl-lysine trimethylation	0	0	0	0		0	0	1		0	0	0	0	0	0	0	0	0	0	0	0	0	0	0	0	0		1
GO:0018027	peptidyl-lysine dimethylation	0	0	0	0		0	0	0		0	1	0	0	0	0	0	0	0	0	0	0	0	0	0	0	0		1
GO:0018105	peptidyl-serine phosphorylation	0	0	0	0		1	0	0		0	0	0	0	0	0	0	0	0	0	0	0	0	0	0	0	0		1
GO:0018208	peptidyl-proline modification	0	1	0	0		0	0	0		0	0	0	0	0	0	0	0	0	0	0	0	0	0	0	0	0		1
GO:0019094	pole plasm mRNA localization	0	0	0	0		1	0	0		0	0	0	0	0	0	0	0	0	0	0	0	0	0	0	0	0		1
GO:0019395	fatty acid oxidation	0	0	0	0		0	0	0		0	0	1	0	0	0	0	0	0	0	0	0	0	0	0	0	0		1
GO:0019439	aromatic compound catabolic process	0	0	0	0		1	0	0		0	0	0	0	0	0	0	0	0	0	0	0	0	0	0	0	0		1
GO:0019748	secondary metabolic process	0	0	0	0		0	0	0		1	0	0	0	0	0	0	0	0	0	0	0	0	0	0	0	0		1
GO:0021551	central nervous system morphogenesis	0	0	0	0		0	0	0		0	0	0	1	0	0	0	0	0	0	0	0	0	0	0	0	0		1
GO:0021782	glial cell development	0	0	0	0		0	0	0		0	0	1	0	0	0	0	0	0	0	0	0	0	0	0	0	0		1
GO:0022404	molting cycle process	0	0	0	0		0	0	0		0	0	1	0	0	0	0	0	0	0	0	0	0	0	0	0	0		1
GO:0022612	gland morphogenesis	0	0	0	0		0	0	0		0	0	1	0	0	0	0	0	0	0	0	0	0	0	0	0	0		1
GO:0023052	signaling	0	0	0	0		0	0	0		1	0	0	0	0	0	0	0	0	0	0	0	0	0	0	0	0		1
GO:0023061	signal release	0	0	0	0		0	0	0		1	0	0	0	0	0	0	0	0	0	0	0	0	0	0	0	0		1
GO:0030004	cellular monovalent inorganic cation homeostasis	0	0	0	0		1	0	0		0	0	0	0	0	0	0	0	0	0	0	0	0	0	0	0	0		1
GO:0030048	actin filament-based movement	0	0	0	0		0	0	0		0	0	1	0	0	0	0	0	0	0	0	0	0	0	0	0	0		1
GO:0030155	regulation of cell adhesion	0	0	0	0		0	0	0		1	0	0	0	0	0	0	0	0	0	0	0	0	0	0	0	0		1
GO:0030239	myofibril assembly	0	0	0	0		0	0	0		0	0	1	0	0	0	0	0	0	0	0	0	0	0	0	0	0		1
GO:0030258	lipid modification	0	0	0	0		0	0	0		0	0	1	0	0	0	0	0	0	0	0	0	0	0	0	0	0		1
GO:0030261	chromosome condensation	0	0	0	0		0	0	0		0	1	0	0	0	0	0	0	0	0	0	0	0	0	0	0	0		1
GO:0030307	positive regulation of cell growth	0	0	0	0		0	0	0		1	0	0	0	0	0	0	0	0	0	0	0	0	0	0	0	0		1
GO:0030518	intracellular steroid hormone receptor signaling pathway	0	0	0	0		0	0	1		0	0	0	0	0	0	0	0	0	0	0	0	0	0	0	0	0		1
GO:0030534	adult behavior	0	0	0	0		0	0	0		0	0	1	0	0	0	0	0	0	0	0	0	0	0	0	0	0		1
GO:0030575	nuclear body organization	0	0	0	0		0	0	1		0	0	0	0	0	0	0	0	0	0	0	0	0	0	0	0	0		1
GO:0030576	Cajal body organization	0	0	0	0		0	0	1		0	0	0	0	0	0	0	0	0	0	0	0	0	0	0	0	0		1
GO:0030641	regulation of cellular pH	0	0	0	0		1	0	0		0	0	0	0	0	0	0	0	0	0	0	0	0	0	0	0	0		1
GO:0030720	oocyte localization involved in germarium-derived egg chamber formation	0	0	0	0		0	0	0		1	0	0	0	0	0	0	0	0	0	0	0	0	0	0	0	0		1
GO:0030838	positive regulation of actin filament polymerization	0	1	0	0		0	0	0		0	0	0	0	0	0	0	0	0	0	0	0	0	0	0	0	0		1
GO:0030953	astral microtubule organization	0	0	0	0		0	0	0		0	0	0	0	1	0	0	0	0	0	0	0	0	0	0	0	0		1
GO:0031060	regulation of histone methylation	0	0	0	0		0	0	1		0	0	0	0	0	0	0	0	0	0	0	0	0	0	0	0	0		1
GO:0031081	nuclear pore distribution	0	0	0	0		0	0	0		0	0	0	0	0	1	0	0	0	0	0	0	0	0	0	0	0		1
GO:0031146	SCF-dependent proteasomal ubiquitin-dependent protein catabolic process	0	0	0	0		0	0	1		0	0	0	0	0	0	0	0	0	0	0	0	0	0	0	0	0		1
GO:0031440	regulation of mRNA 3'-end processing	0	0	0	0		0	0	0		0	1	0	0	0	0	0	0	0	0	0	0	0	0	0	0	0		1
GO:0031532	actin cytoskeleton reorganization	0	0	0	0		0	0	0		0	0	1	0	0	0	0	0	0	0	0	0	0	0	0	0	0		1
GO:0031589	cell-substrate adhesion	0	0	0	0		0	0	0		0	0	1	0	0	0	0	0	0	0	0	0	0	0	0	0	0		1
GO:0031936	negative regulation of chromatin silencing	0	0	0	0		0	0	1		0	0	0	0	0	0	0	0	0	0	0	0	0	0	0	0	0		1
GO:0032147	activation of protein kinase activity	0	0	0	0		0	0	0		1	0	0	0	0	0	0	0	0	0	0	0	0	0	0	0	0		1
GO:0032200	telomere organization	0	0	0	0		0	0	1		0	0	0	0	0	0	0	0	0	0	0	0	0	0	0	0	0		1
GO:0032388	positive regulation of intracellular transport	0	0	0	0		0	0	0		0	1	0	0	0	0	0	0	0	0	0	0	0	0	0	0	0		1
GO:0032434	regulation of proteasomal ubiquitin-dependent protein catabolic process	0	0	1	0		0	0	0		0	0	0	0	0	0	0	0	0	0	0	0	0	0	0	0	0		1
GO:0032504	multicellular organism reproduction	0	0	0	0		0	0	0		0	0	0	0	1	0	0	0	0	0	0	0	0	0	0	0	0		1
GO:0032872	regulation of stress-activated MAPK cascade	0	0	0	0		0	0	0		1	0	0	0	0	0	0	0	0	0	0	0	0	0	0	0	0		1
GO:0032886	regulation of microtubule-based process	0	1	0	0		0	0	0		0	0	0	0	0	0	0	0	0	0	0	0	0	0	0	0	0		1
GO:0033013	tetrapyrrole metabolic process	1	0	0	0		0	0	0		0	0	0	0	0	0	0	0	0	0	0	0	0	0	0	0	0		1
GO:0033048	negative regulation of mitotic sister chromatid segregation	0	0	0	0		0	0	1		0	0	0	0	0	0	0	0	0	0	0	0	0	0	0	0	0		1
GO:0033233	regulation of protein sumoylation	0	0	0	0		0	0	0		0	0	0	0	0	0	0	0	0	0	0	0	1	0	0	0	0		1
GO:0033234	negative regulation of protein sumoylation	0	0	0	0		0	0	0		0	0	0	0	0	0	0	0	0	0	0	0	1	0	0	0	0		1
GO:0033615	mitochondrial proton-transporting ATP synthase complex assembly	0	0	0	0		0	0	0		0	0	0	0	0	0	0	0	0	1	0	0	0	0	0	0	0		1
GO:0033674	positive regulation of kinase activity	0	0	0	0		0	0	0		0	1	0	0	0	0	0	0	0	0	0	0	0	0	0	0	0		1
GO:0034440	lipid oxidation	0	0	0	0		0	0	0		0	0	1	0	0	0	0	0	0	0	0	0	0	0	0	0	0		1
GO:0034655	nucleobase-containing compound catabolic process	0	0	0	0		1	0	0		0	0	0	0	0	0	0	0	0	0	0	0	0	0	0	0	0		1
GO:0035010	encapsulation of foreign target	0	0	0	0		0	0	0		0	1	0	0	0	0	0	0	0	0	0	0	0	0	0	0	0		1
GO:0035041	sperm chromatin decondensation	0	0	0	0		0	0	1		0	0	0	0	0	0	0	0	0	0	0	0	0	0	0	0	0		1
GO:0035042	fertilization, exchange of chromosomal proteins	0	0	0	0		0	0	1		0	0	0	0	0	0	0	0	0	0	0	0	0	0	0	0	0		1
GO:0035065	regulation of histone acetylation	0	0	0	0		0	0	1		0	0	0	0	0	0	0	0	0	0	0	0	0	0	0	0	0		1
GO:0035076	ecdysone receptor-mediated signaling pathway	0	0	0	0		0	0	1		0	0	0	0	0	0	0	0	0	0	0	0	0	0	0	0	0		1
GO:0035099	hemocyte migration	0	0	0	0		0	0	0		0	0	1	0	0	0	0	0	0	0	0	0	0	0	0	0	0		1
GO:0035126	post-embryonic genitalia morphogenesis	0	0	0	0		0	0	0		0	0	0	1	0	0	0	0	0	0	0	0	0	0	0	0	0		1
GO:0035190	syncytial nuclear migration	0	0	0	0		0	0	0		0	1	0	0	0	0	0	0	0	0	0	0	0	0	0	0	0		1
GO:0035206	regulation of hemocyte proliferation	0	0	0	0		0	0	0		1	0	0	0	0	0	0	0	0	0	0	0	0	0	0	0	0		1
GO:0035220	wing disc development	0	0	0	0		0	0	0		0	1	0	0	0	0	0	0	0	0	0	0	0	0	0	0	0		1
GO:0035239	tube morphogenesis	0	0	0	0		0	0	0		0	0	1	0	0	0	0	0	0	0	0	0	0	0	0	0	0		1
GO:0035303	regulation of dephosphorylation	1	0	0	0		0	0	0		0	0	0	0	0	0	0	0	0	0	0	0	0	0	0	0	0		1
GO:0035316	non-sensory hair organization	0	0	0	0		0	0	0		0	0	1	0	0	0	0	0	0	0	0	0	0	0	0	0	0		1
GO:0035317	imaginal disc-derived wing hair organization	0	0	0	0		0	0	0		0	0	1	0	0	0	0	0	0	0	0	0	0	0	0	0	0		1
GO:0035329	hippo signaling	0	0	0	0		0	0	0		0	1	0	0	0	0	0	0	0	0	0	0	0	0	0	0	0		1
GO:0035825	reciprocal DNA recombination	0	0	0	0		0	0	0		0	0	0	0	1	0	0	0	0	0	0	0	0	0	0	0	0		1
GO:0040003	chitin-based cuticle development	0	0	0	0		0	0	0		0	0	1	0	0	0	0	0	0	0	0	0	0	0	0	0	0		1
GO:0040014	regulation of multicellular organism growth	0	0	0	0		0	0	0		1	0	0	0	0	0	0	0	0	0	0	0	0	0	0	0	0		1
GO:0042273	ribosomal large subunit biogenesis	0	0	0	0		0	0	1		0	0	0	0	0	0	0	0	0	0	0	0	0	0	0	0	0		1
GO:0042335	cuticle development	0	0	0	0		0	0	0		0	0	1	0	0	0	0	0	0	0	0	0	0	0	0	0	0		1
GO:0042714	dosage compensation complex assembly	0	0	0	0		0	0	0		0	1	0	0	0	0	0	0	0	0	0	0	0	0	0	0	0		1
GO:0042742	defense response to bacterium	0	0	0	0		0	0	0		0	0	1	0	0	0	0	0	0	0	0	0	0	0	0	0	0		1
GO:0043068	positive regulation of programmed cell death	0	0	0	0		0	0	0		0	1	0	0	0	0	0	0	0	0	0	0	0	0	0	0	0		1
GO:0043069	negative regulation of programmed cell death	0	0	0	0		0	0	0		1	0	0	0	0	0	0	0	0	0	0	0	0	0	0	0	0		1
GO:0043405	regulation of MAP kinase activity	0	0	0	0		0	0	0		1	0	0	0	0	0	0	0	0	0	0	0	0	0	0	0	0		1
GO:0043406	positive regulation of MAP kinase activity	0	0	0	0		0	0	0		1	0	0	0	0	0	0	0	0	0	0	0	0	0	0	0	0		1
GO:0043410	positive regulation of MAPK cascade	0	0	0	0		0	0	0		1	0	0	0	0	0	0	0	0	0	0	0	0	0	0	0	0		1
GO:0043455	regulation of secondary metabolic process	0	0	0	0		0	0	0		0	0	1	0	0	0	0	0	0	0	0	0	0	0	0	0	0		1
GO:0043473	pigmentation	0	0	0	0		0	0	0		0	0	1	0	0	0	0	0	0	0	0	0	0	0	0	0	0		1
GO:0043507	positive regulation of JUN kinase activity	0	0	0	0		0	0	0		1	0	0	0	0	0	0	0	0	0	0	0	0	0	0	0	0		1
GO:0043900	regulation of multi-organism process	0	0	0	0		0	0	0		1	0	0	0	0	0	0	0	0	0	0	0	0	0	0	0	0		1
GO:0044057	regulation of system process	0	0	0	0		0	0	0		0	0	1	0	0	0	0	0	0	0	0	0	0	0	0	0	0		1
GO:0044270	cellular nitrogen compound catabolic process	0	0	0	0		1	0	0		0	0	0	0	0	0	0	0	0	0	0	0	0	0	0	0	0		1
GO:0044282	small molecule catabolic process	0	0	0	0		0	0	0		0	0	1	0	0	0	0	0	0	0	0	0	0	0	0	0	0		1
GO:0044700	single organism signaling	0	0	0	0		0	0	0		1	0	0	0	0	0	0	0	0	0	0	0	0	0	0	0	0		1
GO:0044770	cell cycle phase transition	0	0	0	0		1	0	0		0	0	0	0	0	0	0	0	0	0	0	0	0	0	0	0	0		1
GO:0044772	mitotic cell cycle phase transition	0	0	0	0		1	0	0		0	0	0	0	0	0	0	0	0	0	0	0	0	0	0	0	0		1
GO:0044843	cell cycle G1/S phase transition	0	0	0	0		1	0	0		0	0	0	0	0	0	0	0	0	0	0	0	0	0	0	0	0		1
GO:0045087	innate immune response	0	0	0	0		0	0	0		0	0	1	0	0	0	0	0	0	0	0	0	0	0	0	0	0		1
GO:0045116	protein neddylation	0	1	0	0		0	0	0		0	0	0	0	0	0	0	0	0	0	0	0	0	0	0	0	0		1
GO:0045165	cell fate commitment	0	0	0	0		0	0	0		1	0	0	0	0	0	0	0	0	0	0	0	0	0	0	0	0		1
GO:0045185	maintenance of protein location	0	0	0	0		0	0	0		0	0	1	0	0	0	0	0	0	0	0	0	0	0	0	0	0		1
GO:0045475	locomotor rhythm	0	0	0	0		0	0	0		1	0	0	0	0	0	0	0	0	0	0	0	0	0	0	0	0		1
GO:0045597	positive regulation of cell differentiation	0	0	0	0		0	0	0		1	0	0	0	0	0	0	0	0	0	0	0	0	0	0	0	0		1
GO:0045666	positive regulation of neuron differentiation	0	0	0	0		0	0	0		1	0	0	0	0	0	0	0	0	0	0	0	0	0	0	0	0		1
GO:0045747	positive regulation of Notch signaling pathway	0	0	0	0		0	0	0		1	0	0	0	0	0	0	0	0	0	0	0	0	0	0	0	0		1
GO:0045787	positive regulation of cell cycle	0	0	0	0		0	0	1		0	0	0	0	0	0	0	0	0	0	0	0	0	0	0	0	0		1
GO:0045839	negative regulation of mitotic nuclear division	0	0	0	0		0	0	1		0	0	0	0	0	0	0	0	0	0	0	0	0	0	0	0	0		1
GO:0045841	negative regulation of mitotic metaphase/anaphase transition	0	0	0	0		0	0	1		0	0	0	0	0	0	0	0	0	0	0	0	0	0	0	0	0		1
GO:0045851	pH reduction	0	0	0	0		0	0	0		0	0	0	0	0	0	0	0	0	0	0	0	1	0	0	0	0		1
GO:0045860	positive regulation of protein kinase activity	0	0	0	0		0	0	0		0	1	0	0	0	0	0	0	0	0	0	0	0	0	0	0	0		1
GO:0045887	positive regulation of synaptic growth at neuromuscular junction	0	0	0	0		0	0	0		1	0	0	0	0	0	0	0	0	0	0	0	0	0	0	0	0		1
GO:0046008	regulation of female receptivity, post-mating	0	0	0	0		0	0	0		0	0	0	0	1	0	0	0	0	0	0	0	0	0	0	0	0		1
GO:0046011	regulation of oskar mRNA translation	0	1	0	0		0	0	0		0	0	0	0	0	0	0	0	0	0	0	0	0	0	0	0	0		1
GO:0046328	regulation of JNK cascade	0	0	0	0		0	0	0		1	0	0	0	0	0	0	0	0	0	0	0	0	0	0	0	0		1
GO:0046395	carboxylic acid catabolic process	0	0	0	0		0	0	0		0	0	1	0	0	0	0	0	0	0	0	0	0	0	0	0	0		1
GO:0046532	regulation of photoreceptor cell differentiation	0	0	0	0		0	0	0		1	0	0	0	0	0	0	0	0	0	0	0	0	0	0	0	0		1
GO:0046580	negative regulation of Ras protein signal transduction	0	0	0	0		0	0	0		0	1	0	0	0	0	0	0	0	0	0	0	0	0	0	0	0		1
GO:0046620	regulation of organ growth	0	0	0	0		0	0	0		0	1	0	0	0	0	0	0	0	0	0	0	0	0	0	0	0		1
GO:0046669	regulation of compound eye retinal cell programmed cell death	0	0	0	0		0	0	0		1	0	0	0	0	0	0	0	0	0	0	0	0	0	0	0	0		1
GO:0046700	heterocycle catabolic process	0	0	0	0		1	0	0		0	0	0	0	0	0	0	0	0	0	0	0	0	0	0	0	0		1
GO:0046825	regulation of protein export from nucleus	0	0	0	0		0	0	1		0	0	0	0	0	0	0	0	0	0	0	0	0	0	0	0	0		1
GO:0046843	dorsal appendage formation	0	0	0	0		0	0	0		1	0	0	0	0	0	0	0	0	0	0	0	0	0	0	0	0		1
GO:0046903	secretion	0	0	0	0		0	0	0		1	0	0	0	0	0	0	0	0	0	0	0	0	0	0	0	0		1
GO:0048066	developmental pigmentation	0	0	0	0		0	0	0		0	0	1	0	0	0	0	0	0	0	0	0	0	0	0	0	0		1
GO:0048067	cuticle pigmentation	0	0	0	0		0	0	0		0	0	1	0	0	0	0	0	0	0	0	0	0	0	0	0	0		1
GO:0048134	germ-line cyst formation	0	0	0	0		1	0	0		0	0	0	0	0	0	0	0	0	0	0	0	0	0	0	0	0		1
GO:0048138	germ-line cyst encapsulation	0	0	0	0		0	0	0		0	0	0	0	0	0	0	0	1	0	0	0	0	0	0	0	0		1
GO:0048142	germarium-derived cystoblast division	0	0	0	0		0	0	1		0	0	0	0	0	0	0	0	0	0	0	0	0	0	0	0	0		1
GO:0048149	behavioral response to ethanol	0	0	0	0		0	0	0		0	0	1	0	0	0	0	0	0	0	0	0	0	0	0	0	0		1
GO:0048489	synaptic vesicle transport	0	0	0	0		0	0	0		1	0	0	0	0	0	0	0	0	0	0	0	0	0	0	0	0		1
GO:0048511	rhythmic process	0	0	0	0		0	0	0		1	0	0	0	0	0	0	0	0	0	0	0	0	0	0	0	0		1
GO:0048512	circadian behavior	0	0	0	0		0	0	0		1	0	0	0	0	0	0	0	0	0	0	0	0	0	0	0	0		1
GO:0048565	digestive tract development	0	0	0	0		0	0	0		0	0	1	0	0	0	0	0	0	0	0	0	0	0	0	0	0		1
GO:0048588	developmental cell growth	0	0	0	0		0	0	0		1	0	0	0	0	0	0	0	0	0	0	0	0	0	0	0	0		1
GO:0048589	developmental growth	0	0	0	0		0	0	0		1	0	0	0	0	0	0	0	0	0	0	0	0	0	0	0	0		1
GO:0048609	multicellular organismal reproductive process	0	1	0	0		0	0	0		0	0	0	0	0	0	0	0	0	0	0	0	0	0	0	0	0		1
GO:0048634	regulation of muscle organ development	0	0	0	0		0	0	0		0	0	1	0	0	0	0	0	0	0	0	0	0	0	0	0	0		1
GO:0048732	gland development	0	0	0	0		0	0	0		0	0	1	0	0	0	0	0	0	0	0	0	0	0	0	0	0		1
GO:0048805	imaginal disc-derived genitalia morphogenesis	0	0	0	0		0	0	0		0	0	0	1	0	0	0	0	0	0	0	0	0	0	0	0	0		1
GO:0048808	male genitalia morphogenesis	0	0	0	0		0	0	0		0	0	0	1	0	0	0	0	0	0	0	0	0	0	0	0	0		1
GO:0048854	brain morphogenesis	0	0	0	0		0	0	0		1	0	0	0	0	0	0	0	0	0	0	0	0	0	0	0	0		1
GO:0048859	formation of anatomical boundary	0	0	0	0		0	0	0		1	0	0	0	0	0	0	0	0	0	0	0	0	0	0	0	0		1
GO:0050768	negative regulation of neurogenesis	0	0	0	0		0	0	0		0	1	0	0	0	0	0	0	0	0	0	0	0	0	0	0	0		1
GO:0050769	positive regulation of neurogenesis	0	0	0	0		0	0	0		1	0	0	0	0	0	0	0	0	0	0	0	0	0	0	0	0		1
GO:0050808	synapse organization	0	0	0	0		0	0	0		0	0	1	0	0	0	0	0	0	0	0	0	0	0	0	0	0		1
GO:0050830	defense response to Gram-positive bacterium	0	0	0	0		0	0	0		0	0	1	0	0	0	0	0	0	0	0	0	0	0	0	0	0		1
GO:0050909	sensory perception of taste	1	0	0	0		0	0	0		0	0	0	0	0	0	0	0	0	0	0	0	0	0	0	0	0		1
GO:0050912	detection of chemical stimulus involved in sensory perception of taste	1	0	0	0		0	0	0		0	0	0	0	0	0	0	0	0	0	0	0	0	0	0	0	0		1
GO:0050913	sensory perception of bitter taste	1	0	0	0		0	0	0		0	0	0	0	0	0	0	0	0	0	0	0	0	0	0	0	0		1
GO:0050916	sensory perception of sweet taste	1	0	0	0		0	0	0		0	0	0	0	0	0	0	0	0	0	0	0	0	0	0	0	0		1
GO:0050960	detection of temperature stimulus involved in thermoception	0	0	0	0		0	0	0		0	0	0	0	0	0	0	0	0	0	0	0	0	1	0	0	0		1
GO:0050982	detection of mechanical stimulus	0	0	0	0		0	0	0		0	0	0	0	0	0	0	0	0	0	0	0	0	1	0	0	0		1
GO:0051051	negative regulation of transport	0	0	0	0		0	0	0		1	0	0	0	0	0	0	0	0	0	0	0	0	0	0	0	0		1
GO:0051058	negative regulation of small GTPase mediated signal transduction	0	0	0	0		0	0	0		0	1	0	0	0	0	0	0	0	0	0	0	0	0	0	0	0		1
GO:0051090	regulation of sequence-specific DNA binding transcription factor activity	0	0	0	0		0	0	1		0	0	0	0	0	0	0	0	0	0	0	0	0	0	0	0	0		1
GO:0051091	positive regulation of sequence-specific DNA binding transcription factor activity	0	0	0	0		0	0	1		0	0	0	0	0	0	0	0	0	0	0	0	0	0	0	0	0		1
GO:0051098	regulation of binding	0	0	0	0		0	0	1		0	0	0	0	0	0	0	0	0	0	0	0	0	0	0	0	0		1
GO:0051123	RNA polymerase II transcriptional preinitiation complex assembly	0	0	0	0		0	0	0		0	0	0	0	0	1	0	0	0	0	0	0	0	0	0	0	0		1
GO:0051125	regulation of actin nucleation	0	0	0	0		1	0	0		0	0	0	0	0	0	0	0	0	0	0	0	0	0	0	0	0		1
GO:0051147	regulation of muscle cell differentiation	0	0	0	0		0	0	0		0	0	1	0	0	0	0	0	0	0	0	0	0	0	0	0	0		1
GO:0051153	regulation of striated muscle cell differentiation	0	0	0	0		0	0	0		0	0	1	0	0	0	0	0	0	0	0	0	0	0	0	0	0		1
GO:0051181	cofactor transport	0	0	1	0		0	0	0		0	0	0	0	0	0	0	0	0	0	0	0	0	0	0	0	0		1
GO:0051259	protein oligomerization	0	0	0	0		0	0	0		1	0	0	0	0	0	0	0	0	0	0	0	0	0	0	0	0		1
GO:0051260	protein homooligomerization	0	0	0	0		0	0	0		1	0	0	0	0	0	0	0	0	0	0	0	0	0	0	0	0		1
GO:0051303	establishment of chromosome localization	0	0	0	0		0	0	0		0	0	0	0	0	1	0	0	0	0	0	0	0	0	0	0	0		1
GO:0051304	chromosome separation	0	0	0	0		0	0	1		0	0	0	0	0	0	0	0	0	0	0	0	0	0	0	0	0		1
GO:0051383	kinetochore organization	0	0	0	0		0	0	1		0	0	0	0	0	0	0	0	0	0	0	0	0	0	0	0	0		1
GO:0051452	intracellular pH reduction	0	0	0	0		0	0	0		0	0	0	0	0	0	0	0	0	0	0	0	1	0	0	0	0		1
GO:0051453	regulation of intracellular pH	0	0	0	0		0	0	0		0	0	0	1	0	0	0	0	0	0	0	0	0	0	0	0	0		1
GO:0051495	positive regulation of cytoskeleton organization	0	1	0	0		0	0	0		0	0	0	0	0	0	0	0	0	0	0	0	0	0	0	0	0		1
GO:0051606	detection of stimulus	1	0	0	0		0	0	0		0	0	0	0	0	0	0	0	0	0	0	0	0	0	0	0	0		1
GO:0051647	nucleus localization	0	0	0	0		0	0	0		0	1	0	0	0	0	0	0	0	0	0	0	0	0	0	0	0		1
GO:0051648	vesicle localization	0	0	0	0		0	0	0		1	0	0	0	0	0	0	0	0	0	0	0	0	0	0	0	0		1
GO:0051650	establishment of vesicle localization	0	0	0	0		0	0	0		1	0	0	0	0	0	0	0	0	0	0	0	0	0	0	0	0		1
GO:0051664	nuclear pore localization	0	0	0	0		0	0	0		0	0	0	0	0	1	0	0	0	0	0	0	0	0	0	0	0		1
GO:0051674	localization of cell	0	0	0	0		0	0	0		1	0	0	0	0	0	0	0	0	0	0	0	0	0	0	0	0		1
GO:0051784	negative regulation of nuclear division	0	0	0	0		0	0	1		0	0	0	0	0	0	0	0	0	0	0	0	0	0	0	0	0		1
GO:0051899	membrane depolarization	0	0	0	0		0	0	0		1	0	0	0	0	0	0	0	0	0	0	0	0	0	0	0	0		1
GO:0051961	negative regulation of nervous system development	0	0	0	0		0	0	0		1	0	0	0	0	0	0	0	0	0	0	0	0	0	0	0	0		1
GO:0051963	regulation of synapse assembly	0	0	0	0		0	0	0		1	0	0	0	0	0	0	0	0	0	0	0	0	0	0	0	0		1
GO:0055067	monovalent inorganic cation homeostasis	0	0	0	0		1	0	0		0	0	0	0	0	0	0	0	0	0	0	0	0	0	0	0	0		1
GO:0055088	lipid homeostasis	0	0	0	0		0	0	0		1	0	0	0	0	0	0	0	0	0	0	0	0	0	0	0	0		1
GO:0060033	anatomical structure regression	0	0	0	0		0	0	0		1	0	0	0	0	0	0	0	0	0	0	0	0	0	0	0	0		1
GO:0060361	flight	0	0	0	0		0	0	0		0	0	0	1	0	0	0	0	0	0	0	0	0	0	0	0	0		1
GO:0060439	trachea morphogenesis	0	0	0	0		0	0	0		0	0	1	0	0	0	0	0	0	0	0	0	0	0	0	0	0		1
GO:0060537	muscle tissue development	0	0	0	0		0	0	0		0	0	0	1	0	0	0	0	0	0	0	0	0	0	0	0	0		1
GO:0060548	negative regulation of cell death	0	0	0	0		0	0	0		1	0	0	0	0	0	0	0	0	0	0	0	0	0	0	0	0		1
GO:0060560	developmental growth involved in morphogenesis	0	0	0	0		0	0	0		0	0	1	0	0	0	0	0	0	0	0	0	0	0	0	0	0		1
GO:0061343	cell adhesion involved in heart morphogenesis	0	0	0	0		0	0	0		0	0	0	1	0	0	0	0	0	0	0	0	0	0	0	0	0		1
GO:0061351	neural precursor cell proliferation	0	0	0	0		0	0	0		0	1	0	0	0	0	0	0	0	0	0	0	0	0	0	0	0		1
GO:0070192	chromosome organization involved in meiotic cell cycle	0	0	0	0		0	0	1		0	0	0	0	0	0	0	0	0	0	0	0	0	0	0	0	0		1
GO:0070252	actin-mediated cell contraction	0	0	0	0		0	0	0		0	0	1	0	0	0	0	0	0	0	0	0	0	0	0	0	0		1
GO:0070286	axonemal dynein complex assembly	1	0	0	0		0	0	0		0	0	0	0	0	0	0	0	0	0	0	0	0	0	0	0	0		1
GO:0070302	regulation of stress-activated protein kinase signaling cascade	0	0	0	0		0	0	0		1	0	0	0	0	0	0	0	0	0	0	0	0	0	0	0	0		1
GO:0070417	cellular response to cold	0	0	0	0		0	0	0		0	0	0	0	0	0	0	0	0	0	0	0	0	1	0	0	0		1
GO:0070507	regulation of microtubule cytoskeleton organization	0	1	0	0		0	0	0		0	0	0	0	0	0	0	0	0	0	0	0	0	0	0	0	0		1
GO:0070897	DNA-templated transcriptional preinitiation complex assembly	0	0	0	0		0	0	1		0	0	0	0	0	0	0	0	0	0	0	0	0	0	0	0	0		1
GO:0071214	cellular response to abiotic stimulus	0	0	0	0		0	0	0		0	0	1	0	0	0	0	0	0	0	0	0	0	0	0	0	0		1
GO:0071456	cellular response to hypoxia	0	0	0	0		1	0	0		0	0	0	0	0	0	0	0	0	0	0	0	0	0	0	0	0		1
GO:0071478	cellular response to radiation	0	0	0	0		0	0	0		0	0	1	0	0	0	0	0	0	0	0	0	0	0	0	0	0		1
GO:0071482	cellular response to light stimulus	0	0	0	0		0	0	0		0	0	1	0	0	0	0	0	0	0	0	0	0	0	0	0	0		1
GO:0071900	regulation of protein serine/threonine kinase activity	0	0	0	0		0	0	1		0	0	0	0	0	0	0	0	0	0	0	0	0	0	0	0	0		1
GO:0072089	stem cell proliferation	0	0	0	0		0	0	0		0	1	0	0	0	0	0	0	0	0	0	0	0	0	0	0	0		1
GO:0072329	monocarboxylic acid catabolic process	0	0	0	0		0	0	0		0	0	1	0	0	0	0	0	0	0	0	0	0	0	0	0	0		1
GO:0072522	purine-containing compound biosynthetic process	0	1	0	0		0	0	0		0	0	0	0	0	0	0	0	0	0	0	0	0	0	0	0	0		1
GO:0072525	pyridine-containing compound biosynthetic process	0	0	0	0		0	0	0		1	0	0	0	0	0	0	0	0	0	0	0	0	0	0	0	0		1
GO:0086010	membrane depolarization during action potential	0	0	0	0		0	0	0		1	0	0	0	0	0	0	0	0	0	0	0	0	0	0	0	0		1
GO:0090140	regulation of mitochondrial fission	0	0	1	0		0	0	0		0	0	0	0	0	0	0	0	0	0	0	0	0	0	0	0	0		1
GO:0090254	cell elongation involved in imaginal disc-derived wing morphogenesis	0	0	0	0		0	0	0		0	0	1	0	0	0	0	0	0	0	0	0	0	0	0	0	0		1
GO:0090306	spindle assembly involved in meiosis	0	0	0	0		0	0	0		0	0	0	0	1	0	0	0	0	0	0	0	0	0	0	0	0		1
GO:0090598	male anatomical structure morphogenesis	0	0	0	0		0	0	0		0	0	0	1	0	0	0	0	0	0	0	0	0	0	0	0	0		1
GO:0097480	establishment of synaptic vesicle localization	0	0	0	0		0	0	0		1	0	0	0	0	0	0	0	0	0	0	0	0	0	0	0	0		1
GO:0097711	ciliary basal body docking	0	0	0	0		0	0	0		0	0	0	0	0	0	0	0	0	0	0	0	1	0	0	0	0		1
GO:0098693	regulation of synaptic vesicle cycle	0	0	0	0		0	0	0		1	0	0	0	0	0	0	0	0	0	0	0	0	0	0	0	0		1
GO:0098742	cell-cell adhesion via plasma-membrane adhesion molecules	0	0	0	0		0	0	0		0	0	1	0	0	0	0	0	0	0	0	0	0	0	0	0	0		1
GO:0098916	anterograde trans-synaptic signaling	0	0	0	0		0	0	0		1	0	0	0	0	0	0	0	0	0	0	0	0	0	0	0	0		1
GO:0099003	vesicle-mediated transport in synapse	0	0	0	0		0	0	0		1	0	0	0	0	0	0	0	0	0	0	0	0	0	0	0	0		1
GO:0099531	presynaptic process involved in chemical synaptic transmission	0	0	0	0		0	0	0		1	0	0	0	0	0	0	0	0	0	0	0	0	0	0	0	0		1
GO:0099536	synaptic signaling	0	0	0	0		0	0	0		1	0	0	0	0	0	0	0	0	0	0	0	0	0	0	0	0		1
GO:0099537	trans-synaptic signaling	0	0	0	0		0	0	0		1	0	0	0	0	0	0	0	0	0	0	0	0	0	0	0	0		1
GO:0099643	signal release from synapse	0	0	0	0		0	0	0		1	0	0	0	0	0	0	0	0	0	0	0	0	0	0	0	0		1
GO:1900151	regulation of nuclear-transcribed mRNA catabolic process, deadenylation-dependent decay	0	0	0	0		0	0	0		0	1	0	0	0	0	0	0	0	0	0	0	0	0	0	0	0		1
GO:1900153	positive regulation of nuclear-transcribed mRNA catabolic process, deadenylation-dependent decay	0	0	0	0		0	0	0		0	1	0	0	0	0	0	0	0	0	0	0	0	0	0	0	0		1
GO:1901135	carbohydrate derivative metabolic process	0	0	0	0		0	0	0		0	0	1	0	0	0	0	0	0	0	0	0	0	0	0	0	0		1
GO:1901214	regulation of neuron death	0	0	0	0		0	0	0		1	0	0	0	0	0	0	0	0	0	0	0	0	0	0	0	0		1
GO:1901215	negative regulation of neuron death	0	0	0	0		0	0	0		1	0	0	0	0	0	0	0	0	0	0	0	0	0	0	0	0		1
GO:1901361	organic cyclic compound catabolic process	0	0	0	0		1	0	0		0	0	0	0	0	0	0	0	0	0	0	0	0	0	0	0	0		1
GO:1901605	alpha-amino acid metabolic process	0	0	0	0		0	0	0		0	0	1	0	0	0	0	0	0	0	0	0	0	0	0	0	0		1
GO:1901615	organic hydroxy compound metabolic process	0	0	0	0		0	0	0		0	0	1	0	0	0	0	0	0	0	0	0	0	0	0	0	0		1
GO:1901983	regulation of protein acetylation	0	0	0	0		0	0	1		0	0	0	0	0	0	0	0	0	0	0	0	0	0	0	0	0		1
GO:1902100	negative regulation of metaphase/anaphase transition of cell cycle	0	0	0	0		0	0	1		0	0	0	0	0	0	0	0	0	0	0	0	0	0	0	0	0		1
GO:1902476	chloride transmembrane transport	0	0	0	0		0	0	0		0	0	0	0	0	0	0	1	0	0	0	0	0	0	0	0	0		1
GO:1903036	positive regulation of response to wounding	0	0	0	0		0	0	0		0	0	1	0	0	0	0	0	0	0	0	0	0	0	0	0	0		1
GO:1903362	regulation of cellular protein catabolic process	0	0	1	0		0	0	0		0	0	0	0	0	0	0	0	0	0	0	0	0	0	0	0	0		1
GO:1903829	positive regulation of cellular protein localization	0	0	0	0		0	0	0		0	1	0	0	0	0	0	0	0	0	0	0	0	0	0	0	0		1
GO:1904396	regulation of neuromuscular junction development	0	0	0	0		0	0	0		1	0	0	0	0	0	0	0	0	0	0	0	0	0	0	0	0		1
GO:1904398	positive regulation of neuromuscular junction development	0	0	0	0		0	0	0		1	0	0	0	0	0	0	0	0	0	0	0	0	0	0	0	0		1
GO:1904491	protein localization to ciliary transition zone	0	0	0	0		0	0	0		0	0	0	0	0	0	0	0	0	0	0	0	1	0	0	0	0		1
GO:1905349	ciliary transition zone assembly	0	0	0	0		0	0	0		0	0	0	0	0	0	0	0	0	0	0	0	1	0	0	0	0		1
GO:1905818	regulation of chromosome separation	0	0	0	0		0	0	1		0	0	0	0	0	0	0	0	0	0	0	0	0	0	0	0	0		1
GO:1905819	negative regulation of chromosome separation	0	0	0	0		0	0	1		0	0	0	0	0	0	0	0	0	0	0	0	0	0	0	0	0		1
GO:2000756	regulation of peptidyl-lysine acetylation	0	0	0	0		0	0	1		0	0	0	0	0	0	0	0	0	0	0	0	0	0	0	0	0		1
GO:2000816	negative regulation of mitotic sister chromatid separation	0	0	0	0		0	0	1		0	0	0	0	0	0	0	0	0	0	0	0	0	0	0	0	0		1
GO:2001020	regulation of response to DNA damage stimulus	0	0	0	0		0	0	1		0	0	0	0	0	0	0	0	0	0	0	0	0	0	0	0	0		1
